# Supplementary material for: Genetic Dissection of an Exogenously Induced Biofilm in Laboratory and Clinical Isolates of E. coli
Source: PLoS Pathog. 2009 May 15;5(5):e1000432. doi: 10.1371/journal.ppat.1000432 (PMC2675270; doi:10.1371/journal.ppat.1000432)
Supplement: Dataset S1 — Microarray data for identification of transposon insertion mutants defective in responding to sPNAG. The z-score is calculated based on the average microarray signal of two independent replicates normalized versus five hybridizations of the maximally diverse unselected library. First, the average hybridization intensity value of every ORF from duplicate selection experiments (x) is normalized using mean (<x>) and standard deviation (std(x)) of five hybridizations of the unselected library, representing the null distribution for that ORF. The z-score is calculated using the following equation: z = (x−<x>)/std(x). Therefore, the z-score value for each ORF reflects the relative abundance of transposon insertion events within that ORF or in its vicinity in the enriched population versus the unselected library. More detailed information on hybridization values of each replicate and unselected library is provided in a separate worksheet. (1.78 MB XLS) [file ppat.1000432.s001.xls]

## Sheet: Summary
Gene_Name	b-Number	z-Score	Function
kdtA	b3633	220.459	3-deoxy-D-manno-octulosonic-acid transferase
rfaS	b3629	160.286	lipopolysaccharide core biosynthesis protein
flgD	b1075	94.9155	flagellar basal body rod modification protein D
lepB	b2568	86.1334	leader peptidase (signal peptidase I)
ftsI	b0084	83.6492	transpeptidase involved in septal peptidoglycansynthesis (penicillin-binding protein 3)
rfaG	b3631	77.1222	glucosyltransferase I
mutH	b2831	75.3513	DNA mismatch repair protein
rhlB	b3780	71.0341	ATP-dependent RNA helicase
yjcQ	b4081	61.5444	predicted multidrug efflux system component
yraR	b3152	60.2149	predicted nucleoside-diphosphate-sugarepimerase
rtcR	b3422	58.5577	sigma 54-dependent transcriptional regulator ofrtcBA expression
yhhN	b3468	57.2078	conserved inner membrane protein
rfaP	b3630	53.7819	kinase that phosphorylates core heptose oflipopolysaccharide
rfaZ	b3624	53.0997	lipopolysaccharide core biosynthesis protein
hepA	b0059	51.8947	ATP-dependent helicase HepA
dppC	b3542	50.5834	dipeptide transporter
nuoJ	b2280	47.5866	NADH dehydrogenase subunit J
rfaY	b3625	44.7681	lipopolysaccharide core biosynthesis protein
ssb	b4059	42.7937	single-strand DNA-binding protein
cbpM	b0999	42.4461	modulator of CbpA co-chaperone
yjgP	b4261	41.8965	conserved inner membrane protein
nrfB	b4071	41.7578	nitrite reductase, formate-dependent, penta-hemecytochrome c
murA	b3189	41.4168	UDP-N-acetylglucosamine1-carboxyvinyltransferase
rfaQ	b3632	40.9825	lipopolysaccharide core biosynthesis protein
ftsW	b0089	40.8483	integral membrane protein involved instabilizing FstZ ring during cell division
ydiR	b1698	40.3392	predicted electron transfer flavoprotein,FAD-binding
rep	b3778	39.7051	DNA helicase and single-stranded DNA-dependentATPase
spoT	b3650	38.5857	bifunctional (p)ppGpp synthetase II/guanosine-3',5'-bis pyrophosphate 3'-pyrophosphohydrolase
ccmF	b2196	37.269	heme lyase, CcmF subunit
gpp	b3779	37.2495	guanosine pentaphosphatase/exopolyphosphatase
yicM	b3662	36.7009	predicted transporter
glyS	b3559	36.4636	glycyl-tRNA synthetase subunit beta
holB	b1099	36.3207	DNA polymerase III subunit delta'
fumC	b1611	36.2354	fumarate hydratase
nrfD	b4073	32.8929	formate-dependent nitrite reductase, membranesubunit
yjeE	b4168	31.7339	ATPase with strong ADP affinity
lolE	b1118	31.3053	outer membrane-specific lipoprotein transportersubunit
iscR	b2531	30.938	DNA-binding transcriptional repressor
yjgQ	b4262	30.8253	conserved inner membrane protein
groL	b4143	30.4763	chaperonin GroEL
lolD	b1117	30.3791	outer membrane-specific lipoprotein transportersubunit
ribE	b0415	30.2043	riboflavin synthase subunit beta
gyrB	b3699	29.5505	DNA gyrase subunit B
yhiQ	b3497	29.2535	predicted SAM-dependent methyltransferase
rluA	b0058	27.7358	pseudouridine synthase for 23S rRNA (position746) and tRNAphe(position 32)
mutY	b2961	27.5143	adenine DNA glycosylase
yicH	b3655	27.4842	hypothetical protein
hyuA	b2873	27.28	dihydropyrimidinase
yidB	b3698	26.763	hypothetical protein
yrfF	b3398	26.5458	predicted inner membrane protein
nuoK	b2279	26.1296	NADH dehydrogenase subunit K
yiaD	b3552	25.9867	predicted outer membrane lipoprotien
recQ	b3822	25.3941	ATP-dependent DNA helicase
rlpB	b0641	24.7263	minor lipoprotein
secF	b0409	24.5972	protein export protein SecF
lysS	b2890	24.5746	lysine tRNA synthetase, constitutive
gntR	b3438	24.4549	DNA-binding transcriptional repressor
ycaM	b0899	24.3835	predicted transporter
ligA	b2411	24.2933	NAD-dependent DNA ligase LigA
yqaE	b2666	24.175	predicted membrane protein
hscA	b2526	23.8609	chaperone protein HscA
yehP	b2121	23.289	hypothetical protein
priB	b4201	23.0283	primosomal replication protein N
rplE	b3308	22.8975	50S ribosomal protein L5
murE	b0085	22.7021	UDP-N-acetylmuramoylalanyl-D-glutamate--2,6-diaminopimelate ligase
thiQ	b0066	22.6429	thiamin transporter subunit
mdtF	b3514	22.5895	multidrug transporter, RpoS-dependent
trpS	b3384	22.4914	tryptophanyl-tRNA synthetase
ispE	b1208	22.351	4-diphosphocytidyl-2-C-methyl-D-erythritolkinase
rhtC	b3823	21.7187	threonine efflux system
yieG	b3714	21.348	predicted inner membrane protein
dxr	b0173	21.3116	1-deoxy-D-xylulose 5-phosphate reductoisomerase
lgt	b2828	21.2954	prolipoprotein diacylglyceryl transferase
cyaA	b3806	21.1927	adenylate cyclase
	b3841	21.0522
thrS	b1719	20.975	threonyl-tRNA synthetase
ispU	b0174	20.7946	undecaprenyl pyrophosphate synthase
yihT	b3881	20.7842	predicted aldolase
cca	b3056	20.7656	fused tRNA nucleotidyl transferase/2'3'-cyclic
yrfG	b3399	20.4879	predicted hydrolase
infB	b3168	20.3234	translation initiation factor IF-2
pdxK	b2418	20.2748	pyridoxine kinase
fabR	b3963	20.2553	DNA-binding transcriptional repressor
pyrG	b2780	20.2502	CTP synthetase
rpmF	b1089	20.1884	50S ribosomal protein L32
hofQ	b3391	20.0207	predicted fimbrial transporter
parE	b3030	19.7035	DNA topoisomerase IV subunit B
hslR	b3400	19.5857	ribosome-associated heat shock protein Hsp15
yijE	b3943	19.5562	predicted permease
	b3435	19.4531
yicJ	b3657	19.4272	predicted transporter
basR	b4113	19.3549	DNA-binding response regulator in two-componentregulatory system with BasS
ycdM	b1012	19.2021	predicted monooxygenase
hofB	b0107	19.1912	conserved protein with nucleoside triphosphatehydrolase domain
pssA	b2585	19.1563	phosphatidylserine synthase
ygaD	b2700	19.0832	competence damage-inducible protein A
slyD	b3349	18.8532	FKBP-type peptidyl prolyl cis-trans isomerase(rotamase)
zraS	b4003	18.8418	sensory histidine kinase in two-componentregulatory system with ZraR
bacA	b3057	18.669	undecaprenyl pyrophosphate phosphatase
asd	b3433	18.6031	aspartate-semialdehyde dehydrogenase
galP	b2943	18.5852	D-galactose transporter
glgC	b3430	18.3536	glucose-1-phosphate adenylyltransferase
ybcI	b0527	18.2817	conserved inner membrane protein
ilvD	b3771	18.1214	dihydroxy-acid dehydratase
	b2391	18.1068
glpX	b3925	17.9481	fructose 1,6-bisphosphatase II
atpG	b3733	17.86	F0F1 ATP synthase subunit gamma
yfeX	b2431	17.8402	hypothetical protein
ftsH	b3178	17.8094	protease, ATP-dependent zinc-metallo
	b1016	17.8024
yiaO	b3579	17.7498	predicted transporter
pheT	b1713	17.734	phenylalanyl-tRNA synthetase beta subunit
yjaB	b4012	17.6927	predicted acetyltransferase
yhfG	b3362	17.6708	hypothetical protein
yebK	b1853	17.4943	predicted DNA-binding transcriptional regulator
rplV	b3315	17.4925	50S ribosomal protein L22
der	b2511	17.4206	GTP-binding protein EngA
rpsA	b0911	17.3535	30S ribosomal protein S1
	b2884	17.2948
yacC	b0122	17.0957	hypothetical protein
ppc	b3956	17.069	phosphoenolpyruvate carboxylase
folD	b0529	17.0036	bifunctional 5,10-methylene-tetrahydrofolatecyclohydrolase
uhpT	b3666	16.9427	sugar phosphate antiporter
infC	b1718	16.9011	translation initiation factor IF-3
mreB	b3251	16.7672	cell wall structural complex MreBCD, actin-likecomponent MreB
tpr	b1229	16.7224	predicted protamine-like protein
tsf	b0170	16.6949	elongation factor Ts
sucB	b0727	16.6881	dihydrolipoamide acetyltransferase
ilvE	b3770	16.6832	branched-chain amino acid aminotransferase
ytfN	b4221	16.4522	hypothetical protein
aldB	b3588	16.2616	aldehyde dehydrogenase B
accD	b2316	16.2495	acetyl-CoA carboxylase subunit beta
holD	b4372	16.1575	DNA polymerase III subunit psi
pepQ	b3847	16.0206	proline dipeptidase
glyQ	b3560	15.9371	glycyl-tRNA synthetase subunit alpha
tmk	b1098	15.9325	thymidylate kinase
dppD	b3541	15.8618	dipeptide transporter
grpE	b2614	15.7594	heat shock protein
hflD	b1132	15.6323	hypothetical protein
yihA	b3865	15.5332	GTP-binding protein
yiiL	b3901	15.5278	L-rhamnose mutarotase
nuoL	b2278	15.3002	NADH dehydrogenase subunit L
uvrA	b4058	15.2504	excinuclease ABC subunit A
trkD	b3747	15.1254	potassium transporter
creB	b4398	15.0943	DNA-binding response regulator in two-componentregulatory system with CreC
nikD	b3479	15.088	nickel transporter subunit
ptsI	b2416	15.0182	PEP-protein phosphotransferase of PTS system(enzyme I)
ybjK	b0846	14.9679	predicted DNA-binding transcriptional regulator
yiaC	b3550	14.9544	predicted acyltransferase with acyl-CoAN-acyltransferase domain
adk	b0474	14.9303	adenylate kinase
yzcX	b3808	14.9112	hypothetical protein
phnD	b4105	14.8427	phosphonate/organophosphate ester transportersubunit
lpxB	b0182	14.7835	lipid-A-disaccharide synthase
fhuF	b4367	14.6417	ferric iron reductase involved in ferrichydroximate transport
lspA	b0027	14.6413	signal peptidase II
metF	b3941	14.6215	5,10-methylenetetrahydrofolate reductase
ubiA	b4040	14.597	4-hydroxybenzoate octaprenyltransferase
murB	b3972	14.5961	UDP-N-acetylenolpyruvoylglucosamine reductase
pldA	b3821	14.5621	outer membrane phospholipase A
mmuM	b0261	14.5387	homocysteine methyltransferase
hcaE	b2538	14.5071	3-phenylpropionate dioxygenase, large (alpha)subunit
ddlB	b0092	14.4789	D-alanylalanine synthetase
aat	b0885	14.4607	leucyl/phenylalanyl-tRNA--protein transferase
glnE	b3053	14.4249	fused deadenylyltransferase/adenylyltransferasefor glutamine synthetase
frlR	b3375	14.4055	predicted DNA-binding transcriptional regulator
ligB	b3647	14.377	NAD-dependent DNA ligase LigB
accC	b3256	14.3526	acetyl-CoA carboxylase
pyrE	b3642	14.3146	orotate phosphoribosyltransferase
bcsA	b3533	14.2959	cellulose synthase, catalytic subunit
yliI	b0837	14.2099	predicted dehydrogenase
ptsA	b3947	14.0393	fused predicted PTS enzymes: Hpr
imp	b0054	13.832	organic solvent tolerance protein precursor
secE	b3981	13.8132	translocase
rplX	b3309	13.7383	50S ribosomal protein L24
phnE_1	b4104	13.6155	phosphonate/organophosphate ester transportersubunit
rpoE	b2573	13.6045	RNA polymerase, sigma 24 (sigma E) factor
aidB	b4187	13.4229	isovaleryl CoA dehydrogenase
accA	b0185	13.4096	acetyl-CoA carboxylase subunit alpha
nrdA	b2234	13.4045	ribonucleotide-diphosphate reductase alphasubunit
yfcX	b2341	13.2969	fused enoyl-CoA hydratase and epimerase and
dppF	b3540	13.2203	dipeptide transporter
yceQ	b1085	13.0657	hypothetical protein
emrD	b3673	13.0552	multidrug efflux system protein
hemG	b3850	12.9883	protoporphyrin oxidase, flavoprotein
coaD	b3634	12.9612	phosphopantetheine adenylyltransferase
ubiG	b2232	12.9593	3-demethylubiquinone-9 3-methyltransferase
yiaK	b3575	12.9217	2,3-diketo-L-gulonate dehydrogenase,NADH-dependent
dicA	b1570	12.9083	Qin prophage; predicted regulator for DicB
btuC	b1711	12.8813	vtamin B12-transporter permease
metE	b3829	12.8435	5-methyltetrahydropteroyltriglutamate--homocysteine methyltransferase
fsaB	b3946	12.7782	fructose-6-phosphate aldolase 2
narI	b1227	12.7676	nitrate reductase 1, gamma (cytochrome b(NR))subunit
murD	b0088	12.7406	UDP-N-acetylmuramoyl-L-alanyl-D-glutamatesynthetase
rnpA	b3704	12.7152	ribonuclease P
argS	b1876	12.7037	arginyl-tRNA synthetase
mreC	b3250	12.5873	cell wall structural complex MreBCDtransmembrane component MreC
sapD	b1291	12.5689	predicted antimicrobial peptide transportersubunit
lhr	b1653	12.5187	predicted ATP-dependent helicase
yjjW	b4379	12.4694	predicted pyruvate formate lyase activatingenzyme
flgI	b1080	12.3793	flagellar P-ring protein precursor I
fhuB	b0153	12.3793	fused iron-hydroxamate transporter subunits ofABC superfamily: membrane components
yjbH	b4029	12.3545	predicted porin
murF	b0086	12.3328	UDP-N-acetylmuramoyl-tripeptide:D-alanyl-D-alanine ligase
mutM	b3635	12.3274	formamidopyrimidine-DNA glycosylase
parC	b3019	12.2971	DNA topoisomerase IV subunit A
murI	b3967	12.2857	glutamate racemase
glvG	b3681	12.2728	predicted 6-phospho-beta-glucosidase(pseudogene)
hemD	b3804	12.2693	uroporphyrinogen-III synthetase
dgoT	b3691	12.243	D-galactonate transporter
lldP	b3603	12.2152	L-lactate permease
zwf	b1852	12.2017	glucose-6-phosphate 1-dehydrogenase
fhuD	b0152	12.1838	iron-hydroxamate transporter subunit
csrA	b2696	12.143	carbon storage regulator
lldR	b3604	12.1133	DNA-binding transcriptional repressor
araB	b0063	12.0329	ribulokinase
secY	b3300	11.8198	protein translocase subunit SecY
proS	b0194	11.7774	prolyl-tRNA synthetase
ilvN	b3670	11.7753	acetolactate synthase small subunit
sdhB	b0724	11.7616	succinate dehydrogenase, FeS subunit
ppdD	b0108	11.7388	predicted major pilin subunit
valS	b4258	11.6506	valyl-tRNA synthetase
yhhQ	b3471	11.6255	conserved inner membrane protein
ygeD	b2835	11.6052	predicted inner membrane protein
nrfC	b4072	11.5479	formate-dependent nitrite reductase, 4Fe4Ssubunit
ydfA	b1571	11.54	Qin prophage; predicted protein
argB	b3959	11.4726	acetylglutamate kinase
hyfR	b2491	11.4047	DNA-binding transcriptional activator, formatesensing
ssuE	b0937	11.3896	NAD(P)H-dependent FMN reductase
yigZ	b3848	11.3865	predicted elongation factor
glpT	b2240	11.3842	sn-glycerol-3-phosphate transporter
ygjD	b3064	11.3493	O-sialoglycoprotein endopeptidase
deoC	b4381	11.3262	deoxyribose-phosphate aldolase
hyfG	b2487	11.2549	hydrogenase 4, subunit
ubiD	b3843	11.2371	3-octaprenyl-4-hydroxybenzoate decarboxylase
agaA	b3135	11.1647	predicted truncatedN-acetylgalactosamine-6-phosphate deacetylase
ftsL	b0083	11.1017	membrane bound cell division protein at septumcontaining leucine zipper motif
yheN	b3345	11.1008	hypothetical protein
mrdA	b0635	11.08	transpeptidase involved in peptidoglycansynthesis (penicillin-binding protein 2)
yidC	b3705	11.0425	inner membrane protein translocase componentYidC
gmk	b3648	11.0171	guanylate kinase
cybC	b4236	11.0121	cytochrome b562, truncated (pseudogene)
wcaJ	b2047	10.9673	predicted UDP-glucose lipid carrier transferase
aceA	b4015	10.9527	isocitrate lyase
metH	b4019	10.8858	B12-dependent methionine synthase
aslB	b3800	10.8727	predicted regulator of arylsulfatase activity
php	b3379	10.8029	predicted hydrolase
ffh	b2610	10.792	Signal Recognition Particle (SRP) component with4.5S RNA (ffs)
cheB	b1883	10.7193	chemotaxis-specific methylesterase
yjeN	b4157	10.7015	hypothetical protein
yieM	b3745	10.6777	predicted von Willibrand factor containingprotein
kdsA	b1215	10.6656	2-dehydro-3-deoxyphosphooctonate aldolase
yaeT	b0177	10.629	hypothetical protein
dhaL	b1199	10.6254	dihydroxyacetone kinase, C-terminal domain
rbsC	b3750	10.5791	ribose ABC transporter permease protein
ybaY	b0453	10.5406	predicted outer membrane lipoprotein
nirB	b3365	10.5357	nitrite reductase, large subunit,NAD(P)H-binding
	b3768	10.4827
sdhA	b0723	10.4153	succinate dehydrogenase flavoprotein subunit
copA	b0484	10.393	copper transporter
eptA	b4114	10.3788	predicted metal dependent hydrolase
yiiM	b3910	10.3496	hypothetical protein
bisC	b3551	10.3334	biotin sulfoxide reductase
greB	b3406	10.2972	transcription elongation factor GreB
dppB	b3543	10.2784	dipeptide transporter
yjiN	b4336	10.2772	conserved inner membrane protein
pepE	b4021	10.2747	peptidase E
pflC	b3952	10.2424	pyruvate formate lyase II activase
hemC	b3805	10.2227	porphobilinogen deaminase
rpoH	b3461	10.2203	RNA polymerase sigma factor
pepA	b4260	10.2021	leucyl aminopeptidase
pstB	b3725	10.1901	phosphate transporter subunit
yciM	b1280	10.176	hypothetical protein
uidB	b1616	10.1724	glucuronide transporter
yjjJ	b4385	10.1706	predicted DNA-binding transcriptional regulator
geneA	b0175	10.142	CDP-diglyceride synthase
potC	b1124	10.1331	spermidine/putrescine ABC transporter membraneprotein
iscU	b2529	10.0762	scaffold protein
bcsC	b3530	10.0761	cellulose synthase subunit
slyX	b3348	10.053	hypothetical protein
fecB	b4290	10.0245	KpLE2 phage-like element; iron-dicitratetransporter subunit
yrdC	b3282	9.9505	predicted ribosome maturation factor
yjbB	b4020	9.92744	predicted transporter
rbsD	b3748	9.92668	predicted cytoplasmic sugar-binding protein
	b0626	9.90814
melR	b4118	9.89823	DNA-binding transcriptional dual regulator
yiiD	b3888	9.8766	predicted acetyltransferase
wzxC	b2046	9.8595	colanic acid exporter
araD	b0061	9.84987	L-ribulose-5-phosphate 4-epimerase
yidJ	b3678	9.84985	predicted sulfatase/phosphatase
metN	b0199	9.8495	DL-methionine transporter subunit
gldA	b3945	9.81987	glycerol dehydrogenase
gudP	b2789	9.80087	predicted D-glucarate transporter
gapA	b1779	9.75348	glyceraldehyde-3-phosphate dehydrogenase
yjdF	b4121	9.74027	conserved inner membrane protein
aspS	b1866	9.73482	aspartyl-tRNA synthetase
ibpA	b3687	9.71991	heat shock chaperone
rimK	b0852	9.7045	ribosomal protein S6 modification protein
umuC	b1184	9.70395	DNA polymerase V subunit UmuC
rhaA	b3903	9.70331	L-rhamnose isomerase
gltX	b2400	9.65858	glutamyl-tRNA synthetase
yidE	b3685	9.65689	hypothetical protein
ykfF	b0249	9.61809	CP4-6 prophage; predicted protein
mrdB	b0634	9.61409	cell wall shape-determining protein
glgB	b3432	9.58956	glycogen branching enzyme
gyrA	b2231	9.56345	DNA gyrase subunit A
mraW	b0082	9.5591	S-adenosyl-methyltransferase
flhC	b1891	9.54771	DNA-binding transcriptional dual regulator withFlhD
thiM	b2104	9.5454	hydroxyethylthiazole kinase
thiF	b3992	9.52864	thiamine biosynthesis protein ThiF
gspG	b3328	9.5005	pseudopilin, cryptic, general secretion pathway
degS	b3235	9.47669	serine endoprotease, periplasmic
lpxD	b0179	9.43724	UDP-3-O-[3-hydroxymyristoyl] glucosamineN-acyltransferase
hyfJ	b2490	9.42021	predicted processing element hydrogenase 4
efp	b4147	9.37638	elongation factor P
livG	b3455	9.3014	leucine/isoleucine/valine transporter subunit
yjfN	b4188	9.25817	hypothetical protein
katG	b3942	9.23373	catalase/hydroperoxidase HPI(I)
lysP	b2156	9.23256	lysine transporter
yijP	b3955	9.221	conserved inner membrane protein
recB	b2820	9.18209	exonuclease V (RecBCD complex), beta subunit
dnaN	b3701	9.18051	DNA polymerase III subunit beta
creC	b4399	9.15193	sensory histidine kinase in two-componentregulatory system with CreB or PhoB, regulator of theCreBC regulon
gspK	b3332	9.13541	general secretory pathway component, cryptic
thiG	b3991	9.11577	thiazole synthase
yjeP	b4159	9.08675	predicted mechanosensitive channel
yijO	b3954	9.07652	predicted DNA-binding transcriptional regulator
rfaJ	b3626	9.04959	UDP-D-glucose:(galactosyl)lipopolysaccharideglucosyltransferase
hemH	b0475	9.02077	ferrochelatase
zraR	b4004	9.0084	fused DNA-binding response regulator intwo-component regulatory system with ZraS: response
serS	b0893	8.99098	seryl-tRNA synthetase
prmA	b3259	8.97002	ribosomal protein L11 methyltransferase
deoR	b0840	8.95121	DNA-binding transcriptional repressor
ygcS	b2771	8.94041	predicted transporter
nrfG	b4076	8.91472	heme lyase (NrfEFG) for insertion of heme intoc552, subunit NrfG
pgsA	b1912	8.86264	phosphatidylglycerophosphate synthetase
	b3840	8.85577
ypfI	b2474	8.82824	predicted hydrolase
yhhS	b3473	8.80325	predicted transporter
yjdC	b4135	8.80155	predicted transcriptional regulator
aaeB	b3240	8.79983	p-hydroxybenzoic acid efflux system component
yjcR	b4082	8.76759	predicted membrane fusion protein of effluxpump
kdgK	b3526	8.76297	ketodeoxygluconokinase
yhjE	b3523	8.68469	predicted transporter
thiC	b3994	8.65771	thiamine biosynthesis protein ThiC
yheS	b3352	8.61035	fused predicted transporter subunits of ABCsuperfamily: ATP-binding components
prpB	b0331	8.60049	2-methylisocitrate lyase
trpD	b1263	8.59727	bifunctional indole-3-glycerol-phosphate
eptB	b3546	8.59344	predicted metal dependent hydrolase
envC	b3613	8.56651	protease with a role in cell division
dapF	b3809	8.54313	diaminopimelate epimerase
hybD	b2993	8.53943	predicted maturation element for hydrogenase 2
cysW	b2423	8.53445	sulfate/thiosulfate transporter subunit
rhaR	b3906	8.49881	DNA-binding transcriptional activator,L-rhamnose-binding
yhfK	b3358	8.46655	conserved inner membrane protein
yhjX	b3547	8.40872	predicted transporter
aspC	b0928	8.38165	aspartate aminotransferase, PLP-dependent
hyfB	b2482	8.37049	NADH dehydrogenase subunit N
yrbF	b3195	8.36717	predicted toluene transporter subunit:ATP-binding component of ABC superfamily
rpmB	b3637	8.36289	50S ribosomal protein L28
mreD	b3249	8.35022	cell wall structural complex MreBCDtransmembrane component MreD
gltS	b3653	8.34829	glutamate transporter
ftsZ	b0095	8.3276	cell division protein FtsZ
frdA	b4154	8.24653	fumarate reductase
prfA	b1211	8.21301	peptide chain release factor 1
lnt	b0657	8.20992	apolipoprotein N-acyltransferase
truB	b3166	8.20395	tRNA pseudouridine synthase B
kefG	b3351	8.20176	glutathione-regulated potassium-efflux systemancillary protein
yibQ	b3614	8.1868	predicted polysaccharide deacetylase
rpoB	b3987	8.16654	DNA-directed RNA polymerase subunit beta
secD	b0408	8.16591	protein export protein SecD
yieL	b3719	8.12989	predicted xylanase
nrfE	b4074	8.09582	heme lyase (NrfEFG) for insertion of heme intoc552, subunit NrfE
rbsA	b3749	8.09152	fused D-ribose transporter subunits of ABCsuperfamily: ATP-binding components
argC	b3958	8.08143	N-acetyl-gamma-glutamyl-phosphate reductase
nei	b0714	8.05631	endonuclease VIII/
gpt	b0238	8.04622	xanthine phosphoribosyltransferase
exuR	b3094	8.03606	DNA-binding transcriptional repressor
pyrF	b1281	8.02465	orotidine 5'-phosphate decarboxylase
kdsB	b0918	8.01258	3-deoxy-manno-octulosonate cytidylyltransferase
hemL	b0154	8.00165	glutamate-1-semialdehyde aminotransferase
gcvH	b2904	7.9873	glycine cleavage system protein H
pflD	b3951	7.98243	predicted formate acetyltransferase 2 (pyruvateformate lyase II)
paaH	b1395	7.97995	3-hydroxybutyryl-CoA dehydrogenase
kdsC	b3198	7.97001	3-deoxy-D-manno-octulosonate 8-phosphatephosphatase
yghB	b3009	7.96685	conserved inner membrane protein
fliI	b1941	7.94308	flagellum-specific ATP synthase
ispD	b2747	7.93088	2-C-methyl-D-erythritol 4-phosphatecytidylyltransferase
yijF	b3944	7.92503	hypothetical protein
rimM	b2608	7.90374	16S rRNA-processing protein
narX	b1222	7.89598	sensory histidine kinase in two-componentregulatory system with NarL
dnaG	b3066	7.8939	DNA primase
yidG	b3675	7.86745	predicted inner membrane protein
trmU	b1133	7.86374	tRNA(5-methylaminomethyl-2-thiouridylate)-methyltransferase
yajB	b0404	7.86091	hypothetical protein
uxaB	b1521	7.83917	tagaturonate reductase
cyaY	b3807	7.83781	frataxin-like protein
ssnA	b2879	7.82767	putative chlorohydrolase/aminohydrolase
bcsG	b3538	7.7504	predicted inner membrane protein
mukB	b0924	7.72864	cell division protein MukB
exbB	b3006	7.72644	membrane spanning protein in TonB-ExbB-ExbDcomplex
rpmE	b3936	7.72279	50S ribosomal subunit protein L31
nanT	b3224	7.72033	sialic acid transporter
udp	b3831	7.68984	uridine phosphorylase
dacD	b2010	7.66881	D-alanyl-D-alanine carboxypeptidase(penicillin-binding protein 6b)
metK	b2942	7.66834	S-adenosylmethionine synthetase
yhbO	b3153	7.65993	predicted intracellular protease
yajL	b0424	7.61912	hypothetical protein
ygjQ	b3086	7.60039	predicted thioredoxin-like
phnF	b4102	7.56692	predicted DNA-binding transcriptional regulatorof phosphonate uptake and biodegradation
cysI	b2763	7.54886	sulfite reductase, beta subunit, NAD(P)-binding,heme-binding
yjeH	b4141	7.53305	predicted transporter
hsdR	b4350	7.52084	endonuclease R
yheT	b3353	7.52036	predicted hydrolase
tauC	b0367	7.51834	taurine transporter subunit
rhaD	b3902	7.50137	rhamnulose-1-phosphate aldolase
sapC	b1292	7.49327	predicted antimicrobial peptide transportersubunit
ybbB	b0503	7.47472	tRNA 2-selenouridine synthase,selenophosphate-dependent
yhfU	b3378	7.46689	hypothetical protein
fieF	b3915	7.456	ferrous iron efflux protein F
livJ	b3460	7.43345	leucine/isoleucine/valine transporter subunit
yhfY	b3382	7.42686	hypothetical protein
yjcD	b4064	7.4235	predicted permease
yhfT	b3377	7.42159	predicted inner membrane protein
ycbB	b0925	7.4022	predicted carboxypeptidase
rfbX	b2037	7.39877	predicted polisoprenol-linked O-antigentransporter
cueO	b0123	7.39131	multicopper oxidase (laccase)
icd	b1136	7.38738	isocitrate dehydrogenase
secA	b0098	7.38685	translocase
ulaG	b4192	7.38601	predicted L-ascorbate 6-phosphate lactonase
basS	b4112	7.37528	sensory histidine kinase in two-componentregulatory system with BasR
argH	b3960	7.35383	argininosuccinate lyase
yjiM	b4335	7.35269	predicted 2-hydroxyglutaryl-CoA dehydratase
yieN	b3746	7.33734	fused predicted transcriptional regulator:
cytR	b3934	7.32611	DNA-binding transcriptional dual regulator
manY	b1818	7.31327	mannose-specific enzyme IIC component of PTS
uxaC	b3092	7.31319	glucuronate isomerase
selD	b1764	7.29852	selenophosphate synthetase
ulaE	b4197	7.29333	L-xylulose 5-phosphate 3-epimerase
trmA	b3965	7.27965	tRNA (uracil-5-)-methyltransferase
trpB	b1261	7.2731	tryptophan synthase subunit beta
yhhM	b3467	7.26928	hypothetical protein
ruvB	b1860	7.26402	Holliday junction DNA helicase B
srlE	b2703	7.25443	glucitol/sorbitol-specific enzyme IIB componentof PTS
gntY	b3414	7.21864	predicted gluconate transport associatedprotein
yfjB	b2615	7.20053	inorganic polyphosphate/ATP-NAD kinase
gcvP	b2903	7.19767	glycine dehydrogenase
fbaA	b2925	7.19378	fructose-bisphosphate aldolase
sgbU	b3582	7.17999	predicted L-xylulose 5-phosphate 3-epimerase
rbbA	b3486	7.16834	fused ribosome-associated ATPase: ATP-binding
frlB	b3371	7.14055	fructoselysine-6-P-deglycase
metB	b3939	7.13451	cystathionine gamma-synthase
kefB	b3350	7.12329	glutathione-regulated potassium-efflux systemprotein
selA	b3591	7.11279	selenocysteine synthase
rph	b3643	7.09311	ribonuclease PH
yjjI	b4380	7.08542	hypothetical protein
sgbH	b3581	7.08325	3-keto-L-gulonate 6-phosphate decarboxylase
yaeL	b0176	7.0703	zinc metallopeptidase
narH	b1225	7.06196	nitrate reductase 1, beta (Fe-S) subunit
yifK	b3795	7.06054	predicted transporter
infA	b0884	7.02849	translation initiation factor IF-1
hisS	b2514	7.01281	histidyl-tRNA synthetase
ydjL	b1776	7.01254	predicted oxidoreductase, Zn-dependent andNAD(P)-binding
bcsB	b3532	6.99583	regulator of cellulose synthase, cyclic di-GMPbinding
	b3948	6.97519
tadA	b2559	6.96879	tRNA-specific adenosine deaminase
kdpA	b0698	6.95323	potassium-transporting ATPase subunit A
alaS	b2697	6.94405	alanyl-tRNA synthetase
glnD	b0167	6.94291	PII uridylyl-transferase
yhdA	b3252	6.89392	conserved inner membrane protein
rmuC	b3832	6.88667	predicted recombination limiting protein
yqhC	b3010	6.87808	predicted DNA-binding transcriptional regulator
yieE	b3712	6.86989	predicted phosphopantetheinyl transferase
yadS	b0157	6.8525	conserved inner membrane protein
rplY	b2185	6.84991	50S ribosomal protein L25
rnb	b1286	6.84301	exoribonuclease II
yciC	b1255	6.83973	hypothetical protein
map	b0168	6.83585	methionine aminopeptidase
astB	b1745	6.82271	succinylarginine dihydrolase
yqgA	b2966	6.82046	predicted inner membrane protein
ubiX	b2311	6.81507	3-octaprenyl-4-hydroxybenzoate carboxy-lyase
nusA	b3169	6.8044	transcription elongation factor NusA
	b0159	6.80413	5'-methylthioadenosine/S-adenosylhomocysteinenucleosidase
ftsN	b3933	6.80371	essential cell division protein
frwB	b3950	6.79719	predicted enzyme IIB component of PTS
frlD	b3374	6.78554	fructoselysine 6-kinase
nikB	b3477	6.77744	nickel transporter subunit
dnaC	b4361	6.773	DNA biosynthesis protein
tag	b3549	6.76219	3-methyl-adenine DNA glycosylase I,constitutive
priA	b3935	6.75653	primosome assembly protein PriA
ddpD	b1484	6.756	D-ala-D-ala transporter subunit
purB	b1131	6.74944	adenylosuccinate lyase
ileS	b0026	6.74086	isoleucyl-tRNA synthetase
flgE	b1076	6.72229	flagellar hook protein E
ftsY	b3464	6.72162	fused Signal Recognition Particle (SRP)
yagR	b0284	6.71472	predicted oxidoreductase with molybdenum-bindingdomain
hyfD	b2484	6.71178	hydrogenase 4 membrane subunit
yicI	b3656	6.69059	predicted alpha-glucosidase
ftsA	b0094	6.64343	cell division protein
yrfD	b3395	6.62926	predicted pilus assembly protein
menA	b3930	6.62755	1,4-dihydroxy-2-naphthoateoctaprenyltransferase
rhaT	b3907	6.60068	L-rhamnose:proton symporter
rpsB	b0169	6.60023	30S ribosomal protein S2
eutC	b2440	6.59968	ethanolamine ammonia-lyase small subunit
yicE	b3654	6.58739	predicted transporter
ulaA	b4193	6.58276	ascorbate-specific PTS system enzyme IIC
nikA	b3476	6.58038	nickel transporter subunit
yidQ	b3688	6.57574	conserved outer membrane protein
yhbP	b3154	6.57495	hypothetical protein
kefC	b0047	6.54295	glutathione-regulated potassium-efflux systemprotein
fecE	b4287	6.54203	KpLE2 phage-like element; iron-dicitratetransporter subunit
dtd	b3887	6.52772	D-tyrosyl-tRNA deacylase
cstA	b0598	6.52418	carbon starvation protein
ribF	b0025	6.50775	hypothetical protein
sgrR	b0069	6.50717	DNA-binding transcriptional regulator
argE	b3957	6.50313	acetylornithine deacetylase
pstA	b3726	6.49681	phosphate transporter subunit
metG	b2114	6.48683	methionyl-tRNA synthetase
msbA	b0914	6.47705	fused lipid transporter subunits of ABC
atpF	b3736	6.46655	F0F1 ATP synthase subunit B
uhpB	b3668	6.461	sensory histidine kinase in two-componentregulatory sytem with UhpA
pbpC	b2519	6.43355	fused transglycosylase/transpeptidase
frwC	b3949	6.42784	predicted enzyme IIC component of PTS
fecD	b4288	6.41566	KpLE2 phage-like element; iron-dicitratetransporter subunit
yraJ	b3144	6.39877	predicted outer membrane protein
sgcQ	b4303	6.3955	KpLE2 phage-like element; predicted nucleosidetriphosphatase
csdA	b2810	6.3872	cysteine sulfinate desulfinase
yddK	b1471	6.38626	hypothetical protein
hycC	b2723	6.37337	NADH dehydrogenase subunit N
btuB	b3966	6.36556	vitamin B12/cobalamin outer membranetransporter
ispG	b2515	6.35316	4-hydroxy-3-methylbut-2-en-1-yl diphosphatesynthase
def	b3287	6.3496	peptide deformylase
nrfF	b4075	6.34851	heme lyase (NrfEFG) for insertion of heme intoc552, subunit NrfF
fsaA	b0825	6.33604	fructose-6-phosphate aldolase 1
rpsC	b3314	6.33501	30S ribosomal protein S3
trpC	b1262	6.32912	bifunctional indole-3-glycerol phosphate
purR	b1658	6.31486	DNA-binding transcriptional repressor,hypoxanthine-binding
fadA	b3845	6.31419	acetyl-CoA acetyltransferase
yhjH	b3525	6.30125	EAL domain containing protein involved inflagellar function
rcsC	b2218	6.30045	hybrid sensory kinase in two-componentregulatory system with RcsB and YojN
hybB	b2995	6.29634	predicted hydrogenase 2 cytochrome b typecomponent
hemE	b3997	6.29013	uroporphyrinogen decarboxylase
acpT	b3475	6.28971	holo-(acyl carrier protein) synthase 2
yhgA	b3411	6.28212	predicted transposase
dgoK	b3693	6.27599	2-oxo-3-deoxygalactonate kinase
cusA	b0575	6.26234	copper/silver efflux system, membrane component
ade	b3665	6.24861	cryptic adenine deaminase
blc	b4149	6.2421	outer membrane lipoprotein (lipocalin)
yhdX	b3269	6.22477	predicted amino-acid transporter subunit
hyfH	b2488	6.21844	hydrogenase 4, Fe-S subunit
yajC	b0407	6.20568	preprotein translocase subunit YajC
acs	b4069	6.20018	acetyl-coenzyme A synthetase
araA	b0062	6.18877	L-arabinose isomerase
ybiY	b0824	6.17386	predicted pyruvate formate lyase activatingenzyme
yihS	b3880	6.16404	predicted glucosamine isomerase
eutA	b2451	6.16111	reactivating factor for ethanolamine ammonialyase
yneF	b1522	6.14199	predicted diguanylate cyclase
yifB	b3765	6.11342	predicted bifunctional enzyme andtranscriptional regulator
dnaQ	b0215	6.10349	DNA polymerase III subunit epsilon
ydiJ	b1687	6.09746	predicted FAD-linked oxidoreductase
araC	b0064	6.09109	DNA-binding transcriptional dual regulator
dedD	b2314	6.08554	hypothetical protein
yiiX	b3937	6.08261	predicted peptidoglycan peptidase
yagS	b0285	6.06692	predicted oxidoreductase with FAD-bindingdomain
mdtL	b3710	6.06351	multidrug efflux system protein
sbcD	b0398	6.06276	exonuclease, dsDNA, ATP-dependent
yacL	b0119	6.05696	hypothetical protein
pspA	b1304	6.04774	regulatory protein for phage-shock-proteinoperon
glcC	b2980	6.04659	DNA-binding transcriptional dual regulator,glycolate-binding
nuoN	b2276	6.04307	NADH dehydrogenase subunit N
fepD	b0590	6.02278	iron-enterobactin transporter subunit
dam	b3387	6.00965	DNA adenine methylase
nikC	b3478	5.99968	nickel transporter subunit
ebgA	b3076	5.99691	cryptic beta-D-galactosidase, alpha subunit
yjhQ	b4307	5.98751	KpLE2 phage-like element; predictedacetyltransferase
selB	b3590	5.98507	selenocysteinyl-tRNA-specific translationfactor
proY	b0402	5.97618	predicted cryptic proline transporter
fliF	b1938	5.9459	flagellar M-ring protein
glnS	b0680	5.93957	glutaminyl-tRNA synthetase
ydiU	b1706	5.92394	hypothetical protein
fusA	b3340	5.92316	elongation factor EF-2
livH	b3457	5.91917	leucine/isoleucine/valine transporter subunit
fdnG	b1474	5.91412	formate dehydrogenase-N, alpha subunit,nitrate-inducible
glnA	b3870	5.91374	glutamine synthetase
fliY	b1920	5.90762	cystine transporter subunit
yggF	b2930	5.9029	predicted hexoseP phosphatase
	b0519	5.89449
nikE	b3480	5.88271	nickel transporter subunit
	b4229	5.88127
yjbF	b4027	5.87555	predicted lipoprotein
ybdH	b0599	5.87345	predicted oxidoreductase
hslO	b3401	5.8682	Hsp33-like chaperonin
kefA	b0465	5.8408	fused conserved protein
rpsG	b3341	5.83937	30S ribosomal protein S7
ypdF	b2385	5.82608	predicted peptidase
cbrA	b3690	5.82487	predicted oxidoreductase with FAD/NAD(P)-bindingdomain
ribD	b0414	5.82009	fuseddiaminohydroxyphosphoribosylaminopyrimidine deaminase and5-amino-6-(5-phosphoribosylamino) uracil reductase
yicC	b3644	5.81541	hypothetical protein
rraA	b3929	5.79716	ribonuclease activity regulator protein RraA
ppiA	b3363	5.76454	peptidyl-prolyl cis-trans isomerase A (rotamaseA)
yjiO	b4337	5.76106	multidrug efflux system protein
lysC	b4024	5.75273	aspartate kinase III
ibpB	b3686	5.74836	heat shock chaperone
pgk	b2926	5.74557	phosphoglycerate kinase
hycA	b2725	5.73529	regulator of the transcriptional regulator FhlA
dppA	b3544	5.73087	dipeptide transporter
yjbG	b4028	5.7035	hypothetical protein
mukF	b0922	5.70133	condesin subunit F
ybhP	b0790	5.69998	predicted DNase
atpI	b3739	5.67935	F0F1 ATP synthase subunit I
srlB	b2704	5.67701	glucitol/sorbitol-specific enzyme IIA componentof PTS
yrbK	b3199	5.66385	hypothetical protein
livM	b3456	5.655	leucine/isoleucine/valine transporter subunit
uup	b0949	5.64054	fused predicted transporter subunits of ABCsuperfamily: ATP-binding components
hypF	b2712	5.62834	carbamoyl phosphate phosphatase and maturationprotein for [NiFe] hydrogenases
gcd	b0124	5.60837	glucose dehydrogenase
phnK	b4097	5.60007	carbon-phosphorus lyase complex subunit
tktA	b2935	5.57073	transketolase 1, thiamin-binding
ygdH	b2795	5.5697	hypothetical protein
ymfK	b1145	5.56918	e14 prophage; repressor protein phage e14
hisM	b2307	5.56283	histidine/lysine/arginine/ornithine transportersubunit
yfaT	b2229	5.56159	hypothetical protein
yjiL	b4334	5.56006	predicted ATPase, activator of(R)-hydroxyglutaryl-CoA dehydratase
pnp	b3164	5.55616	polynucleotide phosphorylase/polyadenylase
ndk	b2518	5.54853	nucleoside diphosphate kinase
ychS	b1228	5.54754	hypothetical protein
metJ	b3938	5.53495	transcriptional repressor protein MetJ
bcsZ	b3531	5.52836	endo-1,4-D-glucanase
nanK	b3222	5.5232	N-acetylmannosamine kinase
hycD	b2722	5.51831	hydrogenase 3, membrane subunit
leuL	b0075	5.50634	leu operon leader peptide
yqjI	b3071	5.50613	predicted transcriptional regulator
	b2613	5.49551
yejE	b2179	5.49427	predicted oligopeptide transporter subunit
eutT	b2459	5.47218	predicted cobalamin adenosyltransferase inethanolamine utilization
fepG	b0589	5.46882	iron-enterobactin transporter subunit
potI	b0857	5.46566	putrescine transporter subunit: membranecomponent of ABC superfamily
ytfT	b4230	5.45927	predicted sugar transporter subunit: membranecomponent of ABC superfamily
alsE	b4085	5.44471	allulose-6-phosphate 3-epimerase
ybcJ	b0528	5.44216	predicted RNA-binding protein
thrL	b0001	5.42156	thr operon leader peptide
clcB	b1592	5.4212	putative voltage-gated ClC-type chloride channelClcB
ychF	b1203	5.40282	translation-associated GTPase
yhbU	b3158	5.40194	predicted peptidase (collagenase-like)
crp	b3357	5.38901	DNA-binding transcriptional dual regulator
pbpG	b2134	5.38162	D-alanyl-D-alanine endopeptidase
flgM	b1071	5.37938	anti-sigma factor for FliA (sigma 28)
acrF	b3266	5.36411	multidrug efflux system protein
lsrA	b1513	5.36386	fused AI2 transporter subunits of ABCsuperfamily: ATP-binding components
fadR	b1187	5.36299	fatty acid metabolism regulator
yhiI	b3487	5.34569	predicted HlyD family secretion protein
yhdH	b3253	5.32113	predicted oxidoreductase, Zn-dependent andNAD(P)-binding
ydhL	b1648	5.31831	hypothetical protein
ysgA	b3830	5.31384	predicted hydrolase
atpA	b3734	5.302	F0F1 ATP synthase subunit alpha
sapB	b1293	5.29376	predicted antimicrobial peptide transportersubunit
ygiS	b3020	5.28856	predicted transporter subunit:periplasmic-binding component of ABC superfamily
yhhJ	b3485	5.28653	predicted transporter subunit: membranecomponent of ABC superfamily
thiH	b3990	5.28385	thiamine biosynthesis protein ThiH
ycaR	b0917	5.28021	hypothetical protein
thiP	b0067	5.27624	thiamin ABC transporter membrane protein
yidR	b3689	5.2693	hypothetical protein
rpmD	b3302	5.26567	50S ribosomal protein L30
yfiO	b2595	5.2629	predicted lipoprotein
glgX	b3431	5.26202	glycogen debranching enzyme
zraP	b4002	5.26159	Zn-binding periplasmic protein
orn	b4162	5.2596	oligoribonuclease
dnaK	b0014	5.25125	molecular chaperone DnaK
nuoM	b2277	5.24018	NADH dehydrogenase subunit M
ygjE	b3063	5.21525	predicted tartrate:succinate antiporter
frvX	b3898	5.20338	predicted endo-1,4-beta-glucanase
thiL	b0417	5.19276	thiamine monophosphate kinase
mhpE	b0352	5.18249	4-hydroxy-2-ketovalerate aldolase
ttk	b3641	5.17408	nucleoid occlusion protein
pyrB	b4245	5.17345	aspartate carbamoyltransferase catalyticsubunit
yqjK	b3100	5.17207	hypothetical protein
mhpA	b0347	5.15645	3-(3-hydroxyphenyl)propionate hydroxylase
yhjJ	b3527	5.13738	predicted zinc-dependent peptidase
yciG	b1259	5.13657	hypothetical protein
topA	b1274	5.13486	DNA topoisomerase I
poxA	b4155	5.13195	lysyl-tRNA synthetase
prmB	b2330	5.1295	N5-glutamine methyltransferase
yrfA	b3392	5.10932	hypothetical protein
yhcC	b3211	5.10019	predicted Fe-S oxidoreductase
yqhD	b3011	5.09801	alcohol dehydrogenase, NAD(P)-dependent
yhhF	b3465	5.09611	predicted methyltransferase
hybF	b2991	5.09503	protein involved with the maturation ofhydrogenases 1 and 2
fliN	b1946	5.09404	flagellar motor switch protein
aaeA	b3241	5.09241	p-hydroxybenzoic acid efflux system component
glpG	b3424	5.08835	predicted intramembrane serine protease
ybjR	b0867	5.05354	predicted amidase and lipoprotein
prlC	b3498	5.04086	oligopeptidase A
rpoA	b3295	5.04058	DNA-directed RNA polymerase subunit alpha
yicN	b3663	5.03846	hypothetical protein
yibH	b3597	5.02375	hypothetical protein
lolC	b1116	5.02375	outer membrane-specific lipoprotein transportersubunit
	b3436	5.02343
tufB	b3980	5.02128	protein chain elongation factor EF-Tu (duplicateof tufA)
rnk	b0610	5.02079	nucleoside diphosphate kinase regulator
lldD	b3605	5.01934	L-lactate dehydrogenase, FMN-linked
yhjR	b3535	5.01104	hypothetical protein
ahpF	b0606	5.01003	alkyl hydroperoxide reductase, F52a subunit,
yidI	b3677	5.00983	predicted inner membrane protein
hybC	b2994	5.00796	hydrogenase 2, large subunit
tsr	b4355	5.00663	methyl-accepting chemotaxis protein I, serinesensor receptor
serB	b4388	5.0052	3-phosphoserine phosphatase
yhbW	b3160	5.00232	predicted enzyme
setA	b0070	4.99921	broad specificity sugar efflux system
yfiP	b2583	4.98186	hypothetical protein
mutL	b4170	4.97225	DNA mismatch repair protein
ilvC	b3774	4.96755	ketol-acid reductoisomerase
nuoG	b2283	4.96065	NADH dehydrogenase subunit G
cyoE	b0428	4.95078	protoheme IX farnesyltransferase
dinF	b4044	4.95068	DNA-damage-inducible SOS response protein
lplA	b4386	4.94846	lipoate-protein ligase A
tilS	b0188	4.9459	tRNA(Ile)-lysidine synthetase
recF	b3700	4.9449	recombination protein F
tyrS	b1637	4.942	tyrosyl-tRNA synthetase
yphB	b2544	4.94188	hypothetical protein
gspJ	b3331	4.92782	predicted general secretory pathway component,cryptic
norR	b2709	4.92036	anaerobic nitric oxide reductase transcriptionregulator
ycfP	b1108	4.91779	hypothetical protein
yhfX	b3381	4.91429	predicted amino acid racemase
yjhP	b4306	4.90848	KpLE2 phage-like element; predictedmethyltransferase
yohD	b2136	4.89467	conserved inner membrane protein
ispH	b0029	4.89299	4-hydroxy-3-methylbut-2-enyl diphosphatereductase
macA	b0878	4.88503	macrolide transporter subunit, membrane fusionprotein (MFP) component
yhhP	b3470	4.88132	cell developmental protein SirA
yfhK	b2556	4.87716	predicted sensory kinase in two-componentsystem
ulaB	b4194	4.87697	L-ascorbate-specific enzyme IIB component ofPTS
mtr	b3161	4.87027	tryptophan transporter of high affinity
potD	b1123	4.87025	spermidine/putrescine ABC transporterperiplasmic substrate-binding protein
fumB	b4122	4.86924	anaerobic class I fumarate hydratase (fumaraseB)
yeaD	b1780	4.86149	hypothetical protein
yffP	b2447	4.85785	CPZ-55 prophage; predicted protein
	b3767	4.85163
folC	b2315	4.84908	bifunctional folylpolyglutamate synthase/dihydrofolate synthase
ygjP	b3085	4.84867	predicted metal dependent hydrolase
ypfG	b2466	4.84619	hypothetical protein
deoA	b4382	4.829	thymidine phosphorylase
qseB	b3025	4.81908	DNA-binding response regulator in two-componentregulatory system with QseC
rhtB	b3824	4.81796	neutral amino-acid efflux system
panE	b0425	4.81028	2-dehydropantoate 2-reductase
rho	b3783	4.80321	transcription termination factor Rho
lpxH	b0524	4.79608	UDP-2,3-diacylglucosamine hydrolase
tauB	b0366	4.78817	taurine transporter subunit
dnaA	b3702	4.78077	chromosomal replication initiation protein
fdhF	b4079	4.77672	formate dehydrogenase-H, selenopolypeptidesubunit
cysJ	b2764	4.77555	sulfite reductase, alpha subunit, flavoprotein
cmk	b0910	4.77319	cytidylate kinase
frvA	b3900	4.77079	predicted enzyme IIA component of PTS
yihX	b3885	4.74348	phosphatase
lolA	b0891	4.7406	outer-membrane lipoprotein carrier proteinprecursor
ycjP	b1312	4.73831	predicted sugar transporter subunit: membranecomponent of ABC superfamily
surE	b2744	4.73781	acid phosphatase
arcB	b3210	4.72619	hybrid sensory histidine kinase in two-componentregulatory system with ArcA
psd	b4160	4.70926	phosphatidylserine decarboxylase
fdhE	b3891	4.70778	formate dehydrogenase accessory protein FdhE
ygfZ	b2898	4.70527	putative global regulator
iadA	b4328	4.70156	isoaspartyl dipeptidase
fhuE	b1102	4.70114	ferric-rhodotorulic acid outer membranetransporter
hyaC	b0974	4.68217	hydrogenase 1, b-type cytochrome subunit
rpoD	b3067	4.6767	RNA polymerase sigma factor
fabI	b1288	4.67315	enoyl-(acyl carrier protein) reductase
prkB	b3355	4.66282	predicted phosphoribulokinase
aroK	b3390	4.66072	shikimate kinase I
yhgE	b3402	4.65482	predicted inner membrane protein
zntA	b3469	4.64563	zinc, cobalt and lead efflux system
yjhU	b4295	4.64339	KpLE2 phage-like element; predicted DNA-bindingtranscriptional regulator
kdpC	b0696	4.6414	potassium-transporting ATPase subunit C
btuE	b1710	4.63528	predicted glutathione peroxidase
yggG	b2936	4.62166	predicted peptidase
agaS	b3136	4.61847	tagatose-6-phosphate ketose/aldose isomerase
cynR	b0338	4.60805	DNA-binding transcriptional dual regulator
asmA	b2064	4.59579	predicted assembly protein
rplC	b3320	4.59263	50S ribosomal protein L3
htpX	b1829	4.588	heat shock protein HtpX
rpsQ	b3311	4.5699	30S ribosomal protein S17
nrdB	b2235	4.55873	ribonucleotide-diphosphate reductase betasubunit
rpiA	b2914	4.53843	ribose-5-phosphate isomerase A
yghZ	b3001	4.53641	aldo-keto reductase
cueR	b0487	4.51605	DNA-binding transcriptional activator ofcopper-responsive regulon genes
	b3695	4.51395
ypjL	b2639	4.51288	CP4-57 prophage; predicted inner membraneprotein
gntX	b3413	4.50247	gluconate periplasmic binding protein withphosphoribosyltransferase domain, GNT I system
melA	b4119	4.50202	alpha-galactosidase, NAD(P)-binding
hofC	b0106	4.50155	assembly protein in type IV pilin biogenesis,transmembrane protein
rssA	b1234	4.48244	hypothetical protein
hupA	b4000	4.47875	HU, DNA-binding transcriptional regulator, alphasubunit
	b3245	4.47477
rbfA	b3167	4.47271	ribosome-binding factor A
fecA	b4291	4.47004	KpLE2 phage-like element; ferric citrate outermembrane transporter
phoH	b1020	4.46948	conserved protein with nucleoside triphosphatehydrolase domain
livK	b3458	4.46423	leucine transporter subunit
purF	b2312	4.45778	amidophosphoribosyltransferase
prpD	b0334	4.45606	2-methylcitrate dehydratase
slt	b4392	4.41885	lytic murein transglycosylase, soluble
tbpA	b0068	4.41148	thiamin transporter subunit
yigA	b3810	4.41125	hypothetical protein
lon	b0439	4.40695	DNA-binding ATP-dependent protease La
ppa	b4226	4.40533	inorganic pyrophosphatase
rpsJ	b3321	4.40497	30S ribosomal protein S10
fdoI	b3892	4.39678	formate dehydrogenase-O, cytochrome b556subunit
holC	b4259	4.39291	DNA polymerase III subunit chi
hybG	b2990	4.38817	hydrogenase 2 accessory protein
yfhB	b2560	4.38552	hypothetical protein
yidK	b3679	4.37283	predicted transporter
ulaD	b4196	4.37141	3-keto-L-gulonate 6-phosphate decarboxylase
hemF	b2436	4.36213	coproporphyrinogen III oxidase
yidP	b3684	4.35873	predicted DNA-binding transcriptional regulator
yrfC	b3394	4.35693	predicted fimbrial assembly protein
pyrH	b0171	4.35662	uridylate kinase
ftsE	b3463	4.34692	predicted transporter subunit: ATP-bindingcomponent of ABC superfamily
carA	b0032	4.33871	carbamoyl-phosphate synthase small subunit
yhbC	b3170	4.33848	hypothetical protein
	b3419	4.3313
asnS	b0930	4.32543	asparaginyl-tRNA synthetase
ruvA	b1861	4.31771	Holliday junction DNA helicase motor protein
ygdL	b2812	4.30305	hypothetical protein
ybaO	b0447	4.29746	predicted DNA-binding transcriptional regulator
sstT	b3089	4.29231	sodium:serine/threonine symporter
phnC	b4106	4.29224	phosphonate/organophosphate ester transportersubunit
glvC	b3683	4.29068	arbutin specific enzyme IIC component of PTS
yliA	b0829	4.28871	fused predicted peptide transport subunits ofABC superfamily: ATP-binding components
modB	b0764	4.28834	molybdate ABC transporter permease protein
yjeO	b4158	4.28833	conserved inner membrane protein
ydaV	b1360	4.28512	Rac prophage; predicted DNA replication protein
lpxK	b0915	4.28454	tetraacyldisaccharide 4'-kinase
yehY	b2130	4.28239	predicted transporter subunit: membranecomponent of ABC superfamily
ybdA	b0591	4.27063	predicted transporter
yicG	b3646	4.26755	conserved inner membrane protein
yidZ	b3711	4.25144	predicted DNA-binding transcriptional regulator
betT	b0314	4.24866	choline transporter of high affinity
arsB	b3502	4.24319	arsenite/antimonite transporter
yjfC	b4186	4.24214	predicted synthetase/amidase
yihP	b3877	4.22277	predicted transporter
ygdI	b2809	4.21514	hypothetical protein
pheS	b1714	4.20926	phenylalanyl-tRNA synthetase alpha subunit
rffE	b3786	4.20589	UDP-N-acetyl glucosamine-2-epimerase
yaaX	b0005	4.19704	hypothetical protein
yjjG	b4374	4.19064	nucleotidase
yfhA	b2554	4.19009	predicted DNA-binding response regulator intwo-component system
dcrB	b3472	4.18903	periplasmic protein
yebG	b1848	4.1827	conserved protein regulated by LexA
kdsD	b3197	4.18034	D-arabinose 5-phosphate isomerase
yedQ	b1956	4.17921	predicted diguanylate cyclase
yafS	b0213	4.17735	predicted S-adenosyl-L-methionine-dependentmethyltransferase
malM	b4037	4.17671	maltose regulon periplasmic protein
gntT	b3415	4.16855	gluconate transporter, high-affinity GNT Isystem
yghD	b2968	4.15578	predicted secretion pathway M-type protein,membrane anchored
ypjK	b2635	4.15553	CP4-57 prophage; predicted inner membraneprotein
nlpE	b0192	4.15378	lipoprotein involved with copper homeostasis andadhesion
gudX	b2788	4.1525	predicted glucarate dehydratase
exuT	b3093	4.1481	hexuronate transporter
era	b2566	4.14544	GTP-binding protein Era
yraM	b3147	4.14192	hypothetical protein
rplB	b3317	4.14187	50S ribosomal protein L2
ytfQ	b4227	4.13134	predicted sugar transporter subunit:periplasmic-binding component of ABC superfamily
yiaH	b3561	4.13066	conserved inner membrane protein
cpxA	b3911	4.1286	two-component sensor protein
lipA	b0628	4.12763	lipoyl synthase
rpe	b3386	4.11858	ribulose-phosphate 3-epimerase
modF	b0760	4.11129	fused molybdate transporter subunits of ABCsuperfamily: ATP-binding components
guaA	b2507	4.10775	bifunctional GMP synthase/glutamineamidotransferase protein
wzyE	b3793	4.10395	putative enterobacterial common antigenpolymerase
	b3007	4.0915
yhbV	b3159	4.0909	predicted protease
yigM	b3827	4.08727	predicted inner membrane protein
ugpE	b3451	4.08199	glycerol-3-phosphate transporter subunit
phnE_2	b4103	4.07771	phosphonate/organophosphate ester transporter(pseudogene)
mmuP	b0260	4.07183	CP4-6 prophage; predicted S-methylmethioninetransporter
dnaT	b4362	4.0681	primosomal protein I
thiE	b3993	4.06463	thiamine-phosphate pyrophosphorylase
rpmA	b3185	4.05072	50S ribosomal protein L27
fixC	b0043	4.0417	predicted oxidoreductase with FAD/NAD(P)-bindingdomain
dapB	b0031	4.03949	dihydrodipicolinate reductase
ycgE	b1162	4.02752	predicted DNA-binding transcriptional regulator
mtlA	b3599	4.01708	fused mannitol-specific PTS enzymes: IIA
yiaI	b3573	4.01223	predicted hydrogenase, 4Fe-4S ferredoxin-typecomponent
ilvB	b3671	4.00828	acetolactate synthase large subunit
cyoB	b0431	4.00799	cytochrome o ubiquinol oxidase subunit I
ymfT	b1146	3.99646	e14 prophage; predicted DNA-bindingtranscriptional regulator
rbsB	b3751	3.98859	D-ribose transporter subunit
hycE	b2721	3.98853	hydrogenase 3, large subunit
ulaR	b4191	3.98554	DNA-binding transcriptional dual regulator
fpr	b3924	3.98531	ferredoxin-NADP reductase
sufS	b1680	3.98433	selenocysteine lyase
glnG	b3868	3.98007	fused DNA-binding response regulator intwo-component regulatory system with GlnL: response
sbcC	b0397	3.96688	exonuclease, dsDNA, ATP-dependent
motA	b1890	3.96557	flagellar motor protein MotA
katE	b1732	3.96328	hydroperoxidase HPII(III) (catalase)
fepA	b0584	3.96205	iron-enterobactin outer membrane transporter
exo	b2798	3.96023	exonuclease IX
hybE	b2992	3.95613	hydrogenase 2-specific chaperone
yraQ	b3151	3.95312	predicted permease
sfsA	b0146	3.94892	sugar fermentation stimulation protein A
rumA	b2785	3.94401	23S rRNA (uracil-5-)-methyltransferase
yheO	b3346	3.94401	predicted DNA-binding transcriptional regulator
ispF	b2746	3.93866	2-C-methyl-D-erythritol 2,4-cyclodiphosphatesynthase
sgbE	b3583	3.93501	L-ribulose-5-phosphate 4-epimerase
hfq	b4172	3.9269	RNA-binding protein Hfq
seqA	b0687	3.92363	regulatory protein for replication initiation
yphC	b2545	3.91933	predicted oxidoreductase, Zn-dependent andNAD(P)-binding
yggN	b2958	3.91379	hypothetical protein
mrr	b4351	3.90665	methylated adenine and cytosine restrictionprotein
ydgI	b1605	3.90111	predicted arginine/ornithine antiportertransporter
cpxR	b3912	3.89712	DNA-binding response regulator in two-componentregulatory system with CpxA
yejB	b2178	3.89315	predicted oligopeptide transporter subunit
mhpB	b0348	3.89131	2,3-dihydroxyphenylpropionate 1,2-dioxygenase
yiaM	b3577	3.88958	predicted transporter
yfbT	b2293	3.88248	predicted hydrolase or phosphatase
yncH	b1455	3.88044	hypothetical protein
yfhG	b2555	3.87411	hypothetical protein
iscS	b2530	3.87318	cysteine desulfurase
iclR	b4018	3.87048	DNA-binding transcriptional repressor
lolB	b1209	3.86191	outer membrane lipoprotein LolB precursor
yjiJ	b4332	3.8562	predicted inner membrane protein
lpxL	b1054	3.85088	lipid A biosynthesis lauroyl acyltransferase
dnaJ	b0015	3.85079	chaperone Hsp40, co-chaperone with DnaK
ycdB	b1019	3.85069	hypothetical protein
citF	b0615	3.8379	citrate lyase, citrate-ACP transferase (alpha)subunit
glmS	b3729	3.83651	D-fructose-6-phosphate amidotransferase
glcG	b2977	3.83076	hypothetical protein
acnB	b0118	3.82861	aconitate hydratase
rimI	b4373	3.82182	ribosomal-protein-alanine N-acetyltransferase
yhgF	b3407	3.82033	predicted transcriptional accessory protein
glgA	b3429	3.8171	glycogen synthase
yahG	b0321	3.80272	hypothetical protein
actP	b4067	3.80094	acetate permease
aaeR	b3243	3.78696	predicted DNA-binding transcriptional regulator,efflux system
yieF	b3713	3.78307	chromate reductase, Class I, flavoprotein
rhaS	b3905	3.78141	DNA-binding transcriptional activator,L-rhamnose-binding
ybeX	b0658	3.77734	predicteed ion transport
phnH	b4100	3.75952	carbon-phosphorus lyase complex subunit
yjaH	b4001	3.75153	hypothetical protein
mtlR	b3601	3.74956	DNA-binding repressor
ulaC	b4195	3.74913	L-ascorbate-specific enzyme IIA component ofPTS
moaA	b0781	3.7416	molybdenum cofactor biosynthesis protein A
pyrL	b4246	3.73991	pyrBI operon leader peptide
amtB	b0451	3.73821	ammonium transporter
rplA	b3984	3.73739	50S ribosomal protein L1
agaV	b3133	3.73696	N-acetylgalactosamine-specific enzyme IIBcomponent of PTS
malP	b3417	3.7199	maltodextrin phosphorylase
rffH	b3789	3.71854	glucose-1-phosphate thymidylyltransferase
ybhO	b0789	3.70862	cardiolipin synthase 2
rhaB	b3904	3.7083	rhamnulokinase
ubiF	b0662	3.70709	2-octaprenyl-3-methyl-6-methoxy-1,4-benzoquinolhydroxylase
rfaB	b3628	3.70676	UDP-D-galactose:(glucosyl)lipopolysaccharide-1,6-D-galactosyltransferase
hcaB	b2541	3.69672	2,3-dihydroxy-2,3-dihydrophenylpropionatedehydrogenase
argD	b3359	3.69168	bifunctional acetylornithine aminotransferase/succinyldiaminopimelate aminotransferase
bioB	b0775	3.67861	biotin synthase
folA	b0048	3.67619	dihydrofolate reductase
sufE	b1679	3.6751	cysteine desufuration protein SufE
fkpA	b3347	3.67342	FKBP-type peptidyl-prolyl cis-trans isomerase(rotamase)
ogt	b1335	3.66144	O-6-alkylguanine-DNA:cysteine-proteinmethyltransferase
uhpC	b3667	3.65905	membrane protein regulates uhpT expression
moaD	b0784	3.65647	molybdopterin synthase, small subunit
aas	b2836	3.64749	2-acyl-glycerophospho-ethanolamineacyltransferase
atpH	b3735	3.64741	F0F1 ATP synthase subunit delta
yfgA	b2516	3.64739	hypothetical protein
rplP	b3313	3.64267	50S ribosomal protein L16
proA	b0243	3.62868	gamma-glutamyl phosphate reductase
ugpA	b3452	3.62643	glycerol-3-phosphate transporter subunit
prmC	b1212	3.62365	N5-glutamine S-adenosyl-L-methionine-dependentmethyltransferase
fabD	b1092	3.62185	acyl carrier protein S-malonyltransferase
leuB	b0073	3.61031	3-isopropylmalate dehydrogenase
xylR	b3569	3.60714	DNA-binding transcriptional activator,xylose-binding
frdD	b4151	3.60332	fumarate reductase subunit D
leuC	b0072	3.60185	isopropylmalate isomerase large subunit
yoaI	b1788	3.59991	hypothetical protein
dfp	b3639	3.5992	bifunctional phosphopantothenoylcysteine
ypdD	b2383	3.59585	fused predicted PTS enzymes: Hpr
ydhF	b1647	3.58804	predicted oxidoreductase
tolB	b0740	3.57898	translocation protein TolB precursor
rplD	b3319	3.57862	50S ribosomal protein L4
ybiM	b0806	3.57674	hypothetical protein
obgE	b3183	3.57497	GTPase involved in cell partioning and DNArepair
nadD	b0639	3.57313	nicotinic acid mononucleotide adenyltransferase
yhbS	b3156	3.57259	predicted acyltransferase with acyl-CoAN-acyltransferase domain
yraO	b3149	3.56822	DnaA initiator-associating factor forreplication initiation
dadA	b1189	3.56734	D-amino acid dehydrogenase small subunit
yhjK	b3529	3.56479	predicted diguanylate cyclase
fucO	b2799	3.55303	L-1,2-propanediol oxidoreductase
uxuB	b4323	3.54775	D-mannonate oxidoreductase, NAD-binding
yghF	b2970	3.53718	predicted secretion pathway protein, C-typeprotein
yjiY	b4354	3.53667	predicted inner membrane protein
mrcA	b3396	3.52942	fused penicillin-binding protein 1a: murein
cdh	b3918	3.52453	CDP-diacylglycerol pyrophosphatase
rpsT	b0023	3.5245	30S ribosomal protein S20
yafL	b0227	3.52279	predicted lipoprotein and C40 family peptidase
fecR	b4292	3.52006	KpLE2 phage-like element; transmembrane signaltransducer for ferric citrate transport
yraL	b3146	3.51851	predicted methyltransferase
coaE	b0103	3.49671	dephospho-CoA kinase
frdB	b4153	3.49335	fumarate reductase (anaerobic), Fe-S subunit
sgcA	b4302	3.48522	KpLE2 phage-like element; predictedphosphotransferase enzyme IIA component
zipA	b2412	3.48337	cell division protein ZipA
	b2090	3.48238
pstC	b3727	3.48007	phosphate transporter subunit
upp	b2498	3.47731	uracil phosphoribosyltransferase
nuoI	b2281	3.47334	NADH dehydrogenase subunit I
yffI	b2438	3.46218	predicted carboxysome structural protein withpredicted role in ethanolamine utilization
yhjG	b3524	3.45697	predicted outer membrane biogenesis protein
ycdL	b1011	3.45557	predicted enzyme
tiaE	b3553	3.45469	2-ketoaldonate reductase/glyoxylate reductase B
hda	b2496	3.45335	DNA replication initiation factor
tpiA	b3919	3.45331	triosephosphate isomerase
dnaB	b4052	3.44492	replicative DNA helicase
accB	b3255	3.44274	acetyl-CoA carboxylase
yidA	b3697	3.43156	predicted hydrolase
rpmC	b3312	3.41142	50S ribosomal protein L29
oppC	b1245	3.40404	oligopeptide transporter subunit
glgP	b3428	3.40024	glycogen phosphorylase
nuoH	b2282	3.39871	NADH dehydrogenase subunit H
bipA	b3871	3.39266	GTP-binding protein
cdaR	b0162	3.39116	DNA-binding transcriptional activator
	b2084	3.38725
guaC	b0104	3.37426	guanosine 5'-monophosphate oxidoreductase
fliA	b1922	3.37293	flagellar biosynthesis sigma factor
pykF	b1676	3.37221	pyruvate kinase
glpB	b2242	3.36779	anaerobic glycerol-3-phosphate dehydrogenasesubunit B
atpC	b3731	3.36423	F0F1 ATP synthase subunit epsilon
fabB	b2323	3.3606	3-oxoacyl-(acyl carrier protein) synthase
fimG	b4319	3.36005	minor component of type 1 fimbriae
ygjK	b3080	3.35683	predicted glycosyl hydrolase
rne	b1084	3.35574	fused ribonucleaseE:binding protein
aceK	b4016	3.35046	bifunctional isocitrate dehydrogenase
sufI	b3017	3.34076	repressor protein for FtsI
yhjD	b3522	3.31562	conserved inner membrane protein
yagW	b0290	3.31539	predicted receptor
nuoC	b2286	3.31087	NADH:ubiquinone oxidoreductase, chain C,D
nusG	b3982	3.30728	transcription antitermination protein NusG
yeiI	b2160	3.30101	predicted kinase
yeeS	b2002	3.298	CP4-44 prophage; predicted DNA repair protein
yffS	b2450	3.29503	CPZ-55 prophage; predicted protein
thyA	b2827	3.29352	thymidylate synthase
yheM	b3344	3.28618	hypothetical protein
mdtD	b2077	3.28467	multidrug efflux system protein
glmM	b3176	3.28094	phosphoglucosamine mutase
pldB	b3825	3.27321	lysophospholipase L(2)
ymfR	b1150	3.26655	e14 prophage; predicted protein
hscB	b2527	3.26463	co-chaperone HscB
trmE	b3706	3.25634	tRNA modification GTPase
phnJ	b4098	3.25497	carbon-phosphorus lyase complex subunit
yacH	b0117	3.25034	hypothetical protein
ampD	b0110	3.23148	N-acetyl-anhydromuranmyl-L-alanine amidase
yqjF	b3101	3.23054	predicted quinol oxidase subunit
focB	b2492	3.22795	predicted formate transporter
amyA	b1927	3.22495	cytoplasmic alpha-amylase
mdoB	b4359	3.22468	phosphoglycerol transferase I
gspE	b3326	3.2206	general secretory pathway component, cryptic
purA	b4177	3.21922	adenylosuccinate synthetase
polB	b0060	3.21447	DNA polymerase II
emrB	b2686	3.20973	multidrug efflux system protein
ymfC	b1135	3.19993	23S rRNA pseudouridine synthase
yhfZ	b3383	3.19883	hypothetical protein
fdoH	b3893	3.19377	formate dehydrogenase-O, Fe-S subunit
pdxA	b0052	3.19288	4-hydroxythreonine-4-phosphate dehydrogenase
yqhA	b3002	3.1913	hypothetical protein
	b3015	3.18367
yjjK	b4391	3.17599	fused predicted transporter subunits of ABCsuperfamily: ATP-binding components
rtcB	b3421	3.16993	hypothetical protein
nadE	b1740	3.16447	NAD synthetase
yggJ	b2946	3.15721	hypothetical protein
chbA	b1736	3.15712	N,N'-diacetylchitobiose-specific enzyme IIAcomponent of PTS
yjjX	b4394	3.15674	NTPase
amiB	b4169	3.15635	N-acetylmuramoyl-l-alanine amidase II
holA	b0640	3.15069	DNA polymerase III subunit delta
rplT	b1716	3.14905	50S ribosomal protein L20
fimF	b4318	3.14224	minor component of type 1 fimbriae
yafM	b0228	3.142	hypothetical protein
glpK	b3926	3.13448	glycerol kinase
yjbA	b4030	3.12772	phosphate-starvation-inducible protein PsiE
yigB	b3812	3.12536	predicted hydrolase
rpsI	b3230	3.11835	30S ribosomal protein S9
nfi	b3998	3.1171	endonuclease V
bglA	b2901	3.11397	6-phospho-beta-glucosidase A
yeeA	b2008	3.11284	conserved inner membrane protein
hcp	b0873	3.10721	hydroxylamine reductase
carB	b0033	3.10648	carbamoyl-phosphate synthase large subunit
yliK	b2917	3.10243	methylmalonyl-CoA mutase
agaW	b3134	3.10104	N-acetylgalactosamine-specific enzyme IICcomponent of PTS, fragment (pseudogene)
acpP	b1094	3.09069	acyl carrier protein
yqcA	b2790	3.08107	flavodoxin
htpG	b0473	3.06685	heat shock protein 90
napG	b2205	3.06042	quinol dehydrogenase periplasmic component
secM	b0097	3.06037	SecA regulator SecM
yrdD	b3283	3.05777	predicted DNA topoisomerase
rbn	b3886	3.0575	ribonuclease BN
dsdC	b2364	3.05374	DNA-binding transcriptional dual regulator
asnB	b0674	3.05244	asparagine synthetase B
yajQ	b0426	3.05214	nucleotide-binding protein
ygeX	b2871	3.04337	diaminopropionate ammonia-lyase
ygjO	b3084	3.04285	predicted methyltransferase small domain
	b2227	3.03975
hns	b1237	3.03303	global DNA-binding transcriptional dualregulator H-NS
yqjD	b3098	3.03091	hypothetical protein
speD	b0120	3.02262	S-adenosylmethionine decarboxylase proenzyme
rsgA	b4161	3.02242	ribosome-associated GTPase
yjcO	b4078	3.02134	hypothetical protein
narJ	b1226	3.0207	molybdenum-cofactor-assembly chaperone subunit(delta subunit) of nitrate reductase 1
fcl	b2052	3.02008	bifunctional GDP-fucose synthetase:GDP-4-dehydro-6-deoxy-D-mannose epimerase/GDP-4-dehydro-6-L-deoxygalactose reductase
nudC	b3996	3.0046	NADH pyrophosphatase
puuB	b1301	3.00049	gamma-Glu-putrescine oxidase,
prpC	b0333	2.99881	2-methylcitrate synthase
yhbG	b3201	2.99824	predicted transporter subunit: ATP-bindingcomponent of ABC superfamily
bcr	b2182	2.99791	bicyclomycin/multidrug efflux system
mdlB	b0449	2.99699	fused predicted multidrug transporter subunitsof ABC superfamily: ATP-binding components
yagE	b0268	2.99421	CP4-6 prophage; predicted lyase/synthase
polA	b3863	2.98377	DNA polymerase I
ugpC	b3450	2.98366	glycerol-3-phosphate transporter subunit
yphE	b2547	2.98253	fused predicted sugar transporter subunits ofABC superfamily: ATP-binding components
yaaW	b0011	2.98158	hypothetical protein
queA	b0405	2.9735	S-adenosylmethionine:tRNAribosyltransferase-isomerase
	b3814	2.96991
ssuD	b0935	2.9658	alkanesulfonate monooxygenase
torZ	b1872	2.96412	trimethylamine N-oxide reductase system III,catalytic subunit
metR	b3828	2.95562	DNA-binding transcriptional activator,homocysteine-binding
mviN	b1069	2.95056	predicted inner membrane protein
gntP	b4321	2.95008	fructuronate transporter
lamB	b4036	2.94827	maltoporin precursor
cutA	b4137	2.94353	copper binding protein, copper sensitivity
atpB	b3738	2.9418	F0F1 ATP synthase subunit A
rlpA	b0633	2.93819	minor lipoprotein
argF	b0273	2.93461	CP4-6 prophage; ornithine carbamoyltransferase2, chain F
fis	b3261	2.93434	DNA-binding protein Fis
yihV	b3883	2.93136	predicted sugar kinase
trxB	b0888	2.92759	thioredoxin reductase, FAD/NAD(P)-binding
nirD	b3366	2.92677	nitrite reductase small subunit
cysU	b2424	2.92643	sulfate/thiosulfate transporter subunit
yidH	b3676	2.92287	conserved inner membrane protein
yghO	b2981	2.92107	predicted DNA-binding transcriptional regulator
yciS	b1279	2.91687	conserved inner membrane protein
atoE	b2223	2.90402	short chain fatty acid transporter
livF	b3454	2.89459	leucine/isoleucine/valine transporter subunit
modE	b0761	2.88374	DNA-binding transcriptional dual regulator
grxC	b3610	2.88347	glutaredoxin 3
hemA	b1210	2.87434	glutamyl-tRNA reductase
ybgJ	b0711	2.87369	predicted enzyme subunit
fic	b3361	2.86917	stationary-phase protein, cell division
ispA	b0421	2.85667	geranyltranstransferase
gspL	b3333	2.85576	general secretory pathway component, cryptic
gmhB	b0200	2.84845	hypothetical protein
moaC	b0783	2.8432	molybdenum cofactor biosynthesis protein C
yfaV	b2246	2.84255	predicted transporter
hypB	b2727	2.82255	GTP hydrolase involved in nickel liganding intohydrogenases
norW	b2711	2.82184	nitric oxide reductase
yrfB	b3393	2.82134	hypothetical protein
rpsO	b3165	2.82132	30S ribosomal protein S15
ssuC	b0934	2.81773	alkanesulfonate transporter subunit
dadX	b1190	2.81564	alanine racemase
feoB	b3409	2.81305	ferrous iron transport protein B
yfbQ	b2290	2.80942	aspartate aminotransferase
wcaK	b2045	2.80371	predicted pyruvyl transferase
dut	b3640	2.8006	deoxyuridine 5'-triphosphatenucleotidohydrolase
argA	b2818	2.79986	N-acetylglutamate synthase
ddpC	b1485	2.78788	D-ala-D-ala transporter subunit
glvB	b3682	2.78039	arbutin specific enzyme IIB component of PTS
yiaV	b3586	2.77657	membrane fusion protein (MFP) component ofefflux pump, signal anchor
yhjQ	b3534	2.77027	cell division protein (chromosome partitioningATPase) (pseudogene)
lpxA	b0181	2.7622	UDP-N-acetylglucosamine acyltransferase
yqcB	b2791	2.76215	tRNA pseudouridine synthase
yrbE	b3194	2.76168	predicted toluene transporter subunit: membranecomponent of ABC superfamily
	b3108	2.75736
yieK	b3718	2.75599	hypothetical protein
malQ	b3416	2.75206	4-alpha-glucanotransferase (amylomaltase)
rplM	b3231	2.75204	50S ribosomal protein L13
metL	b3940	2.75132	bifunctional aspartate kinase II/homoserinedehydrogenase II
nagA	b0677	2.74594	N-acetylglucosamine-6-phosphate deacetylase
gspH	b3329	2.74205	predicted general secretory pathway component,cryptic
lsrK	b1511	2.73827	autoinducer-2 (AI-2) kinase
wzxE	b3792	2.73803	O-antigen translocase
glnP	b0810	2.72989	glutamine ABC transporter permease protein
acrD	b2470	2.72486	aminoglycoside/multidrug efflux system
fsr	b0479	2.72441	predicted fosmidomycin efflux system
csiE	b2535	2.7243	stationary phase inducible protein
ypfH	b2473	2.7149	predicted hydrolase
eutG	b2453	2.71466	predicted alcohol dehydrogenase in ethanolamineutilization
fecC	b4289	2.71177	KpLE2 phage-like element; iron-dicitratetransporter subunit
gpsA	b3608	2.70788	NAD(P)H-dependent glycerol-3-phosphatedehydrogenase
yfcM	b2326	2.70505	hypothetical protein
fre	b3844	2.7035	NAD(P)H-flavin reductase
iscA	b2528	2.69881	iron-sulfur cluster assembly protein
birA	b3973	2.68778	biotin--protein ligase
torR	b0995	2.68615	DNA-binding response regulator in two-componentregulatory system with TorS
ugpQ	b3449	2.68439	cytoplasmic glycerophosphodiesterphosphodiesterase
gltB	b3212	2.68323	glutamate synthase, large subunit
yhdY	b3270	2.68264	predicted amino-acid transporter subunit
glyA	b2551	2.67821	serine hydroxymethyltransferase
crr	b2417	2.67366	glucose-specific PTS system enzyme IIAcomponent
gcvT	b2905	2.6725	glycine cleavage system aminomethyltransferaseT
nudF	b3034	2.67151	ADP-ribose pyrophosphatase
mog	b0009	2.67101	molybdenum cofactor biosynthesis protein
ygbK	b2737	2.66934	hypothetical protein
hisA	b2024	2.65964	1-(5-phosphoribosyl)-5-[(5-phosphoribosylamino)methylideneamino]imidazole-4-carboxamide isomerase
yadR	b0156	2.65694	hypothetical protein
oppD	b1246	2.65551	oligopeptide transporter ATP-binding component
pepP	b2908	2.65278	proline aminopeptidase P II
srlR	b2707	2.64847	DNA-bindng transcriptional repressor
ptsH	b2415	2.64808	phosphohistidinoprotein-hexosephosphotransferase component of PTS system (Hpr)
yigP	b3834	2.64331	hypothetical protein
	b3286	2.63976
yggE	b2922	2.63644	hypothetical protein
entB	b0595	2.63001	isochorismatase
yhfA	b3356	2.62571	hypothetical protein
rstB	b1609	2.62309	sensory histidine kinase in two-componentregulatory system with RstA
betI	b0313	2.62109	transcriptional regulator BetI
rfaE	b3052	2.61905	fused heptose 7-phosphate kinase/heptose1-phosphate adenyltransferase
yadE	b0130	2.61564	predicted polysaccharide deacetylaselipoprotein
yjeI	b4144	2.61516	hypothetical protein
lexA	b4043	2.61337	LexA repressor
lipB	b0630	2.61315	lipoyltransferase
xylH	b3568	2.60734	D-xylose transporter subunit
yeaN	b1791	2.60123	predicted transporter
aroD	b1693	2.60036	3-dehydroquinate dehydratase
yiaJ	b3574	2.59447	predicted DNA-binding transcriptional repressor
hyfF	b2486	2.59081	NADH dehydrogenase subunit N
betB	b0312	2.58959	betaine aldehyde dehydrogenase, NAD-dependent
nanE	b3223	2.5867	predicted N-acetylmannosamine-6-P epimerase
tldD	b3244	2.58301	predicted peptidase
uxaA	b3091	2.5829	altronate hydrolase
nusB	b0416	2.58081	transcription antitermination protein NusB
ascB	b2716	2.58006	cryptic 6-phospho-beta-glucosidase
fabG	b1093	2.57223	3-oxoacyl-[acyl-carrier-protein] reductase
hcaF	b2539	2.57143	3-phenylpropionate dioxygenase, small (beta)subunit
degQ	b3234	2.57123	serine endoprotease, periplasmic
eutE	b2455	2.56457	predicted aldehyde dehydrogenase, ethanolamineutilization protein
yebA	b1856	2.56241	predicted peptidase
malF	b4033	2.55999	maltose transporter subunit
rplJ	b3985	2.55971	50S ribosomal protein L10
fadE	b0221	2.55916	acyl-CoA dehydrogenase
gltP	b4077	2.55324	glutamate/aspartate:proton symporter
kgtP	b2587	2.55208	alpha-ketoglutarate transporter
priC	b0467	2.55191	primosomal replication protein N''
ygfT	b2887	2.55031	fused predicted oxidoreductase: Fe-S
yfeO	b2389	2.53779	hypothetical protein
yfgB	b2517	2.5364	predicted enzyme
treC	b4239	2.52857	trehalose-6-P hydrolase
yaeQ	b0190	2.52499	hypothetical protein
yqjB	b3096	2.52331	hypothetical protein
yfiC	b2575	2.52104	predicted S-adenosyl-L-methionine-dependentmethyltransferase
phnM	b4095	2.5198	carbon-phosphorus lyase complex subunit
otsB	b1897	2.51407	trehalose-6-phosphate phosphatase, biosynthetic
ygcM	b2765	2.5138	6-pyruvoyl tetrahydrobiopterin synthase (PTPS)
bfd	b3337	2.51153	bacterioferritin-associated ferredoxin
ygiB	b3037	2.5075	conserved outer membrane protein
flk	b2321	2.49548	predicted flagella assembly protein
nrdG	b4237	2.49289	anaerobic ribonucleotide reductase activatingprotein
avtA	b3572	2.4922	valine--pyruvate transaminase
fliG	b1939	2.49035	flagellar motor switch protein G
nuoF	b2284	2.4875	NADH:ubiquinone oxidoreductase, chain F
recJ	b2892	2.48556	ssDNA exonuclease, 5' --> 3'-specific
rna	b0611	2.48338	ribonuclease I
allA	b0505	2.48226	ureidoglycolate hydrolase
bfr	b3336	2.48197	bacterioferritin, iron storage anddetoxification protein
ruvC	b1863	2.47738	Holliday junction resolvase
ychA	b1214	2.46923	predicted transcriptional regulator
codB	b0336	2.46613	cytosine transporter
xerC	b3811	2.46181	site-specific tyrosine recombinase XerC
asnA	b3744	2.4539	asparagine synthetase AsnA
rsmC	b4371	2.45325	16S ribosomal RNA m2G1207 methyltransferase
narL	b1221	2.45134	DNA-binding response regulator in two-componentregulatory system with NarX (or NarQ)
ybiN	b0807	2.43647	predicted SAM-dependent methyltransferase
ascG	b2714	2.43308	DNA-binding transcriptional repressor
eno	b2779	2.4329	phosphopyruvate hydratase
yliC	b0831	2.43043	predicted peptide transporter subunit: membranecomponent of ABC superfamily
yqiA	b3031	2.4301	predicted esterase
yhfS	b3376	2.42862	hypothetical protein
aroP	b0112	2.41644	aromatic amino acid transporter
bglF	b3722	2.41386	fused beta-glucoside-specific PTS enzymes: IIA
yajO	b0419	2.41168	predicted oxidoreductase, NAD(P)-binding
recA	b2699	2.41146	recombinase A
appC	b0978	2.40823	cytochrome bd-II oxidase, subunit I
fliD	b1924	2.40306	flagellar capping protein
oxyR	b3961	2.4016	DNA-binding transcriptional dual regulator
yjiG	b4329	2.40158	conserved inner membrane protein
kbaZ	b3132	2.39982	tagatose 6-phosphate aldolase 1, kbaZ subunit
ygaF	b2660	2.39506	predicted enzyme
yphG	b2549	2.39362	hypothetical protein
rsxB	b1628	2.39318	electron transport complex protein RnfB
yqgD	b2941	2.39209	predicted inner membrane protein
yhhX	b3440	2.38969	predicted oxidoreductase with NAD(P)-bindingRossmann-fold domain
	b3815	2.38563
yjiA	b4352	2.38522	predicted GTPase
ybaP	b0482	2.38319	hypothetical protein
ybjS	b0868	2.37716	predicted NAD(P)H-binding oxidoreductase withNAD(P)-binding Rossmann-fold domain
rplW	b3318	2.37161	50S ribosomal protein L23
insF-1	b0299	2.37107	IS3 element protein InsF
nadC	b0109	2.37102	nicotinate-nucleotide pyrophosphorylase
phnO	b4093	2.37072	predicted acyltransferase with acyl-CoAN-acyltransferase domain
pfkA	b3916	2.36393	6-phosphofructokinase
yhbN	b3200	2.36093	predicted transporter subunit:periplasmic-binding component of ABC superfamily
allR	b0506	2.35997	DNA-binding transcriptional repressor
yfjR	b2634	2.35855	CP4-57 prophage; predicted DNA-bindingtranscriptional regulator
yfcN	b2331	2.33828	hypothetical protein
yicR	b3638	2.3328	DNA repair protein RadC
ynfM	b1596	2.32947	predicted transporter
eamA	b1533	2.32564	cysteine and O-acetyl-L-serine efflux system
yraK	b3145	2.32471	predicted fimbrial-like adhesin protein
ygfS	b2886	2.31768	predicted oxidoreductase, 4Fe-4S ferredoxin-typesubunit
ycjO	b1311	2.31625	predicted sugar transporter subunit: membranecomponent of ABC superfamily
greA	b3181	2.31615	transcription elongation factor GreA
yafD	b0209	2.31178	hypothetical protein
fecI	b4293	2.31084	KpLE2 phage-like element; RNA polymerase, sigma19 factor
rplR	b3304	2.31038	50S ribosomal protein L18
yigI	b3820	2.30888	hypothetical protein
yicO	b3664	2.30821	predicted xanthine/uracil permase
moaB	b0782	2.30349	molybdopterin biosynthesis protein B
caiC	b0037	2.29844	crotonobetaine/carnitine-CoA ligase
eutH	b2452	2.29769	predicted inner membrane protein
ydhO	b1655	2.29543	predicted lipoprotein
cpdA	b3032	2.29269	cyclic 3',5'-adenosine monophosphatephosphodiesterase
yehU	b2126	2.28884	predicted sensory kinase in two-component systemwith YehT
yecC	b1917	2.28329	predicted transporter subunit: ATP-bindingcomponent of ABC superfamily
ftsQ	b0093	2.28271	membrane anchored protein involved in growth ofwall at septum
murG	b0090	2.28008	N-acetylglucosaminyl transferase
mazG	b2781	2.27634	nucleoside triphosphate pyrophosphohydrolase
yihU	b3882	2.27183	predicted oxidoreductase with NAD(P)-bindingRossmann-fold domain
	b4091	2.2687
yghU	b2989	2.26775	predicted S-transferase
	b0609	2.2662
rpsP	b2609	2.26606	30S ribosomal protein S16
	b3420	2.26305
exbD	b3005	2.26197	membrane spanning protein in TonB-ExbB-ExbDcomplex
sucC	b0728	2.25214	succinyl-CoA synthetase subunit beta
hemN	b3867	2.24929	coproporphyrinogen III oxidase
yqiB	b3033	2.24608	predicted dehydrogenase
rnhB	b0183	2.2454	ribonuclease HII
ybaD	b0413	2.24176	hypothetical protein
trpR	b4393	2.23716	Trp operon repressor
cydC	b0886	2.23553	fused cysteine transporter subunits of ABC
dapD	b0166	2.23145	2,3,4,5-tetrahydropyridine-2-carboxylateN-succinyltransferase
ypdE	b2384	2.22489	predicted peptidase
xseB	b0422	2.22329	exodeoxyribonuclease VII small subunit
yjdL	b4130	2.22267	predicted transporter
ampG	b0433	2.22052	muropeptide transporter
yfgI	b2506	2.21378	hypothetical protein
yhdZ	b3271	2.21361	predicted amino-acid transporter subunit
yrbG	b3196	2.21252	predicted calcium/sodium:proton antiporter
rffM	b3794	2.2087	putative UDP-N-acetyl-D-mannosaminuronic acidtransferase
nrdD	b4238	2.20271	anaerobic ribonucleoside triphosphate reductase
suhB	b2533	2.20075	inositol monophosphatase
ynjC	b1755	2.19875	fused transporter subunits of ABC superfamily:membrane components
tsgA	b3364	2.19188	hypothetical protein
	b4247	2.18991
ynjA	b1753	2.18161	hypothetical protein
ybhF	b0794	2.18036	fused predicted transporter subunits of ABCsuperfamily: ATP-binding components
caiB	b0038	2.18009	crotonobetainyl-CoA:carnitineCoA-transferase
mhpD	b0350	2.16427	2-keto-4-pentenoate hydratase
yjeT	b4176	2.16387	conserved inner membrane protein
pmbA	b4235	2.16272	predicted peptidase required for the maturationand secretion of the antibiotic peptide MccB17
yhbE	b3184	2.15616	conserved inner membrane protein
nagZ	b1107	2.15565	beta-hexosaminidase
ttdA	b3061	2.15246	tartrate dehydratase
creD	b4400	2.14836	inner membrane protein
yfaQ	b2226	2.14397	hypothetical protein
sgcE	b4301	2.14195	ribulose-phosphate 3-epimerase
yfiM	b2586	2.13843	hypothetical protein
yqhH	b3014	2.11347	predicted outer membrane lipoprotein
racR	b1356	2.11136	Rac prophage; predicted DNA-bindingtranscriptional regulator
hinT	b1103	2.10573	purine nucleoside phosphoramidase
hybA	b2996	2.10125	hydrogenase 2 4Fe-4S ferredoxin-type component
aroH	b1704	2.09326	3-deoxy-D-arabino-heptulosonate-7-phosphatesynthase, tryptophan repressible
hypD	b2729	2.09289	protein required for maturation of hydrogenases
rpsS	b3316	2.09155	30S ribosomal protein S19
yfcJ	b2322	2.09106	predicted transporter
ycjF	b1322	2.0899	hypothetical protein
yceH	b1067	2.08981	hypothetical protein
hsrA	b3754	2.08463	predicted multidrug or homocysteine effluxsystem
yraN	b3148	2.08314	hypothetical protein
recD	b2819	2.08152	exonuclease V (RecBCD complex), alpha chain
hisH	b2023	2.07981	imidazole glycerol phosphate synthase subunitHisH
yebE	b1846	2.07486	hypothetical protein
ybaM	b0466	2.07478	hypothetical protein
gloA	b1651	2.07471	glyoxalase I, Ni-dependent
fliO	b1947	2.07275	flagellar biosynthesis protein
fucI	b2802	2.07241	L-fucose isomerase
ychN	b1219	2.06073	hypothetical protein
iaaA	b0828	2.05104	L-asparaginase
ygiF	b3054	2.05018	predicted adenylate cyclase
yojI	b2211	2.04999	fused predicted multidrug transport subunits of
ydhW	b1672	2.04866	hypothetical protein
tktB	b2465	2.04661	transketolase 2, thiamin-binding
entE	b0594	2.04643	2,3-dihydroxybenzoate-AMP ligase component ofenterobactin synthase multienzyme complex
yfjX	b2643	2.04258	CP4-57 prophage; predicted antirestrictionprotein
yiiE	b3889	2.041	predicted transcriptional regulator
fruK	b2168	2.03974	1-phosphofructokinase
leuD	b0071	2.03694	isopropylmalate isomerase small subunit
cysC	b2750	2.03422	adenylylsulfate kinase
wzzE	b3785	2.03137	Entobacterial Common Antigen (ECA)polysaccharide chain length modulation protein
proP	b4111	2.0288	proline/glycine betaine transporter
fxsA	b4140	2.02223	inner membrane protein
malK	b4035	2.01799	fused maltose transport subunit, ATP-binding
nadR	b4390	2.00807	nicotinamide-nucleotide adenylyltransferase
yieH	b3715	2.00764	predicted hydrolase
yohL	b2105	2.00655	hypothetical protein
purT	b1849	1.99728	phosphoribosylglycinamide formyltransferase 2
pntA	b1603	1.99273	NAD(P) transhydrogenase subunit alpha
adiC	b4115	1.9854	arginine:agmatin
insF-3	b0541	1.98537	DLP12 prophage; IS3 element protein InsF
emtA	b1193	1.98253	lytic murein endotransglycosylase E
alkA	b2068	1.98113	3-methyl-adenine DNA glycosylase II
yggU	b2953	1.97892	hypothetical protein
ykfC	b0258	1.97879	CP4-6 prophage; conserved protein
yneH	b1524	1.97781	predicted glutaminase
nrfA	b4070	1.9778	nitrite reductase, formate-dependent,cytochrome
moeB	b0826	1.9763	molybdopterin biosynthesis protein MoeB
frsA	b0239	1.97434	fermentation/respiration switch protein
frwD	b3953	1.97245	predicted enzyme IIB component of PTS
fixB	b0042	1.97207	predicted electron transfer flavoprotein,domain-like
yjgR	b4263	1.97196	predicted ATPase
tus	b1610	1.96525	DNA replication terminus site-binding protein
ychQ	b1213	1.96335	predicted transcriptional regulator
yebC	b1864	1.96244	hypothetical protein
fabZ	b0180	1.94384	(3R)-hydroxymyristoyl ACP dehydratase
hmp	b2552	1.94087	fused nitric oxide dioxygenase/dihydropteridinereductase 2
yejH	b2184	1.93811	predicted ATP-dependet helicase
	b3694	1.92291
yodC	b1957	1.92172	hypothetical protein
aceF	b0115	1.92143	dihydrolipoamide acetyltransferase
yfiD	b2579	1.91992	pyruvate formate lyase subunit
ydiO	b1695	1.90609	predicted acyl-CoA dehydrogenase
yqgE	b2948	1.90305	hypothetical protein
frlA	b3370	1.90162	predicted fructoselysine transporter
	b0302	1.89876
tatE	b0627	1.89339	twin arginine translocase protein E
nrdE	b2675	1.88938	ribonucleotide-diphosphate reductase alphasubunit
ybgI	b0710	1.88157	conserved metal-binding protein
yqfE	b2915	1.87941	hypothetical protein
dcd	b2065	1.87894	deoxycytidine triphosphate deaminase
ccmD	b2198	1.87603	cytochrome c biogenesis protein
rseB	b2571	1.87581	periplasmic negative regulator of sigmaE
ilvM	b3769	1.87363	acetolactate synthase II, small subunit
speE	b0121	1.87334	spermidine synthase
damX	b3388	1.86372	hypothetical protein
yidF	b3674	1.86314	predicted DNA-binding transcriptional regulator
ybiA	b0798	1.85825	hypothetical protein
mepA	b2328	1.84893	penicillin-insensitive murein endopeptidase
glnQ	b0809	1.84891	glutamine ABC transporter ATP-binding protein
ybhQ	b0791	1.84731	predicted inner membrane protein
ygbA	b2732	1.84316	hypothetical protein
mqo	b2210	1.84087	malate:quinone oxidoreductase
yneE	b1520	1.83884	conserved inner membrane protein
aroL	b0388	1.8344	shikimate kinase II
yhfW	b3380	1.8318	predicted mutase
ddpF	b1483	1.8307	D-ala-D-ala transporter subunit
yghE	b2969	1.82282	predicted secretion pathway protein, L-typeprotein (pseudogene)
srlA	b2702	1.82207	glucitol/sorbitol-specific enzyme IIC componentof PTS
rpoZ	b3649	1.82148	DNA-directed RNA polymerase subunit omega
rffC	b3790	1.81996	TDP-fucosamine acetyltransferase
aslA	b3801	1.81898	acrylsulfatase-like enzyme
adiA	b4117	1.81229	biodegradative arginine decarboxylase
glpR	b3423	1.81219	DNA-binding transcriptional repressor
puuA	b1297	1.812	gamma-Glu-putrescine synthase
rffG	b3788	1.81082	dTDP-glucose 4,6-dehydratase
recC	b2822	1.80801	exonuclease V (RecBCD complex), gamma chain
ybfF	b0686	1.80467	hypothetical protein
sthA	b3962	1.80441	soluble pyridine nucleotide transhydrogenase
mscL	b3291	1.80329	large-conductance mechanosensitive channel
insF-4	b1026	1.80062	IS3 element protein InsF
yibF	b3592	1.79964	predicted glutathione S-transferase
hisQ	b2308	1.79807	histidine/lysine/arginine/ornithine transportersubunit
dipZ	b4136	1.79805	thiol:disulfide interchange protein precursor
ycdI	b1008	1.79685	hypothetical protein
yacF	b0102	1.79466	hypothetical protein
exoX	b1844	1.79401	exodeoxyribonuclease X
ygcR	b2770	1.7936	predicted flavoprotein
ushA	b0480	1.79258	UDP-sugar hydrolase
yjjB	b4363	1.79193	conserved inner membrane protein
ygbJ	b2736	1.78914	predicted dehydrogenase, with NAD(P)-bindingRossmann-fold domain
yqiK	b3051	1.78599	hypothetical protein
yaiL	b0354	1.78157	nucleoprotein/polynucleotide-associated enzyme
insA-7	b4294	1.77904	KpLE2 phage-like element; IS1 repressor proteinInsA
nuoA	b2288	1.76862	NADH dehydrogenase subunit A
yagA	b0267	1.76555	CP4-6 prophage; predicted DNA-bindingtranscriptional regulator
pck	b3403	1.7629	phosphoenolpyruvate carboxykinase
yqjH	b3070	1.76224	predicted siderophore interacting protein
ygcN	b2766	1.7605	predicted oxidoreductase with FAD/NAD(P)-bindingdomain
ydaW	b1361	1.76	Rac prophage; predicted DNA-binding protein
srmB	b2576	1.74993	ATP-dependent RNA helicase
	b2973	1.74884
ycdG	b1006	1.74691	predicted transporter
yphD	b2546	1.74519	predicted sugar transporter subunit: membranecomponent of ABC superfamily
nemA	b1650	1.74463	N-ethylmaleimide reductase, FMN-linked
yfjV	b2640	1.7445	CP4-57 prophage; predicted protein
yohC	b2135	1.73944	predicted inner membrane protein
fldB	b2895	1.73851	flavodoxin 2
ydaT	b1358	1.73272	Rac prophage; predicted protein
gspD	b3325	1.73233	general secretory pathway component, cryptic
nagK	b1119	1.72978	N-acetyl-D-glucosamine kinase
	b3975	1.72927
yccV	b0966	1.72085	DNA-binding protein, hemimethylated
hslU	b3931	1.72005	ATP-dependent protease ATP-binding subunit
prsA	b1207	1.7176	ribose-phosphate pyrophosphokinase
luxS	b2687	1.71414	S-ribosylhomocysteinase
plsB	b4041	1.7109	glycerol-3-phosphate acyltransferase
cirA	b2155	1.70776	ferric iron-catecholate outer membranetransporter
yibL	b3602	1.70492	hypothetical protein
ypjM	b2641	1.69873	CP4-57 prophage; predicted protein (pseudogene)
yejK	b2186	1.69727	nucleoid-associated protein NdpA
yfeG	b2437	1.69421	predicted DNA-binding transcriptional regulator
alsC	b4086	1.69125	D-allose transporter subunit
ybgL	b0713	1.68926	hypothetical protein
yfgO	b2493	1.68913	predicted inner membrane protein
mlrA	b2127	1.68902	DNA-binding transcriptional regulator
afuB	b0263	1.68585	CP4-6 prophage; predicted ferric trasnportersubunit
glcB	b2976	1.68505	malate synthase
ulaF	b4198	1.6785	L-ribulose 5-phosphate 4-epimerase
hemB	b0369	1.67785	delta-aminolevulinic acid dehydratase
hipB	b1508	1.67514	DNA-binding transcriptional regulator
ubiE	b3833	1.67225	ubiquinone/menaquinone biosynthesismethyltransferase
fur	b0683	1.67155	ferric uptake regulator
yajR	b0427	1.66999	predicted transporter
	b2612	1.66762
garR	b3125	1.66732	tartronate semialdehyde reductase
yejM	b2188	1.66296	predicted hydrolase, inner membrane
ltaE	b0870	1.65817	L-allo-threonine aldolase, PLP-dependent
trmD	b2607	1.65668	tRNA (guanine-N(1)-)-methyltransferase
sodC	b1646	1.65593	superoxide dismutase, Cu, Zn
gutQ	b2708	1.65502	predicted phosphosugar-binding protein
atpD	b3732	1.65407	F0F1 ATP synthase subunit beta
yjcP	b4080	1.65324	predicted outer membrane factor of efflux pump
ybhG	b0795	1.64935	hypothetical protein
sbmA	b0377	1.64881	predicted transporter
marB	b1532	1.64852	hypothetical protein
prfH	b0236	1.64805	peptide chain release factor 2
yhcG	b3220	1.64434	hypothetical protein
clcA	b0155	1.64306	chloride channel protein
	b4405	1.64132
lpxC	b0096	1.63909	UDP-3-O-[3-hydroxymyristoyl] N-acetylglucosaminedeacetylase
ynfH	b1590	1.63791	oxidoreductase, membrane subunit
cysE	b3607	1.6369	serine acetyltransferase
gspF	b3327	1.63645	general secretory pathway component, cryptic
ucpA	b2426	1.63595	short chain dehydrogenase
yeiR	b2173	1.63221	predicted enzyme
ddg	b2378	1.63196	lipid A biosynthesis palmitoleoylacyltransferase
puuC	b1300	1.63135	gamma-Glu-gamma-aminobutyraldehydedehydrogenase, NAD(P)H-dependent
alr	b4053	1.62967	alanine racemase
macB	b0879	1.62864	fused macrolide transporter subunits of ABC
mhpF	b0351	1.6286	acetaldehyde dehydrogenase
aes	b0476	1.61379	acetyl esterase
rffA	b3791	1.61085	TDP-4-oxo-6-deoxy-D-glucose transaminase
paaK	b1398	1.60914	phenylacetyl-CoA ligase
ybeY	b0659	1.60575	hypothetical protein
yjgI	b4249	1.59803	predicted oxidoreductase with NAD(P)-bindingRossmann-fold domain
ndh	b1109	1.59726	respiratory NADH dehydrogenase 2/cupricreductase
	b3112	1.59218
yfgM	b2513	1.5918	hypothetical protein
ychH	b1205	1.59097	predicted inner membrane protein
ppdC	b2823	1.58484	hypothetical protein
phnL	b4096	1.58217	carbon-phosphorus lyase complex subunit
ybbN	b0492	1.57748	predicted thioredoxin domain-containing protein
yjcE	b4065	1.5769	predicted cation/proton antiporter
ydhT	b1669	1.5708	hypothetical protein
citG	b0613	1.56847	triphosphoribosyl-dephospho-CoA transferase
rsxG	b1631	1.56661	electron transport complex protein RnfG
yehQ	b2122	1.55812	hypothetical protein
rplL	b3986	1.55305	50S ribosomal protein L7/L12
phnN	b4094	1.54712	ribose 1,5-bisphosphokinase
ybaK	b0481	1.54614	hypothetical protein
paaJ	b1397	1.54409	acetyl-CoA acetyltransferase
ydfB	b1572	1.54258	Qin prophage; predicted protein
trxC	b2582	1.54219	thioredoxin 2
sspB	b3228	1.54109	ClpXP protease specificity-enhancing factor
ynfK	b1593	1.54019	predicted dethiobiotin synthetase
yfjQ	b2633	1.53861	CP4-57 prophage; predicted protein
hipA	b1507	1.53049	regulator with hipB
ycjQ	b1313	1.52878	predicted oxidoreductase, Zn-dependent andNAD(P)-binding
fadH	b3081	1.52291	2,4-dienoyl-CoA reductase, NADH and FMN-linked
qseC	b3026	1.52151	sensory histidine kinase in two-componentregulatory system with QseB
narV	b1465	1.52046	nitrate reductase 2 (NRZ), gamma subunit
radA	b4389	1.51928	predicted repair protein
ybiT	b0820	1.51922	fused predicted transporter subunits of ABCsuperfamily: ATP-binding components
cheR	b1884	1.51138	chemotaxis regulator, protein-glutamatemethyltransferase
fabF	b1095	1.50988	3-oxoacyl-(acyl carrier protein) synthase
eutB	b2441	1.50436	ethanolamine ammonia-lyase, large subunit, heavychain
ppdB	b2825	1.49843	hypothetical protein
ccmH	b2194	1.49748	heme lyase, CcmH subunit
gutM	b2706	1.49446	DNA-binding transcriptional activator ofglucitol operon
smtA	b0921	1.49417	predicted S-adenosyl-L-methionine-dependentmethyltransferase
phoB	b0399	1.49022	DNA-binding response regulator in two-componentregulatory system with PhoR (or CreC)
ampE	b0111	1.48932	predicted inner membrane protein
nupG	b2964	1.4874	nucleoside transporter
phnB	b4107	1.48328	hypothetical protein
hisF	b2025	1.48171	imidazole glycerol phosphate synthase subunitHisF
yqeK	b2849	1.4781	hypothetical protein
apaH	b0049	1.47096	diadenosinetetraphosphatase
pgi	b4025	1.46849	glucose-6-phosphate isomerase
rffD	b3787	1.46797	UDP-N-acetyl-D-mannosaminuronic aciddehydrogenase
afuC	b0262	1.46547	CP4-6 prophage; predicted ferric transportersubunit
tas	b2834	1.46499	predicted oxidoreductase, NADP(H)-dependentaldo-keto reductase
ygaZ	b2682	1.4603	predicted transporter
yhgG	b3410	1.45994	predicted DNA-binding transcriptional regulator
dapE	b2472	1.45679	succinyl-diaminopimelate desuccinylase
htgA	b0012	1.45228	hypothetical protein
pspF	b1303	1.45169	DNA-binding transcriptional activator
mobB	b3856	1.44666	molybdopterin-guanine dinucleotide biosynthesisprotein B
ccmA	b2201	1.44342	heme exporter subunit
nagE	b0679	1.44193	fused N-acetyl glucosamine specific PTS enzyme:IIC, IIB , and IIA components
eutL	b2439	1.43886	predicted carboxysome structural protein withpredicted role in ethanolamine utilization
yciW	b1287	1.43458	predicted oxidoreductase
ygiW	b3024	1.43146	hypothetical protein
lepA	b2569	1.42941	GTP-binding protein LepA
lysA	b2838	1.42939	diaminopimelate decarboxylase, PLP-binding
ugpB	b3453	1.42804	glycerol-3-phosphate transporter subunit
ybgE	b0735	1.42712	conserved inner membrane protein
yaiY	b0379	1.42438	predicted inner membrane protein
yffH	b2467	1.42328	predicted NUDIX hydrolase
treR	b4241	1.42212	trehalose repressor
acrB	b0462	1.42178	multidrug efflux system protein
rhlE	b0797	1.419	RNA helicase
yqcC	b2792	1.41873	hypothetical protein
atpE	b3737	1.41615	F0F1 ATP synthase subunit C
yjeK	b4146	1.41259	predicted lysine aminomutase
yjeF	b4167	1.40947	predicted carbohydrate kinase
melB	b4120	1.40599	melibiose:sodium symporter
yjjU	b4377	1.40086	predicted esterase
nudD	b2051	1.39871	GDP-mannose mannosyl hydrolase
ydhQ	b1664	1.39847	hypothetical protein
glnK	b0450	1.39193	nitrogen assimilation regulatory protein forGlnL, GlnE, and AmtB
yecO	b1870	1.38495	predicted methyltransferase
cheW	b1887	1.37125	purine-binding chemotaxis protein
fucK	b2803	1.36958	L-fuculokinase
bioA	b0774	1.36864	adenosylmethionine--8-amino-7-oxononanoatetransaminase
gspO	b3335	1.36786	bifunctional prepilin leader peptidase/methylase
glpF	b3927	1.36769	glycerol facilitator
ydaS	b1357	1.36758	Rac prophage; predicted DNA-bindingtranscriptional regulator
ycgZ	b1164	1.36538	hypothetical protein
ymfO	b1151	1.36467	e14 prophage; conserved protein
fdhD	b3895	1.36417	formate dehydrogenase accessory protein
yjdA	b4109	1.36366	conserved protein with nucleoside triphosphatehydrolase domain
hydN	b2713	1.36216	formate dehydrogenase-H, [4Fe-4S] ferredoxinsubunit
yfhQ	b2532	1.36177	predicted methyltransferase
ddpX	b1488	1.35735	D-ala-D-ala dipeptidase, Zn-dependent
folE	b2153	1.35475	GTP cyclohydrolase I
ycaD	b0898	1.35117	putative MFS family transporter protein
yphA	b2543	1.34873	predicted inner membrane protein
garL	b3126	1.34678	alpha-dehydro-beta-deoxy-D-glucarate aldolase
ubiB	b3835	1.34641	putative ubiquinone biosynthesis protein UbiB
malE	b4034	1.34626	maltose ABC transporter periplasmic protein
usg	b2319	1.34312	hypothetical protein
yfgL	b2512	1.34261	protein assembly complex, lipoprotein component
yjgA	b4234	1.34138	hypothetical protein
stfR	b1372	1.33478	Rac prophage; predicted tail fiber protein
dinB	b0231	1.33306	DNA polymerase IV
hsdM	b4349	1.33218	DNA methylase M
tpx	b1324	1.33146	thiol peroxidase
	b3004	1.33066
ypdI	b2376	1.32905	predicted lipoprotein involved in colanic acidbiosynthesis
dgkA	b4042	1.32425	diacylglycerol kinase
ybaV	b0442	1.31437	hypothetical protein
narY	b1467	1.31216	nitrate reductase 2 (NRZ), beta subunit
gadA	b3517	1.30756	glutamate decarboxylase A, PLP-dependent
bcsF	b3537	1.307	hypothetical protein
ymcA	b0984	1.30532	hypothetical protein
	b3246	1.30319
mtlD	b3600	1.30195	mannitol-1-phosphate 5-dehydrogenase
yecP	b1871	1.29928	predicted S-adenosyl-L-methionine-dependentmethyltransferase
murP	b2429	1.29306	N-acetylmuramic acid phosphotransfer permease
cysM	b2421	1.28784	cysteine synthase B (O-acetylserinesulfhydrolase B)
cysA	b2422	1.28558	sulfate/thiosulfate transporter subunit
ydcU	b1442	1.27332	predicted spermidine/putrescine transportersubunit
ygdK	b2811	1.2709	predicted Fe-S metabolism protein
cusS	b0570	1.26928	sensory histidine kinase in two-componentregulatory system with CusR, senses copper ions
btuD	b1709	1.25821	vitamin B12-transporter ATPase
trpA	b1260	1.25768	tryptophan synthase subunit alpha
gph	b3385	1.25624	phosphoglycolate phosphatase
mukE	b0923	1.25418	condesin subunit E
astA	b1747	1.25351	arginine succinyltransferase
speC	b2965	1.25331	ornithine decarboxylase, constitutive
paaF	b1393	1.25056	enoyl-CoA hydratase-isomerase
frvR	b3897	1.24877	predicted regulator
yrdB	b3280	1.24857	hypothetical protein
ygiA	b3036	1.24774	hypothetical protein
	b0725	1.24735
	b3913	1.24685
napB	b2203	1.24497	nitrate reductase, small, cytochrome C550subunit, periplasmic
ftsX	b3462	1.24199	predicted transporter subunit: membranecomponent of ABC superfamily
ygfM	b2880	1.24101	predicted oxidoreductase
ygaY	b2681	1.2406	predicted transporter (pseudogene)
cyoC	b0430	1.23884	cytochrome o ubiquinol oxidase subunit III
cydB	b0734	1.23773	cytochrome d terminal oxidase, subunit II
ydiS	b1699	1.23396	predicted oxidoreductase with FAD/NAD(P)-bindingdomain
ycfQ	b1111	1.23307	predicted DNA-binding transcriptional regulator
fdnH	b1475	1.23186	formate dehydrogenase-N, Fe-S (beta) subunit,nitrate-inducible
yjcB	b4060	1.23064	predicted inner membrane protein
ksgA	b0051	1.22794	dimethyladenosine transferase
astE	b1744	1.22726	succinylglutamate desuccinylase
yggV	b2954	1.22665	putative deoxyribonucleotide triphosphatepyrophosphatase
ybhK	b0780	1.22406	predicted transferase with NAD(P)-bindingRossmann-fold domain
coaA	b3974	1.21927	pantothenate kinase
aer	b3072	1.21742	fused signal transducer for aerotaxis sensory
pncB	b0931	1.21406	nicotinate phosphoribosyltransferase
clpB	b2592	1.21115	protein disaggregation chaperone
glmU	b3730	1.20966	bifunctional N-acetylglucosamine-1-phosphateacetyltransferase
moaE	b0785	1.20867	molybdopterin synthase, large subunit
nlpC	b1708	1.20723	predicted lipoprotein
ada	b2213	1.20392	fused DNA-binding transcriptional dual
wcaI	b2050	1.20378	predicted glycosyl transferase
yjeS	b4166	1.20219	predicted Fe-S electron transport protein
	b1169	1.20072
yghT	b2986	1.19787	predicted protein with nucleoside triphosphatehydrolase domain
flgB	b1073	1.19713	flagellar basal-body rod protein B
htrC	b3989	1.19692	heat shock protein
ydfH	b1540	1.19461	predicted DNA-binding transcriptional regulator
wrbA	b1004	1.19159	TrpR binding protein WrbA
rnd	b1804	1.18474	ribonuclease D
pdxH	b1638	1.18103	pyridoxamine 5'-phosphate oxidase
ygaV	b2667	1.17846	predicted DNA-binding transcriptional regulator
nlpD	b2742	1.17775	predicted outer membrane lipoprotein
rcsD	b2216	1.17755	phosphotransfer intermediate protein intwo-component regulatory system with RcsBC
pepN	b0932	1.17658	aminopeptidase N
yiaN	b3578	1.17643	predicted transporter
moeA	b0827	1.17258	molybdopterin biosynthesis protein
wcaC	b2057	1.16804	predicted glycosyl transferase
truA	b2318	1.16665	tRNA pseudouridine synthase A
yfaU	b2245	1.16418	predicted 2,4-dihydroxyhept-2-ene-1,7-dioic acidaldolase
cysZ	b2413	1.16408	putative sulfate transport protein CysZ
ytfH	b4212	1.16187	predicted transcriptional regulator
pqiA	b0950	1.16104	paraquat-inducible membrane protein A
yhiR	b3499	1.16037	predicted DNA (exogenous) processing protein
yhhW	b3439	1.15913	hypothetical protein
yeeY	b2015	1.15522	predicted DNA-binding transcriptional regulator
yhhL	b3466	1.15199	conserved inner membrane protein
ygeL	b2856	1.15134	hypothetical protein
ydhB	b1659	1.14709	predicted DNA-binding transcriptional regulator
pepB	b2523	1.14631	aminopeptidase B
yjcZ	b4110	1.14218	hypothetical protein
ymjA	b1295	1.14108	hypothetical protein
prc	b1830	1.13748	carboxy-terminal protease for penicillin-bindingprotein 3
gss	b2988	1.12749	fused glutathionylspermidine
ykfG	b0247	1.12735	CP4-6 prophage; predicted DNA repair protein
mbhA	b0230	1.1192
fes	b0585	1.11688	enterobactin/ferric enterobactin esterase
	b3762	1.11597
yaeB	b0195	1.11521	hypothetical protein
ydcW	b1444	1.10998	medium chain aldehyde dehydrogenase
rpsH	b3306	1.10833	30S ribosomal protein S8
ycfD	b1128	1.10656	hypothetical protein
norV	b2710	1.10313	anaerobic nitric oxide reductaseflavorubredoxin
yegD	b2069	1.10302	predicted chaperone
yaaH	b0010	1.10254	conserved inner membrane protein associated withacetate transport
mdtB	b2075	1.10197	multidrug efflux system, subunit B
hokD	b1562	1.10106	Qin prophage; small toxic polypeptide
rsd	b3995	1.10092	stationary phase protein, binds sigma 70 RNApolymerase subunit
ilvY	b3773	1.10087	DNA-binding transcriptional dual regulator
yebF	b1847	1.09422	hypothetical protein
hflK	b4174	1.09137	modulator for HflB protease specific for phagelambda cII repressor
ymfD	b1137	1.09038	e14 prophage; predicted SAM-dependentmethyltransferase
ynfD	b1586	1.08819	hypothetical protein
recN	b2616	1.0877	recombination and repair protein
yebQ	b1828	1.08677	predicted transporter
yddE	b1464	1.08569	hypothetical protein
fhuA	b0150	1.08548	ferrichrome outer membrane transporter
	b2191	1.08516
fhiA	b0229	1.08439	flagellar system protein, promoterless fragment(pseudogene)
nirC	b3367	1.081	nitrite transporter
ycbU	b0942	1.07888	predicted fimbrial-like adhesin protein
tatC	b3839	1.07652	TatABCE protein translocation system subunit
ytfE	b4209	1.07529	predicted regulator of cell morphogenesis andcell wall metabolism
yhbT	b3157	1.07316	predicted lipid carrier protein
ydjR	b1742	1.0731	hypothetical protein
ttdB	b3062	1.0726	L(+)-tartrate dehydratase
phnG	b4101	1.07026	carbon-phosphorus lyase complex subunit
ygjV	b3090	1.06846	conserved inner membrane protein
ynjF	b1758	1.06632	predicted phosphatidyl transferase, innermembrane protein
ynfL	b1595	1.06482	predicted DNA-binding transcriptional regulator
	b3763	1.05747
flgJ	b1081	1.05363	flagellar biosynthesis protein FlgJ
treB	b4240	1.0519	fused trehalose(maltose)-specific PTS enzyme:
ydeU	b1509	1.04714	conserved protein, predicted pseudogene
sgcX	b4305	1.04628	KpLE2 phage-like element; predictedendoglucanase with Zn-dependent exopeptidase domain
rpsU	b3065	1.04096	30S ribosomal protein S21
yfaX	b2248	1.04037	predicted DNA-binding transcriptional regulator
talB	b0008	1.03766	transaldolase B
hflC	b4175	1.03693	modulator for HflB protease specific for phagelambda cII repressor
thiD	b2103	1.03645	phosphomethylpyrimidine kinase
ccmE	b2197	1.03542	periplasmic heme chaperone
yggX	b2962	1.03362	hypothetical protein
mgtA	b4242	1.02797	magnesium transporter
ydjG	b1771	1.02652	predicted oxidoreductase
yeaZ	b1807	1.01992	predicted peptidase
pta	b2297	1.01983	phosphate acetyltransferase
sufB	b1683	1.01893	component of SufBCD complex
gst	b1635	1.01698	glutathionine S-transferase
yggR	b2950	1.01465	predicted transporter
fixA	b0041	1.01365	predicted electron transfer flavoproteinsubunit, ETFP adenine nucleotide-binding domain
hisC	b2021	1.0123	histidinol-phosphate aminotransferase
yjiH	b4330	1.01204	conserved inner membrane protein
yneG	b1523	1.00869	hypothetical protein
pdxB	b2320	1.00717	erythronate-4-phosphate dehydrogenase
dctA	b3528	1.00414	C4-dicarboxylate transport protein
sufA	b1684	0.999565	iron-sulfur cluster assembly scaffold protein
chiA	b3338	0.996773	periplasmic endochitinase
ydgA	b1614	0.995701	hypothetical protein
yceA	b1055	0.993598	hypothetical protein
yciO	b1267	0.989612	hypothetical protein
rumB	b0859	0.982411	23S rRNA m(5)U747-methyltransferase
yegV	b2100	0.980254	predicted kinase
ydaQ	b1346	0.980227	Rac prophage; conserved protein
ygfF	b2902	0.978615	predicted NAD(P)-binding oxidoreductase withNAD(P)-binding Rossmann-fold domain
ccmC	b2199	0.975419	heme exporter subunit
	b1240	0.975038
pdxY	b1636	0.97343	pyridoxine kinase
pitA	b3493	0.973006	phosphate transporter, low-affinity
yccJ	b1003	0.970305	hypothetical protein
uspA	b3495	0.967587	universal stress global response regulator
rlmB	b4180	0.967513	23S rRNA (Gm2251)-methyltransferase
etp	b0982	0.965771	phosphotyrosine-protein phosphatase
yfbS	b2292	0.960969	predicted transporter
ygiH	b3059	0.960007	hypothetical protein
yafZ	b0252	0.957614	CP4-6 prophage; conserved protein
yjbO	b4050	0.957316	phage shock protein G
minE	b1174	0.953718	cell division topological specificity factorMinE
ygbI	b2735	0.94679	predicted DNA-binding transcriptional regulator
rnt	b1652	0.945365	ribonuclease T
yaeR	b0187	0.939707	predicted lyase
rpmI	b1717	0.939085	50S ribosomal protein L35
yggH	b2960	0.938043	tRNA(m7G46)-methyltransferase
cydD	b0887	0.933437	fused cysteine transporter subunits of ABC
flgC	b1074	0.932743	flagellar basal-body rod protein C
gspI	b3330	0.931966	general secretory pathway component, cryptic
ytjB	b4387	0.931285	hypothetical protein
ynjB	b1754	0.931252	hypothetical protein
ynjE	b1757	0.927586	predicted thiosulfate sulfur transferase
mdtE	b3513	0.927193	multidrug resistance efflux transporter
hyfE	b2485	0.922601	hydrogenase 4, membrane subunit
aceE	b0114	0.921928	pyruvate dehydrogenase subunit E1
ypjD	b2611	0.92033	predicted inner membrane protein
potG	b0855	0.919497	putrescine transporter subunit: ATP-bindingcomponent of ABC superfamily
modC	b0765	0.916335	molybdate transporter subunit
gltL	b0652	0.913517	glutamate and aspartate transporter subunit
yfjY	b2644	0.910638	CP4-57 prophage; predicted DNA repair protein
yaeJ	b0191	0.908707	hypothetical protein
recR	b0472	0.906753	recombination protein RecR
mpl	b4233	0.906595	UDP-N-acetylmuramate:L-alanyl-gamma-D-glutamyl-meso-diaminopimelate ligase
rnhA	b0214	0.906119	ribonuclease H
yhdN	b3293	0.903685	hypothetical protein
yfjU	b2638	0.898705	CP4-57 prophage; conserved protein
znuA	b1857	0.898204	high-affinity zinc transporter periplasmiccomponent
lpxM	b1855	0.89497	lipid A biosynthesis (KDO)2-(lauroyl)-lipid IVAacyltransferase
yieP	b3755	0.892631	predicted transcriptional regulator
cspE	b0623	0.888144	cold shock protein E
cpsG	b2048	0.887276	phosphomannomutase
	b0017	0.882172
plsC	b3018	0.872377	1-acyl-sn-glycerol-3-phosphate acyltransferase
yjhG	b4297	0.869255	KpLE2 phage-like element; predicted dehydratase
ydcM	b1432	0.868132	predicted transposase
yehX	b2129	0.864735	predicted transporter subunit: ATP-bindingcomponent of ABC superfamily
ybaT	b0486	0.862983	predicted transporter
cls	b1249	0.856856	cardiolipin synthetase
	b3109	0.8568
gdhA	b1761	0.856602	glutamate dehydrogenase
ybaL	b0478	0.856481	predicted transporter with NAD(P)-bindingRossmann-fold domain
yjaA	b4011	0.856467	hypothetical protein
hslV	b3932	0.85377	ATP-dependent protease peptidase subunit
hflX	b4173	0.85332	predicted GTPase
flgA	b1072	0.852874	flagellar basal body P-ring biosynthesis proteinA
yhaL	b3107	0.851142	hypothetical protein
yfcL	b2325	0.843848	hypothetical protein
ybiB	b0800	0.842464	hypothetical protein
agaR	b3131	0.841029	DNA-binding transcriptional dual regulator
tyrP	b1907	0.835386	tyrosine transporter
smpB	b2620	0.829769	SsrA-binding protein
yfcA	b2327	0.8276	conserved inner membrane protein
ydhA	b1639	0.826433	predicted lipoprotein
ycfT	b1115	0.826012	predicted inner membrane protein
uvrB	b0779	0.823363	excinuclease ABC subunit B
dksA	b0145	0.821266	DNA-binding transcriptional regulator of rRNAtranscription, DnaK suppressor protein
rplU	b3186	0.821222	50S ribosomal protein L21
srlD	b2705	0.820685	3-ketoacyl-(acyl-carrier-protein) reductase
fliP	b1948	0.820145	flagellar biosynthesis protein P
menF	b2265	0.814997	menaquinone-specific isochorismate synthase
yegW	b2101	0.813653	predicted DNA-binding transcriptional regulator
deoB	b4383	0.813277	phosphopentomutase
fixX	b0044	0.812351	predicted 4Fe-4S ferredoxin-type protein
zntR	b3292	0.811938	zinc-responsive transcriptional regulator
ccmB	b2200	0.811263	heme exporter subunit
mdlA	b0448	0.809402	fused predicted multidrug transporter subunitsof ABC superfamily: ATP-binding components
eutQ	b2460	0.809219	hypothetical protein
soxR	b4063	0.805276	DNA-binding transcriptional dual regulator, Fe-Scenter for redox-sensing
yebU	b1835	0.803949	predicted methyltransferase
ybgK	b0712	0.794374	predicted enzyme subunit
ygeM	b2857	0.794072	hypothetical protein
mraZ	b0081	0.792239	hypothetical protein
	b3372	0.790999
	b2228	0.786171
groS	b4142	0.785833	co-chaperonin GroES
yjfP	b4190	0.78546	predicted hydrolase
marR	b1530	0.784935	DNA-binding transcriptional repressor ofmultiple antibiotic resistance
tdcE	b3114	0.782737	pyruvate formate-lyase 4/2-ketobutyrateformate-lyase
ydcY	b1446	0.777917	hypothetical protein
tynA	b1386	0.776485	tyramine oxidase, copper-requiring
ygeY	b2872	0.775998	hypothetical protein
yecA	b1908	0.774385	conserved metal-binding protein
rpsR	b4202	0.77392	30S ribosomal protein S18
dld	b2133	0.771461	D-lactate dehydrogenase, FAD-binding, NADHindependent
ytfM	b4220	0.771366	predicted outer membrane protein and surfaceantigen
yhdT	b3257	0.767034	conserved inner membrane protein
panF	b3258	0.765453	sodium/panthothenate symporter
yjbJ	b4045	0.764655	predicted stress response protein
yggC	b2928	0.763967	hypothetical protein
secB	b3609	0.762702	export protein SecB
osmY	b4376	0.760342	periplasmic protein
dbpA	b1343	0.750935	ATP-dependent RNA helicase, specific for 23SrRNA
ycaC	b0897	0.747614	predicted hydrolase
prpE	b0335	0.746841	predicted propionyl-CoA synthetase with ATPasedomain
hcaT	b2536	0.745591	predicted 3-phenylpropionic transporter
shiA	b1981	0.744245	shikimate transporter
gntK	b3437	0.744193	gluconate kinase 2
	b2772	0.742627
potF	b0854	0.737559	putrescine transporter subunit:periplasmic-binding component of ABC superfamily
chbG	b1733	0.73725	hypothetical protein
hyfA	b2481	0.736908	hydrogenase 4, 4Fe-4S subunit
surA	b0053	0.736176	peptidyl-prolyl cis-trans isomerase (PPIase)
napA	b2206	0.733967	nitrate reductase, periplasmic, large subunit
cysQ	b4214	0.728037	PAPS (adenosine 3'-phosphate 5'-phosphosulfate)3'(2'),5'-bisphosphate nucleotidase
ycdK	b1010	0.726626	hypothetical protein
yejF	b2180	0.715691	fused predicted oligopeptide transportersubunits of ABC superfamilly: ATP-binding components
tufA	b3339	0.715261	protein chain elongation factor EF-Tu (duplicateof tufB)
yejL	b2187	0.714781	hypothetical protein
insB-4	b0988	0.712813	IS1 transposase InsAB'
gadB	b1493	0.712647	glutamate decarboxylase B, PLP-dependent
	b1898	0.711794
sbp	b3917	0.711571	sulfate transporter subunit
yiiR	b3921	0.709577	conserved inner membrane protein
hybO	b2997	0.709335	hydrogenase 2, small subunit
cof	b0446	0.701991	thiamin pyrimidine pyrophosphate hydrolase
rbsK	b3752	0.701665	ribokinase
speA	b2938	0.695603	arginine decarboxylase
yegT	b2098	0.687751	predicted nucleoside transporter
pgm	b0688	0.687624	phosphoglucomutase
tyrB	b4054	0.681685	tyrosine aminotransferase, tyrosine-repressible,PLP-dependent
yegU	b2099	0.680742	predicted hydrolase
ydhX	b1671	0.675608	predicted 4Fe-4S ferridoxin-type protein
menC	b2261	0.670366	O-succinylbenzoate synthase
torC	b0996	0.668898	trimethylamine N-oxide (TMAO) reductase I,cytochrome c-type subunit
yggS	b2951	0.663202	predicted enzyme
caiA	b0039	0.662596	crotonobetaine reductase subunit II,FAD-binding
bioF	b0776	0.661475	8-amino-7-oxononanoate synthase
ybhB	b0773	0.659645	predicted kinase inhibitor
ybaW	b0443	0.658748	hypothetical protein
yciV	b1266	0.652132	hypothetical protein
glpC	b2243	0.65205	sn-glycerol-3-phosphate dehydrogenase(anaerobic), small subunit
yjfO	b4189	0.651399	hypothetical protein
frvB	b3899	0.650562	fused predicted PTS enzymes: IIB component/IICcomponent
rtn	b2176	0.650364	hypothetical protein
gspM	b3334	0.648608	general secretory pathway component, cryptic
kdpD	b0695	0.643659	fused sensory histidine kinase in two-componentregulatory system with KdpE: signal sensing protein
yddL	b1472	0.64296	predicted lipoprotein
ydiQ	b1697	0.641649	hypothetical protein
ybeA	b0636	0.639534	hypothetical protein
flgG	b1078	0.637717	flagellar component of cell-distal portion ofbasal-body rod
galM	b0756	0.637404	galactose-1-epimerase (mutarotase)
nadB	b2574	0.633835	L-aspartate oxidase
yhaO	b3110	0.632321	predicted transporter
mak	b0394	0.630635	fructokinase
yegQ	b2081	0.62872	predicted peptidase
yedR	b1963	0.6287	predicted inner membrane protein
mltA	b2813	0.626101	membrane-bound lytic murein transglycosylase A
yfcT	b2337	0.624807	predicted outer membrane export usher protein
fnr	b1334	0.621815	DNA-binding transcriptional dual regulator,global regulator of anaerobic growth
insB-1	b0021	0.621047	IS1 transposase InsAB'
potH	b0856	0.613847	putrescine transporter subunit: membranecomponent of ABC superfamily
ydiI	b1686	0.613793	hypothetical protein
	b1417	0.613477
aspA	b4139	0.613235	aspartate ammonia-lyase
yaiW	b0378	0.612592	predicted DNA-binding transcriptional regulator
cspD	b0880	0.609708	cold shock protein homolog
htrG	b3055	0.604479	predicted signal transduction protein (SH3domain)
yohK	b2142	0.60384	predicted inner membrane protein
rpoN	b3202	0.603696	DNA-directed RNA polymerase subunit N
gabT	b2662	0.603662	4-aminobutyrate aminotransferase
dcm	b1961	0.60365	DNA cytosine methylase
ymbA	b0952	0.600702	hypothetical protein
dicC	b1569	0.600003	Qin prophage; DNA-binding transcriptionalregulator for DicB
yefM	b2017	0.599954	antitoxin of the YoeB-YefM toxin-antitoxinsystem
rfe	b3784	0.599772	UDP-GlcNAc:undecaprenylphosphateGlcNAc-1-phosphate transferase
sapF	b1290	0.598617	predicted antimicrobial peptide transportersubunit
ybiV	b0822	0.597945	predicted hydrolase
yfhJ	b2524	0.596102	hypothetical protein
yphH	b2550	0.590143	predicted DNA-binding transcriptional regulator
	b4404	0.589422
pphA	b1838	0.586073	serine/threonine-specific protein phosphatase 1
rplI	b4203	0.58443	50S ribosomal protein L9
mutS	b2733	0.583764	DNA mismatch repair protein
ytfI	b4215	0.580902	hypothetical protein
yfjS	b2636	0.578955	CP4-57 prophage; predicted protein
hyaB	b0973	0.578522	hydrogenase 1, large subunit
citE	b0616	0.578458	citrate lyase, citryl-ACP lyase (beta) subunit
ycdO	b1018	0.578369	hypothetical protein
dsbB	b1185	0.576659	disulfide bond formation protein B
ycbC	b0920	0.574324	conserved inner membrane protein
yraP	b3150	0.571493	hypothetical protein
yhhK	b3459	0.570131	hypothetical protein
tam	b1519	0.562852	trans-aconitate 2-methyltransferase
yibI	b3598	0.562084	predicted inner membrane protein
ilvH	b0078	0.561037	acetolactate synthase small subunit
caiT	b0040	0.560682	L-carnitine/gamma-butyrobetaine antiporter
yliD	b0832	0.560264	predicted peptide transporter subunit: membranecomponent of ABC superfamily
wzc	b2060	0.557247	protein-tyrosine kinase
[truncated: 2,037 more rows]

## Sheet: Full_Data
Gene_Name	b-Number	Unselected_Library_1	Unselected_Library_2	Unselected_Library_3	Unselected_Library_4	Unselected_Library_5	Ave-Unsel.	STDEV_Unsel.	Experimental_Replicate_1	Experimental_Replicate_2	Ave_Hyb_Value	z-Score
kdtA	b3633	0.157479	0.112061	0.132937	0.133909	0.332616	0.1738	0.0902243	21.2596	18.8695	20.0646	220.459
rfaS	b3629	0.68946	0.883954	0.427615	0.437753	0.496573	0.587071	0.196555	33.7488	30.4352	32.092	160.286
flgD	b1075	0.998448	0.96321	1.16359	1.05859	1.12185	1.06114	0.0832306	1.02212	16.8999	8.96101	94.9155
lepB	b2568	0.144269	0.0796051	0.0864505	0.0773836	0.112709	0.100083	0.0284264	4.7691	0.327998	2.54855	86.1334
ftsI	b0084	0.0503427	0.0411106	0.0417099	0.0477393	0.0712158	0.0504237	0.0122697	1.34312	0.810437	1.07678	83.6492
rfaG	b3631	6.69171	9.6271	10.9229	9.96881	9.44453	9.33101	1.58172	101.996	160.638	131.317	77.1222
mutH	b2831	0.820174	0.992479	0.798319	0.882002	0.79139	0.856873	0.0837915	1.79685	12.5445	7.17067	75.3513
rhlB	b3780	0.974093	0.903785	0.806398	0.806005	0.865812	0.871219	0.0709358	7.45633	4.36383	5.91008	71.0341
yjcQ	b4081	0.606203	0.615945	0.61355	0.656391	0.612532	0.620924	0.0201509	2.15967	1.56252	1.8611	61.5444
yraR	b3152	0.5019	0.482713	0.497207	0.501303	0.571858	0.510996	0.0348962	2.85672	2.36782	2.61227	60.2149
rtcR	b3422	0.545467	0.505635	0.535246	0.54698	0.486591	0.523984	0.0267024	2.62239	1.55285	2.08762	58.5577
yhhN	b3468	0.566264	0.597952	0.66673	0.606462	0.668768	0.621235	0.0450313	3.49734	2.89741	3.19737	57.2078
rfaP	b3630	6.47858	8.92768	5.19456	5.62676	5.6468	6.37487	1.50088	84.6226	89.567	87.0948	53.7819
rfaZ	b3624	1.16936	1.71148	1.19153	1.1635	1.13186	1.27355	0.245742	11.1779	17.4669	14.3224	53.0997
hepA	b0059	1.36627	0.818596	1.16199	1.25478	1.25003	1.17033	0.209562	12.4267	11.6643	12.0455	51.8947
dppC	b3542	0.588643	0.549222	0.543575	0.59023	0.511075	0.556549	0.0333705	2.58782	1.90126	2.24454	50.5834
nuoJ	b2280	0.469248	0.524736	0.492379	0.453084	0.50791	0.489471	0.0288317	2.03178	1.69116	1.86147	47.5866
rfaY	b3625	2.69133	3.17064	1.35802	1.26047	1.3458	1.96525	0.898517	44.4542	39.926	42.1901	44.7681
ssb	b4059	0.235474	0.149721	0.192481	0.190361	0.19233	0.192073	0.0303338	2.01364	0.966699	1.49017	42.7937
cbpM	b0999	0.430224	0.217805	0.212287	0.22298	0.219644	0.260588	0.0949087	7.70836	0.869825	4.28909	42.4461
yjgP	b4261	0.16148	0.168061	0.159658	0.153615	0.177605	0.164084	0.0091461	0.573827	0.520721	0.547274	41.8965
nrfB	b4071	0.959794	1.01033	0.851406	0.887007	0.897847	0.921276	0.0632825	4.33843	2.7892	3.56382	41.7578
murA	b3189	0.144352	0.146153	0.168172	0.154537	0.178133	0.158269	0.0145519	0.748866	0.773054	0.76096	41.4168
rfaQ	b3632	11.6001	11.2666	6.92478	6.80833	6.5561	8.63118	2.5642	108.393	119.044	113.719	40.9825
ftsW	b0089	0.0969961	0.0423848	0.0471975	0.0485684	0.0614239	0.0593141	0.0222107	1.05169	0.881473	0.966584	40.8483
ydiR	b1698	0.284378	0.42764	0.205851	0.165589	0.229104	0.262512	0.101816	4.53468	4.2047	4.36969	40.3392
rep	b3778	0.470689	0.858413	0.650794	0.617055	0.688714	0.657133	0.13957	4.41431	7.98323	6.19877	39.7051
spoT	b3650	0.367065	0.184889	0.20191	0.203874	0.204161	0.23238	0.0757176	3.8082	2.49979	3.15399	38.5857
ccmF	b2196	0.325277	0.372041	0.377823	0.418301	0.386685	0.376025	0.0335237	1.95407	1.29677	1.62542	37.269
gpp	b3779	0.916839	0.822243	0.62942	0.525374	0.659853	0.710746	0.156902	7.12458	5.98591	6.55525	37.2495
yicM	b3662	1.13375	1.36004	1.34033	1.36302	1.29603	1.29863	0.0959816	6.02153	3.62097	4.82125	36.7009
glyS	b3559	0.178476	0.205909	0.201572	0.169732	0.21046	0.19323	0.0180073	1.09064	0.609041	0.84984	36.4636
holB	b1099	0.148913	0.0881457	0.0892032	0.0845708	0.112964	0.104759	0.0271221	0.527181	1.65253	1.08985	36.3207
fumC	b1611	0.566169	0.34808	0.40444	0.468994	0.411463	0.439829	0.0825944	6.55099	0.314346	3.43267	36.2354
nrfD	b4073	0.629755	0.695343	0.413156	0.360528	0.425872	0.504931	0.147786	5.44313	5.28898	5.36605	32.8929
yjeE	b4168	0.240946	0.180981	0.201375	0.20283	0.197662	0.204759	0.0220254	0.912393	0.895025	0.903709	31.7339
lolE	b1118	0.0637897	0.0771874	0.0527347	0.049516	0.0754051	0.0637266	0.0126526	0.472381	0.447258	0.459819	31.3053
iscR	b2531	0.35443	0.192044	0.255234	0.245566	0.270221	0.263499	0.0587566	3.52014	0.642483	2.08131	30.938
yjgQ	b4262	0.139738	0.125112	0.143848	0.143534	0.165221	0.143491	0.0143542	0.709713	0.462215	0.585964	30.8253
groL	b4143	0.172986	0.110085	0.103183	0.102318	0.110589	0.119832	0.0299573	0.940429	1.12521	1.03282	30.4763
lolD	b1117	0.220354	0.0657719	0.0567227	0.124209	0.103487	0.114109	0.0654456	3.51445	0.690126	2.10229	30.3791
ribE	b0415	0.167353	0.116036	0.12873	0.131629	0.161378	0.141025	0.0222001	1.00012	0.623004	0.811562	30.2043
gyrB	b3699	0.213148	0.107417	0.132362	0.134136	0.146026	0.146618	0.0397567	2.35686	0.286036	1.32145	29.5505
yhiQ	b3497	0.443184	0.426598	0.383029	0.393304	0.409268	0.411077	0.0243801	1.01102	1.23754	1.12428	29.2535
rluA	b0058	1.11434	1.27729	0.719535	1.6129	1.61125	1.26706	0.374596	7.13855	16.175	11.6568	27.7358
mutY	b2961	0.519642	0.455309	0.437992	0.477614	0.414729	0.461057	0.0400553	0.862507	2.2638	1.56315	27.5143
yicH	b3655	0.894505	0.831096	0.887707	0.851331	0.914394	0.875806	0.0338317	1.67839	1.9329	1.80564	27.4842
hyuA	b2873	1.06652	1.07961	1.12138	1.12259	1.15678	1.10938	0.0363613	2.26771	1.93491	2.10131	27.28
yidB	b3698	1.06292	0.77419	1.134	0.99351	1.1098	1.01488	0.144823	4.7044	5.07715	4.89077	26.763
yrfF	b3398	0.185961	0.143022	0.125639	0.146567	0.149628	0.150163	0.0220632	0.780101	0.691599	0.73585	26.5458
nuoK	b2279	0.353757	0.251919	0.154077	0.15673	0.158048	0.214906	0.0879871	1.71142	3.31653	2.51397	26.1296
yiaD	b3552	1.01365	1.0825	0.869809	0.94453	1.01365	0.984828	0.080708	3.35988	2.80445	3.08216	25.9867
recQ	b3822	0.752344	0.773378	0.792327	0.756752	0.873004	0.789561	0.0492286	2.4926	1.58675	2.03967	25.3941
rlpB	b0641	0.11859	0.0898391	0.102369	0.109896	0.0621323	0.0965653	0.0219508	0.455985	0.822669	0.639327	24.7263
secF	b0409	0.121148	0.0711888	0.0767795	0.0717923	0.090207	0.086223	0.0209705	0.353897	0.850179	0.602038	24.5972
lysS	b2890	0.277884	0.366097	0.257481	0.263763	0.226309	0.278307	0.0525742	1.59526	1.54534	1.5703	24.5746
gntR	b3438	0.823495	0.775879	0.867127	0.82021	0.917899	0.840922	0.0537946	2.10402	2.20891	2.15647	24.4549
ycaM	b0899	2.03989	2.01131	2.41804	2.27113	2.26565	2.2012	0.171859	4.94138	7.8421	6.39174	24.3835
ligA	b2411	0.134318	0.0412932	0.0497477	0.0508341	0.0612165	0.067482	0.0380259	0.434465	1.54805	0.991257	24.2933
yqaE	b2666	1.12357	0.555669	1.04773	1.00038	1.14923	0.975316	0.241972	5.25827	8.39166	6.82497	24.175
hscA	b2526	0.112667	0.0866898	0.174556	0.189938	0.18077	0.148924	0.0462087	0.637818	1.86519	1.25151	23.8609
yehP	b2121	0.528223	0.503801	0.463077	0.589352	0.5326	0.52341	0.0460451	0.517135	2.67437	1.59575	23.289
priB	b4201	0.329344	0.209986	0.243023	0.238337	0.248118	0.253762	0.0447609	0.304803	2.26426	1.28453	23.0283
rplE	b3308	0.312724	0.105578	0.12316	0.121336	0.217686	0.176097	0.0882759	2.34074	2.05404	2.19739	22.8975
murE	b0085	0.100141	0.0494073	0.0512639	0.0504519	0.0924698	0.0687467	0.0253117	0.652364	0.634387	0.643376	22.7021
thiQ	b0066	0.799138	0.744051	0.682104	0.776885	0.733965	0.747229	0.0447249	2.01857	1.50129	1.75993	22.6429
mdtF	b3514	1.05067	1.0859	1.13651	1.15053	1.10593	1.10591	0.0399345	2.06439	1.95162	2.00801	22.5895
trpS	b3384	0.103353	0.12675	0.179239	0.188884	0.19119	0.157883	0.0402158	1.3339	0.790888	1.06239	22.4914
ispE	b1208	0.248433	0.0960948	0.0966808	0.106008	0.0932627	0.128096	0.0674413	1.83112	1.43983	1.63547	22.351
rhtC	b3823	0.648079	0.778037	0.515324	0.668749	0.487076	0.619453	0.119127	3.49699	2.91649	3.20674	21.7187
yieG	b3714	0.819821	1.07757	0.832967	0.770597	0.871273	0.874446	0.119121	3.66833	3.16658	3.41745	21.348
dxr	b0173	0.122838	0.0550476	0.0576796	0.0586707	0.0617578	0.0711988	0.0289669	0.396417	0.980645	0.688531	21.3116
lgt	b2828	0.181664	0.107247	0.123149	0.129626	0.148382	0.138014	0.0285075	0.699558	0.790625	0.745092	21.2954
cyaA	b3806	0.347654	0.394546	0.281392	0.315302	0.311102	0.329999	0.0430515	1.33348	1.15127	1.24238	21.1927
	b3841	0.601382	0.384284	0.378038	0.377768	0.379335	0.424161	0.099104	2.57276	2.44829	2.51052	21.0522
thrS	b1719	0.169856	0.189053	0.124731	0.119901	0.173012	0.155311	0.0310338	0.796655	0.815836	0.806245	20.975
ispU	b0174	0.0875844	0.0881466	0.0806969	0.0858139	0.148166	0.0980815	0.0281515	0.692612	0.674348	0.68348	20.7946
yihT	b3881	0.90348	0.767956	0.821568	0.90753	0.859008	0.851909	0.0586779	2.24626	1.8967	2.07148	20.7842
cca	b3056	0.254842	0.136751	0.160449	0.179388	0.171986	0.180683	0.0444867	0.584165	1.62479	1.10448	20.7656
yrfG	b3399	1.1623	1.30857	1.3604	1.21282	1.30459	1.26974	0.0801936	3.66277	2.1627	2.91274	20.4879
infB	b3168	0.156528	0.0872728	0.0742254	0.076897	0.0969457	0.0983737	0.0337325	0.942901	0.624964	0.783932	20.3234
pdxK	b2418	0.827933	0.656739	0.42009	0.466646	0.414379	0.557157	0.180694	7.70192	0.739453	4.22069	20.2748
fabR	b3963	1.13537	1.07535	0.792964	0.745653	0.794305	0.90873	0.18181	5.39867	3.78401	4.59134	20.2553
pyrG	b2780	0.166573	0.0646412	0.0633339	0.0667716	0.0967718	0.0916183	0.0441301	0.725942	1.24458	0.985259	20.2502
rpmF	b1089	0.651119	0.34522	0.391829	0.486862	0.407563	0.456519	0.120165	4.38584	1.37908	2.88246	20.1884
hofQ	b3391	0.978274	0.999873	1.12224	1.19873	1.17117	1.09406	0.0999673	3.06222	3.12873	3.09547	20.0207
parE	b3030	0.138617	0.126498	0.0994163	0.109606	0.114354	0.117698	0.0152147	0.557148	0.277816	0.417482	19.7035
hslR	b3400	0.886521	0.782713	0.483453	0.468319	0.524111	0.629023	0.192321	5.02558	3.76594	4.39576	19.5857
yijE	b3943	1.04773	1.1681	0.970679	0.989032	1.14188	1.06348	0.0887333	3.16385	2.4337	2.79877	19.5562
	b3435	0.453523	0.376367	0.309898	0.34335	0.320378	0.360703	0.0578127	2.0022	0.968482	1.48534	19.4531
yicJ	b3657	1.63072	1.84195	1.51201	1.43016	1.47077	1.57712	0.165949	5.2502	4.35189	4.80105	19.4272
basR	b4113	0.683738	0.613413	0.448071	0.524039	0.441024	0.542057	0.105512	2.83576	2.33269	2.58423	19.3549
ycdM	b1012	0.327446	0.149438	0.28795	0.299769	0.135609	0.240042	0.090301	1.94132	2.0067	1.97401	19.2021
hofB	b0107	0.709524	0.767189	0.662659	0.588743	0.670057	0.679634	0.065575	2.29048	1.58572	1.9381	19.1912
pssA	b2585	0.225755	0.104019	0.179214	0.189109	0.205383	0.180696	0.0463467	0.530962	1.60609	1.06853	19.1563
ygaD	b2700	0.590048	0.56625	0.609795	0.547397	0.571933	0.577084	0.0237871	1.10113	0.96091	1.03102	19.0832
slyD	b3349	0.848358	0.574802	0.681288	0.738062	0.691303	0.706763	0.0991597	2.59179	2.56069	2.57624	18.8532
zraS	b4003	0.598206	0.443855	0.415526	0.393316	0.428949	0.45597	0.0816535	2.40291	1.58603	1.99447	18.8418
bacA	b3057	0.517447	0.418177	0.357472	0.340228	0.333858	0.393437	0.076917	1.11413	2.54467	1.8294	18.669
asd	b3433	0.212218	0.280984	0.147467	0.14766	0.214982	0.200662	0.0557432	1.26277	1.21255	1.23766	18.6031
galP	b2943	0.737	0.787386	0.47054	0.479022	0.449054	0.5846	0.16346	5.33634	1.90875	3.62254	18.5852
glgC	b3430	0.514446	0.695585	0.479358	0.45392	0.499289	0.52852	0.0961059	2.13451	2.4503	2.2924	18.3536
ybcI	b0527	0.763571	0.49395	0.593795	0.633337	0.60619	0.618169	0.0968758	2.39146	2.38698	2.38922	18.2817
ilvD	b3771	0.728707	0.602285	0.41543	0.422563	0.476122	0.529021	0.134421	3.05355	2.87631	2.96493	18.1214
	b2391	0.645521	0.626545	0.487614	0.441733	0.465116	0.533306	0.0954054	3.23757	1.28401	2.26079	18.1068
glpX	b3925	0.566473	0.471351	0.431494	0.434221	0.408551	0.462418	0.0623702	1.81751	1.34618	1.58184	17.9481
atpG	b3733	0.272483	0.206368	0.197459	0.151872	0.261539	0.217944	0.0494829	1.11382	1.0896	1.10171	17.86
yfeX	b2431	0.574809	0.49803	0.470344	0.490327	0.485101	0.503722	0.0410064	1.75683	0.713729	1.23528	17.8402
ftsH	b3178	0.214268	0.150804	0.110547	0.098846	0.125672	0.140027	0.0458225	0.748481	1.16372	0.9561	17.8094
	b1016	0.331514	0.691548	0.297644	0.302524	0.338217	0.392289	0.168218	3.81657	2.95735	3.38696	17.8024
yiaO	b3579	1.95658	1.93222	1.73011	1.72381	1.68016	1.80458	0.129371	4.49174	3.71004	4.10089	17.7498
pheT	b1713	0.119373	0.117148	0.0262554	0.0458771	0.0634722	0.0744251	0.0421332	0.60741	1.03582	0.821616	17.734
yjaB	b4012	0.630693	0.638831	0.558408	0.573986	0.583233	0.59703	0.0356848	1.19612	1.26066	1.22839	17.6927
yhfG	b3362	0.693411	0.630634	0.592865	0.587959	0.646784	0.630331	0.0431537	1.9652	0.820581	1.39289	17.6708
yebK	b1853	0.918354	0.590738	0.848646	0.798762	0.875134	0.806327	0.128074	3.42124	2.67254	3.04689	17.4943
rplV	b3315	0.408608	0.200087	0.181175	0.200379	0.195513	0.237152	0.0961643	0.417762	3.42086	1.91931	17.4925
der	b2511	0.130531	0.0542952	0.0872162	0.0890514	0.0979492	0.0918087	0.0272631	0.530524	0.602972	0.566748	17.4206
rpsA	b0911	0.0726512	0.0622838	0.0677034	0.0713561	0.108265	0.0764519	0.0182328	0.51142	0.274291	0.392855	17.3535
	b2884	0.655363	0.863229	0.711105	0.677615	0.68556	0.718574	0.0832826	1.95729	2.36057	2.15893	17.2948
yacC	b0122	0.317993	0.374821	0.449801	0.472673	0.427771	0.408612	0.0622918	1.5504	1.39666	1.47353	17.0957
ppc	b3956	0.847393	1.07725	1.02338	1.01507	1.09466	1.01155	0.0978825	3.22642	2.1382	2.68231	17.069
folD	b0529	0.113332	0.172571	0.170959	0.187202	0.197264	0.168266	0.0325691	0.714756	0.729359	0.722058	17.0036
uhpT	b3666	0.903521	1.13676	0.796394	0.915215	0.840775	0.918533	0.13117	2.65411	3.6277	3.1409	16.9427
infC	b1718	0.310475	0.106144	0.0939482	0.0478788	0.165255	0.14474	0.101662	3.30981	0.416056	1.86293	16.9011
mreB	b3251	0.167475	0.101315	0.113841	0.129677	0.144966	0.131455	0.0259894	0.918329	0.216119	0.567224	16.7672
tpr	b1229	0.249745	0.391772	0.227707	0.215124	0.240005	0.264871	0.0721231	0.261822	2.68005	1.47094	16.7224
tsf	b0170	0.292411	0.0961461	0.0974452	0.106247	0.142319	0.146914	0.0834698	2.71454	0.366326	1.54043	16.6949
sucB	b0727	0.215977	0.105402	0.0357416	0.0721165	0.0819924	0.102246	0.0683474	1.15569	1.32997	1.24283	16.6881
ilvE	b3770	0.762968	0.564854	0.543093	0.570125	0.495123	0.587232	0.102602	2.58724	2.0107	2.29897	16.6832
ytfN	b4221	1.03757	0.772276	0.718435	0.728141	0.761369	0.803558	0.132715	4.90335	1.07067	2.98701	16.4522
aldB	b3588	0.914489	0.775287	0.885971	0.831119	0.828485	0.84707	0.0543399	1.7703	1.69114	1.73072	16.2616
accD	b2316	0.18454	0.0928545	0.115168	0.121366	0.127526	0.128291	0.0340603	0.586567	0.776937	0.681752	16.2495
holD	b4372	0.378293	0.291519	0.269508	0.314645	0.29403	0.309599	0.041596	0.669681	1.29369	0.981686	16.1575
pepQ	b3847	0.976719	0.901047	0.876688	0.791181	0.803999	0.869927	0.0757728	2.0148	2.1529	2.08385	16.0206
glyQ	b3560	0.388384	0.123184	0.214247	0.232358	0.215654	0.234766	0.0959703	1.82714	1.70136	1.76425	15.9371
tmk	b1098	0.211465	0.097868	0.113214	0.105792	0.121375	0.129943	0.0463983	0.365034	1.37334	0.869186	15.9325
dppD	b3541	1.43082	1.47837	1.16138	1.10254	1.19795	1.27421	0.168987	3.90647	4.00282	3.95464	15.8618
grpE	b2614	0.198551	0.180687	0.117004	0.130749	0.133052	0.152009	0.0354446	0.714534	0.706653	0.710593	15.7594
hflD	b1132	0.2647	0.0629736	0.151029	0.141568	0.154319	0.154918	0.0719368	0.39912	2.1598	1.27946	15.6323
yihA	b3865	0.395302	0.203574	0.205565	0.196949	0.208814	0.242041	0.0857851	2.52011	0.629007	1.57456	15.5332
yiiL	b3901	2.2849	1.82881	2.5308	2.32475	2.23082	2.24002	0.256381	5.73836	6.70373	6.22105	15.5278
nuoL	b2278	0.242898	0.318702	0.154964	0.15136	0.141833	0.201952	0.0769559	1.81777	0.941003	1.37939	15.3002
uvrA	b4058	0.729681	0.495625	0.463008	0.442846	0.432443	0.512721	0.123655	3.3538	1.44321	2.3985	15.2504
trkD	b3747	1.10607	1.50189	1.19468	1.46471	1.13141	1.27975	0.18905	3.87381	4.40463	4.13922	15.1254
creB	b4398	0.702592	0.523415	0.724891	0.648443	0.620188	0.643906	0.0792211	1.99562	1.68377	1.83969	15.0943
nikD	b3479	0.558172	0.683596	0.463507	0.532354	0.458842	0.539294	0.0914384	2.09327	1.74456	1.91892	15.088
ptsI	b2416	0.220435	0.204292	0.0593662	0.0634768	0.0927886	0.128072	0.078228	1.84641	0.759421	1.30291	15.0182
ybjK	b0846	0.506528	0.426809	0.322325	0.436753	0.342799	0.407043	0.0749584	0.684777	2.37325	1.52901	14.9679
yiaC	b3550	0.834763	0.697337	0.569288	0.588532	0.689715	0.675927	0.105933	2.47296	2.04722	2.26009	14.9544
adk	b0474	0.350122	0.13009	0.125491	0.113568	0.131637	0.170182	0.100839	1.34709	2.00438	1.67573	14.9303
yzcX	b3808	1.57074	1.39499	1.22271	1.1981	1.25739	1.32879	0.155204	3.84143	3.4447	3.64307	14.9112
phnD	b4105	0.871469	0.423663	0.595388	0.549307	0.55387	0.59874	0.165455	3.20656	2.9025	3.05453	14.8427
lpxB	b0182	0.207011	0.0791564	0.080819	0.0836867	0.111941	0.112523	0.0544938	0.950776	0.885487	0.918132	14.7835
fhuF	b4367	1.1154	0.872265	0.490103	0.496416	0.462433	0.687323	0.292989	5.68556	4.26882	4.97719	14.6417
lspA	b0027	0.115447	0.106802	0.146338	0.142264	0.146476	0.131465	0.0188946	0.219876	0.596336	0.408106	14.6413
metF	b3941	1.26224	1.29365	1.35198	1.32832	1.44221	1.33568	0.068606	2.72982	1.94778	2.3388	14.6215
ubiA	b4040	0.287823	0.202974	0.242778	0.257244	0.283419	0.254848	0.0344454	0.836245	0.679053	0.757649	14.597
murB	b3972	0.193417	0.073957	0.0456673	0.0897902	0.177997	0.116166	0.0656471	1.32926	0.819448	1.07435	14.5961
pldA	b3821	1.21326	1.46921	0.969458	0.906688	0.987006	1.10912	0.232328	6.68386	2.30074	4.4923	14.5621
mmuM	b0261	0.519705	0.33228	0.335562	0.377661	0.364573	0.385956	0.0771939	2.13143	0.885087	1.50826	14.5387
hcaE	b2538	0.714962	0.69963	0.753226	0.698788	0.804307	0.734183	0.0449891	0.827676	1.94602	1.38685	14.5071
ddlB	b0092	0.0876097	0.0456494	0.0219548	0.044867	0.0749735	0.0550109	0.0261937	0.301714	0.566821	0.434267	14.4789
aat	b0885	0.72519	0.640607	0.411185	0.43706	0.411868	0.525182	0.147417	4.52721	0.786642	2.65693	14.4607
glnE	b3053	0.476076	0.477845	0.376681	0.361407	0.390455	0.416493	0.0561509	1.24161	1.21131	1.22646	14.4249
frlR	b3375	1.01545	0.974263	0.884591	0.961025	0.989739	0.965013	0.049306	1.47962	1.87096	1.67529	14.4055
ligB	b3647	1.15076	1.35316	1.03576	1.20059	1.00234	1.14852	0.140246	3.94189	2.38778	3.16483	14.377
accC	b3256	0.21256	0.131583	0.128355	0.121369	0.162724	0.151318	0.0377305	1.01571	0.369987	0.692851	14.3526
pyrE	b3642	0.692552	0.546615	0.373714	0.382441	0.395672	0.478199	0.139217	0.888261	4.05382	2.47104	14.3146
bcsA	b3533	0.893719	1.24775	1.11329	1.17989	1.19215	1.12536	0.138037	3.22756	2.96987	3.09871	14.2959
yliI	b0837	0.562813	0.558436	0.512738	0.494317	0.515971	0.528855	0.0301943	0.676429	1.2394	0.957912	14.2099
ptsA	b3947	0.825905	0.72734	0.829489	0.951983	0.818892	0.830722	0.0799324	1.94782	1.95802	1.95292	14.0393
imp	b0054	0.167064	0.0783883	0.113993	0.108502	0.160267	0.125643	0.0373398	0.63137	0.652887	0.642128	13.832
secE	b3981	0.206066	0.0976047	0.0921646	0.088771	0.101607	0.117243	0.0498978	1.06983	0.543147	0.80649	13.8132
rplX	b3309	0.994796	0.632125	0.704469	0.707675	0.753242	0.758461	0.139047	3.58207	1.75539	2.66873	13.7383
phnE_1	b4104	0.263534	0.292264	0.488225	0.518085	0.502168	0.412855	0.124066	1.93293	2.27124	2.10209	13.6155
rpoE	b2573	0.28771	0.234246	0.228658	0.223811	0.235005	0.241886	0.0260153	0.739141	0.452481	0.595811	13.6045
aidB	b4187	0.591801	0.5969	0.824119	0.863132	0.776187	0.730428	0.127993	2.90052	1.99643	2.44847	13.4229
accA	b0185	0.233553	0.112315	0.242411	0.234066	0.241842	0.212837	0.0563481	1.27962	0.657271	0.968444	13.4096
nrdA	b2234	0.141689	0.0791066	0.0937075	0.093016	0.101413	0.101786	0.0237113	0.452218	0.387032	0.419625	13.4045
yfcX	b2341	0.618049	0.339915	0.440659	0.448753	0.413705	0.452216	0.102153	0.571364	3.04969	1.81053	13.2969
dppF	b3540	0.814817	0.938971	0.772644	0.558022	0.813822	0.779655	0.138704	2.95345	2.2733	2.61337	13.2203
yceQ	b1085	0.519387	0.0851432	0.245051	0.267156	0.308587	0.285065	0.156005	1.74814	2.89862	2.32338	13.0657
emrD	b3673	0.73885	0.304275	0.575827	0.593477	0.572006	0.556887	0.157202	1.97902	3.23936	2.60919	13.0552
hemG	b3850	0.16279	0.238927	0.280022	0.272272	0.246381	0.240078	0.0464934	0.860701	0.827196	0.843949	12.9883
coaD	b3634	0.778436	0.147101	0.123395	0.130981	0.14267	0.264517	0.287443	4.48253	3.49771	3.99012	12.9612
ubiG	b2232	0.206698	0.113985	0.135539	0.139357	0.137637	0.146643	0.0351092	0.452544	0.750724	0.601634	12.9593
yiaK	b3575	0.807496	0.751338	0.622777	0.77938	0.703837	0.732966	0.07252	1.94289	1.3972	1.67005	12.9217
dicA	b1570	0.368222	0.360296	0.169453	0.181105	0.207329	0.257281	0.0986557	0.895174	2.16633	1.53075	12.9083
btuC	b1711	0.238204	0.206274	0.182486	0.179733	0.170371	0.195414	0.0273365	0.667546	0.427544	0.547545	12.8813
metE	b3829	0.919712	0.780522	0.414636	0.454658	0.457547	0.605415	0.229366	3.92759	3.17497	3.55128	12.8435
fsaB	b3946	1.63473	1.63549	1.32271	1.374	1.32078	1.45754	0.163495	3.77854	3.31488	3.54671	12.7782
narI	b1227	0.282839	0.238893	0.169903	0.147417	0.170794	0.201969	0.0567437	0.799502	1.0534	0.92645	12.7676
murD	b0088	0.109183	0.0446671	0.0483711	0.045182	0.0616908	0.0618189	0.0273643	0.46581	0.355099	0.410455	12.7406
rnpA	b3704	0.296406	0.255882	0.154463	0.149395	0.156806	0.20259	0.0687085	0.679264	1.4732	1.07623	12.7152
argS	b1876	0.171757	0.126468	0.110981	0.108996	0.134045	0.130449	0.0253691	0.501226	0.404234	0.45273	12.7037
mreC	b3250	0.185087	0.0990501	0.104797	0.106683	0.144862	0.128096	0.036654	0.620954	0.557987	0.589471	12.5873
sapD	b1291	0.285616	0.180136	0.25227	0.259935	0.266009	0.248793	0.0403189	0.900555	0.61056	0.755558	12.5689
lhr	b1653	0.447232	0.313844	0.301254	0.323834	0.328771	0.342987	0.0592178	0.640609	1.52803	1.08432	12.5187
yjjW	b4379	0.855987	0.748292	0.882602	0.798589	0.969992	0.851092	0.0843777	2.04207	1.76439	1.90323	12.4694
flgI	b1080	0.606611	0.237345	0.818222	0.914633	0.903919	0.696146	0.284747	3.06082	5.38144	4.22113	12.3793
fhuB	b0153	0.329437	0.198253	0.134136	0.133362	0.110323	0.181102	0.0891517	1.20151	1.36797	1.28474	12.3793
yjbH	b4029	0.887323	1.05339	0.66605	0.712003	0.663925	0.796539	0.170276	3.27461	2.52582	2.90021	12.3545
murF	b0086	0.131575	0.0399704	0.0433157	0.0436253	0.0660124	0.0648998	0.0386872	0.533271	0.55077	0.54202	12.3328
mutM	b3635	1.16224	1.1613	1.06312	0.946045	1.0259	1.07172	0.0924464	2.89242	1.53026	2.21134	12.3274
parC	b3019	0.309107	0.22377	0.183891	0.193851	0.171087	0.216341	0.055379	1.20501	0.589671	0.897342	12.2971
murI	b3967	0.236232	0.219858	0.123544	0.138911	0.146134	0.172936	0.0512926	0.795558	0.810648	0.803103	12.2857
glvG	b3681	0.765479	1.1827	0.545445	0.582211	0.571309	0.729428	0.267991	4.53815	3.49868	4.01842	12.2728
hemD	b3804	0.299104	0.193827	0.292252	0.29919	0.296928	0.27626	0.0461672	0.994781	0.690621	0.842701	12.2693
dgoT	b3691	1.28254	1.61937	1.81556	2.07292	1.76022	1.71012	0.28996	5.36084	5.15936	5.2601	12.243
lldP	b3603	1.22969	1.27839	1.21677	1.31535	1.07304	1.22265	0.0924225	2.70189	2.00133	2.35161	12.2152
zwf	b1852	0.335162	0.181929	0.308806	0.337361	0.428347	0.318321	0.0886641	1.63314	1.16721	1.40017	12.2017
fhuD	b0152	0.462321	0.357636	0.175822	0.16821	0.160251	0.264848	0.137669	2.31072	1.57363	1.94217	12.1838
csrA	b2696	0.268846	0.287342	0.293747	0.291852	0.33467	0.295292	0.0241216	0.468369	0.708032	0.5882	12.143
lldR	b3604	0.928306	0.784818	1.05645	1.06199	1.00803	0.967919	0.115533	2.30999	2.42482	2.3674	12.1133
araB	b0063	0.820971	0.541802	0.48402	0.505239	0.544221	0.579251	0.137482	2.77293	1.69418	2.23355	12.0329
secY	b3300	0.156387	0.0652215	0.0576228	0.056461	0.130028	0.0931439	0.046763	0.606542	0.685199	0.645871	11.8198
proS	b0194	0.18727	0.0913691	0.119948	0.102346	0.151627	0.130512	0.0390654	0.674379	0.50682	0.5906	11.7774
ilvN	b3670	0.575942	0.424453	0.227379	0.243094	0.246173	0.343408	0.152987	2.08764	2.20212	2.14488	11.7753
sdhB	b0724	0.504535	0.143063	0.166915	0.162822	0.173525	0.230172	0.153793	1.84182	2.23622	2.03902	11.7616
ppdD	b0108	0.537335	0.351638	0.330037	0.334282	0.353121	0.381283	0.0878342	1.59687	1.22784	1.41235	11.7388
valS	b4258	0.174167	0.0935733	0.0928046	0.0980442	0.0974596	0.11121	0.0352698	0.537164	0.507085	0.522124	11.6506
yhhQ	b3471	0.588309	0.890293	1.26559	1.20296	1.24307	1.03804	0.293725	4.94112	3.96438	4.45275	11.6255
ygeD	b2835	0.507695	0.351058	0.350722	0.343665	0.349752	0.380579	0.0711239	0.720568	1.6914	1.20598	11.6052
nrfC	b4072	0.602058	0.658499	0.330155	0.284708	0.337097	0.442504	0.173741	2.94258	1.95511	2.44885	11.5479
ydfA	b1571	0.617378	0.475994	0.354238	0.411831	0.380709	0.44803	0.105	0.539337	2.78013	1.65973	11.54
argB	b3959	1.25417	1.06465	1.41626	1.40495	1.36263	1.30053	0.146581	3.06312	2.90125	2.98219	11.4726
hyfR	b2491	1.05895	0.924255	0.809765	0.834545	0.955747	0.916653	0.100003	2.05213	2.06218	2.05716	11.4047
ssuE	b0937	0.782077	0.687187	0.749778	0.703768	0.706399	0.725842	0.0390344	0.478062	1.86279	1.17043	11.3896
yigZ	b3848	0.553492	0.621993	0.348607	0.341684	0.323796	0.437914	0.139196	2.71634	1.32941	2.02287	11.3865
glpT	b2240	0.449466	0.702806	0.559567	0.555778	0.526763	0.558876	0.0918256	2.64714	0.561342	1.60424	11.3842
ygjD	b3064	0.327431	0.147547	0.224368	0.21297	0.239404	0.230344	0.0646159	1.07932	0.848061	0.963691	11.3493
deoC	b4381	0.606573	0.407927	0.544049	0.552091	0.546922	0.531512	0.0736978	1.45787	1.27459	1.36623	11.3262
hyfG	b2487	0.793205	0.617047	0.687563	0.672705	0.672837	0.688671	0.0643509	1.19395	1.63191	1.41293	11.2549
ubiD	b3843	0.227268	0.192656	0.128498	0.14413	0.128772	0.164265	0.0439313	0.759037	0.55681	0.657924	11.2371
agaA	b3135	0.940903	0.55149	0.879733	0.875352	0.9591	0.841316	0.16615	1.32014	4.07255	2.69634	11.1647
ftsL	b0083	0.26919	0.192545	0.143485	0.151743	0.171554	0.185704	0.0503803	0.76959	0.720433	0.745012	11.1017
yheN	b3345	0.431023	0.301332	0.41754	0.462308	0.447849	0.41201	0.0641405	1.14029	1.10775	1.12402	11.1008
mrdA	b0635	0.133872	0.0746636	0.075313	0.0787267	0.0921863	0.0909523	0.025015	0.446819	0.289417	0.368118	11.08
yidC	b3705	0.180795	0.160145	0.12177	0.119516	0.148642	0.146174	0.02601	0.618653	0.248125	0.433389	11.0425
gmk	b3648	0.447339	0.387789	0.407296	0.419887	0.501089	0.43268	0.0439259	1.15878	0.674451	0.916614	11.0171
cybC	b4236	0.743925	0.251489	0.246347	0.251733	0.272133	0.353125	0.218687	2.16036	3.3623	2.76133	11.0121
wcaJ	b2047	0.386141	0.35251	0.278772	0.259444	0.286704	0.312714	0.0539479	1.21686	0.591893	0.904379	10.9673
aceA	b4015	0.900869	0.919364	0.969536	0.916819	1.02069	0.945455	0.049317	1.83764	1.13358	1.48561	10.9527
metH	b4019	0.941028	0.436908	0.523592	0.601083	0.535867	0.607696	0.195292	2.79731	2.66992	2.73361	10.8858
aslB	b3800	0.636872	0.737506	0.488188	0.546843	0.489695	0.579821	0.106918	1.81204	1.67259	1.74232	10.8727
php	b3379	1.18222	1.08801	0.978166	1.18737	1.04308	1.09577	0.0901819	1.82633	2.31367	2.07	10.8029
ffh	b2610	0.131125	0.0693967	0.0503079	0.0554927	0.0683659	0.0749376	0.0324639	0.261941	0.588633	0.425287	10.792
cheB	b1883	0.501286	0.138841	0.222969	0.294718	0.210101	0.273583	0.138783	0.719973	2.8025	1.76124	10.7193
yjeN	b4157	0.603258	0.335378	0.615432	0.722347	0.279921	0.511267	0.192565	3.04361	2.10038	2.57199	10.7015
yieM	b3745	1.26701	1.12285	0.87892	0.968305	0.793098	1.00604	0.190183	3.56658	2.50692	3.03675	10.6777
kdsA	b1215	0.203922	0.0908282	0.101324	0.111844	0.0820367	0.117991	0.0493211	0.635076	0.652983	0.644029	10.6656
yaeT	b0177	0.120953	0.0253009	0.0489534	0.048769	0.0860564	0.0660065	0.0376363	0.461037	0.471048	0.466043	10.629
dhaL	b1199	0.458677	0.168626	0.226408	0.252016	0.261503	0.273446	0.109672	2.87752	0	1.43876	10.6254
rbsC	b3750	0.831544	1.29046	1.17909	1.23424	1.19478	1.14602	0.180977	3.19788	2.9233	3.06059	10.5791
ybaY	b0453	0.724263	0.167876	0.344521	0.378648	0.3538	0.393822	0.202796	4.79428	0.268555	2.53142	10.5406
nirB	b3365	0.916083	0.84311	1.0032	0.916656	1.13831	0.963471	0.112993	2.31526	1.99262	2.15394	10.5357
	b3768	0.806373	0.713256	0.407973	0.414735	0.410595	0.550586	0.19383	2.73283	2.43205	2.58244	10.4827
sdhA	b0723	0.383515	0.181578	0.139505	0.128055	0.153871	0.197305	0.106001	2.06962	0.533045	1.30133	10.4153
copA	b0484	0.551615	0.449254	0.409601	0.397459	0.392789	0.440144	0.0661552	0.671232	1.58416	1.1277	10.393
eptA	b4114	1.66972	1.27485	1.6528	1.68	1.65694	1.58686	0.174751	2.98857	3.81258	3.40057	10.3788
yiiM	b3910	0.704942	0.60113	0.485755	0.519368	0.513319	0.564903	0.0893339	1.55673	1.42221	1.48947	10.3496
bisC	b3551	0.946836	0.943894	0.751257	0.7625	0.729268	0.826751	0.108942	2.06131	1.84368	1.9525	10.3334
greB	b3406	1.07153	0.898818	0.808248	0.697582	0.769195	0.849074	0.144011	2.15844	2.50554	2.33199	10.2972
dppB	b3543	1.00941	1.30813	1.21819	1.10378	1.21845	1.17159	0.116092	2.75691	1.97275	2.36483	10.2784
yjiN	b4336	0.396557	0.433628	0.252232	0.257282	0.238505	0.315641	0.0919848	1.04889	1.47308	1.26099	10.2772
pepE	b4021	1.00243	1.2671	0.97288	0.995352	0.892333	1.02602	0.141696	2.82221	2.14161	2.48191	10.2747
pflC	b3952	1.10104	0.914022	0.840601	0.996671	0.828251	0.936116	0.11414	2.13551	2.07484	2.10518	10.2424
hemC	b3805	0.310703	0.232877	0.24149	0.297983	0.25145	0.266901	0.0350955	0.626694	0.624646	0.62567	10.2227
rpoH	b3461	0.305174	0.0907432	0.121445	0.14843	0.122275	0.157613	0.084981	0.835416	1.21687	1.02614	10.2203
pepA	b4260	0.90615	0.8175	0.753917	0.70619	0.824935	0.801738	0.0760009	1.88461	1.2696	1.57711	10.2021
pstB	b3725	0.246804	0.113611	0.143204	0.155081	0.160071	0.163754	0.0498064	0.653165	0.689409	0.671287	10.1901
yciM	b1280	0.253511	0.173677	0.120145	0.121294	0.159988	0.165723	0.0544385	0.821111	0.618272	0.719691	10.176
uidB	b1616	0.525456	0.810568	0.581829	0.562782	0.624729	0.621073	0.111806	1.87436	1.64247	1.75841	10.1724
yjjJ	b4385	0.673936	0.381572	0.582429	0.661444	0.593161	0.578508	0.117259	1.04033	2.50189	1.77111	10.1706
geneA	b0175	0.173048	0.0978058	0.0874881	0.0985965	0.114591	0.114306	0.0342378	0.492628	0.430461	0.461545	10.142
potC	b1124	0.383424	0.250325	0.17218	0.190758	0.181716	0.235681	0.0880415	1.11571	1.13992	1.12782	10.1331
iscU	b2529	0.232378	0.138397	0.0783193	0.0818993	0.180941	0.142387	0.0658866	1.28261	0.329937	0.806273	10.0762
bcsC	b3530	0.783265	1.51471	0.921109	0.88385	0.914561	1.0035	0.291057	4.55085	3.32158	3.93622	10.0761
slyX	b3348	0.744888	1.75784	0.797446	0.794997	0.922467	1.00353	0.426734	5.57016	5.01683	5.29349	10.053
fecB	b4290	0.612152	0.273639	0.538875	0.444101	0.546246	0.483003	0.131479	1.87752	1.72451	1.80102	10.0245
yrdC	b3282	0.430933	0.366047	0.172779	0.182112	0.186751	0.267724	0.121661	1.25542	1.7012	1.47831	9.9505
yjbB	b4020	0.981419	0.689633	0.999982	1.084	1.01728	0.954463	0.153019	3.1521	1.79501	2.47355	9.92744
rbsD	b3748	1.32492	1.43136	1.64636	1.34148	1.74806	1.49843	0.189364	4.90813	1.84826	3.37819	9.92668
	b0626	0.21933	0.35685	0.180054	0.184924	0.181808	0.224593	0.075676	0.262914	1.68589	0.974401	9.90814
melR	b4118	1.09232	0.764884	0.880296	0.924141	0.867763	0.90588	0.119456	2.20449	1.97207	2.08828	9.89823
yiiD	b3888	0.895824	1.13159	1.13139	0.994098	1.16156	1.06289	0.113788	1.30007	3.0734	2.18674	9.8766
wzxC	b2046	0.517037	0.285955	0.308384	0.336655	0.337817	0.357169	0.0919301	0.261625	2.26548	1.26355	9.8595
araD	b0061	0.403593	0.407204	0.186487	0.226553	0.210755	0.286918	0.109102	1.47344	1.24967	1.36156	9.84987
yidJ	b3678	1.27517	0.855048	0.960765	0.941187	1.13531	1.0335	0.169135	3.00605	2.39286	2.69945	9.84985
metN	b0199	0.546763	0.44276	0.481488	0.610239	0.507027	0.517655	0.0641272	1.16294	1.13561	1.14928	9.8495
gldA	b3945	1.08138	0.637377	0.928317	0.760314	0.851407	0.851759	0.16801	3.03416	1.96904	2.5016	9.81987
gudP	b2789	0.944815	0.995461	0.905182	0.923893	0.84087	0.922044	0.0565368	1.1016	1.85071	1.47615	9.80087
gapA	b1779	0.268075	0.137504	0.235655	0.269501	0.299959	0.242139	0.0627596	0.456479	1.25205	0.854264	9.75348
yjdF	b4121	0.706272	0.646899	0.446632	0.502743	0.468423	0.554194	0.115429	1.84362	1.51339	1.67851	9.74027
aspS	b1866	0.161724	0.0963797	0.120138	0.110016	0.151641	0.12798	0.0277547	0.252057	0.544276	0.398167	9.73482
ibpA	b3687	2.37569	2.29151	2.19087	2.38702	2.27686	2.30439	0.0801918	3.59713	2.57057	3.08385	9.71991
rimK	b0852	0.592229	0.559833	0.471673	0.455109	0.476322	0.511033	0.0609422	0.864543	1.34035	1.10245	9.7045
umuC	b1184	0.509697	0.461253	0.60625	0.607722	0.65039	0.567062	0.078452	0.653799	2.00291	1.32836	9.70395
rhaA	b3903	0.905745	1.01045	0.994339	1.24628	1.01492	1.03435	0.126495	2.50117	2.02235	2.26176	9.70331
gltX	b2400	0.155746	0.0963626	0.0851056	0.0861065	0.0979229	0.104249	0.0293674	0.504527	0.271265	0.387896	9.65858
yidE	b3685	0.801093	1.2513	0.739184	0.742493	0.783251	0.863463	0.218413	3.90156	2.04375	2.97266	9.65689
ykfF	b0249	0.597158	0.586063	0.741596	0.662177	0.718914	0.661181	0.0698967	0.595565	2.07134	1.33345	9.61809
mrdB	b0634	0.121827	0.162612	0.0751486	0.0782319	0.114797	0.110523	0.0358936	0.467301	0.443915	0.455608	9.61409
glgB	b3432	1.0336	1.3641	1.03685	1.05582	0.984116	1.0949	0.152802	2.98789	2.13252	2.56021	9.58956
gyrA	b2231	0.140336	0.0326688	0.0546117	0.0565029	0.0688467	0.0705931	0.0411073	0.478078	0.449365	0.463721	9.56345
mraW	b0082	0.146445	0.0775239	0.050397	0.0831111	0.0579815	0.0830916	0.0378948	0.422231	0.468433	0.445332	9.5591
flhC	b1891	1.35707	0.715228	1.20147	1.08303	1.10023	1.09141	0.236829	1.74511	4.96004	3.35258	9.54771
thiM	b2104	0.696169	0.797033	0.738821	0.61653	0.719983	0.713707	0.0658868	2.07129	0.613955	1.34262	9.5454
thiF	b3992	0.954111	1.18078	0.848411	0.68139	0.875008	0.907941	0.182022	2.74178	2.54294	2.64236	9.52864
gspG	b3328	1.46141	1.55234	1.46372	1.35242	1.40727	1.44743	0.0743429	2.08529	2.22217	2.15373	9.5005
degS	b3235	0.305656	0.112942	0.165996	0.181216	0.193404	0.191843	0.0706439	0.796793	0.925834	0.861313	9.47669
lpxD	b0179	0.164733	0.0587384	0.0616452	0.0606297	0.087403	0.0866298	0.0452184	0.56413	0.462603	0.513367	9.43724
hyfJ	b2490	0.668833	0.601939	0.292731	0.373212	0.311616	0.449666	0.173748	1.0962	3.07662	2.08641	9.42021
efp	b4147	1.07226	0.812856	1.45671	1.61944	1.32946	1.25815	0.31933	3.93055	4.57406	4.25231	9.37638
livG	b3455	0.635909	0.4952	0.296327	0.323721	0.36458	0.423148	0.141296	1.82093	1.65387	1.7374	9.3014
yjfN	b4188	1.59855	2.12736	1.63653	1.83796	1.68059	1.7762	0.216415	3.66906	3.89055	3.7798	9.25817
katG	b3942	1.08235	1.55914	1.21722	1.28078	1.12655	1.25321	0.187674	3.3795	2.59278	2.98614	9.23373
lysP	b2156	0.509808	0.386791	0.810612	0.870874	0.758224	0.667262	0.208409	4.74947	0.433347	2.59141	9.23256
yijP	b3955	1.87159	1.45724	1.24245	1.35021	1.24111	1.43252	0.261215	4.6864	2.99598	3.84119	9.221
recB	b2820	0.544741	0.380859	0.461693	0.454299	0.529606	0.47424	0.0657857	1.20633	0.950249	1.07829	9.18209
dnaN	b3701	0.260628	0.0977635	0.102486	0.100691	0.106033	0.13352	0.0711186	1.30915	0.263703	0.786425	9.18051
creC	b4399	0.734799	0.660004	0.912718	0.943896	0.974412	0.845166	0.139177	2.19656	2.04125	2.11891	9.15193
gspK	b3332	1.62196	2.04483	1.62514	1.55737	1.63088	1.69603	0.197258	3.40996	3.58618	3.49807	9.13541
thiG	b3991	0.715282	1.02203	0.596506	0.678333	0.574848	0.717401	0.17977	2.1919	2.52039	2.35615	9.11577
yjeP	b4159	0.94762	0.308178	0.56455	0.551898	0.534408	0.581331	0.230288	3.74735	1.60044	2.6739	9.08675
yijO	b3954	0.922587	1.67814	1.03923	1.22483	1.09665	1.19229	0.292585	3.37012	4.32576	3.84794	9.07652
rfaJ	b3626	4.09131	8.46675	4.86165	3.58578	5.17433	5.23597	1.91149	21.5284	23.54	22.5342	9.04959
hemH	b0475	0.229514	0.204378	0.145024	0.149537	0.156358	0.176962	0.0377822	0.500205	0.535368	0.517787	9.02077
zraR	b4004	0.827911	0.474139	0.243202	0.268795	0.253016	0.413413	0.250554	2.73795	2.60306	2.67051	9.0084
serS	b0893	0.165915	0.0888071	0.0928032	0.10316	0.11521	0.113179	0.031204	0.410044	0.377423	0.393733	8.99098
prmA	b3259	0.608092	0.413036	0.300432	0.304315	0.334007	0.391976	0.12901	2.0958	1.0026	1.5492	8.97002
deoR	b0840	0.350684	0.244268	0.352244	0.384715	0.355899	0.337562	0.0539702	0.885561	0.75576	0.820661	8.95121
ygcS	b2771	0.761799	0.5819	0.645968	0.72614	0.690635	0.681288	0.0701898	1.90644	0.71119	1.30881	8.94041
nrfG	b4076	0.68657	0.761754	0.528639	0.517009	0.589227	0.61664	0.105321	1.82627	1.28482	1.55555	8.91472
pgsA	b1912	0.281928	0.12042	0.133616	0.134941	0.149857	0.164152	0.0666592	0.718653	0.791206	0.754929	8.86264
	b3840	0.731766	0.5873	0.317735	0.317104	0.27916	0.446613	0.201574	2.38356	2.07985	2.2317	8.85577
ypfI	b2474	0.562929	0.506811	0.497668	0.517561	0.509589	0.518912	0.0256124	0.729099	0.76095	0.745024	8.82824
yhhS	b3473	0.575003	0.988386	0.930702	0.908329	0.912156	0.862915	0.164102	2.28578	2.32932	2.30755	8.80325
yjdC	b4135	0.978688	0.688384	0.492405	0.522986	0.485613	0.633615	0.209856	3.77842	1.18292	2.48067	8.80155
aaeB	b3240	0.891027	0.776766	0.583426	0.609356	0.603927	0.6929	0.135248	2.03854	1.72759	1.88306	8.79983
yjcR	b4082	0.72236	0.898537	0.89082	0.739169	0.853015	0.82078	0.0841691	1.60723	1.51026	1.55874	8.76759
kdgK	b3526	0.91579	0.410281	0.569112	0.577191	0.67185	0.628845	0.185872	3.13567	1.3796	2.25763	8.76297
yhjE	b3523	0.706013	0.994781	0.77854	0.839179	0.721891	0.808081	0.116773	1.87883	1.7656	1.82222	8.68469
thiC	b3994	1.2924	0.92306	0.864469	0.904231	0.875974	0.972026	0.180572	2.82073	2.25002	2.53537	8.65771
yheS	b3352	0.815677	0.900933	0.326873	0.38141	0.377256	0.56043	0.274428	3.09032	2.75638	2.92335	8.61035
prpB	b0331	0.419751	0.211443	0.349639	0.367767	0.376309	0.344982	0.0789703	0.933028	1.1153	1.02416	8.60049
trpD	b1263	0.450036	0.339891	0.270558	0.272866	0.303264	0.327323	0.0741338	1.03801	0.891334	0.964671	8.59727
eptB	b3546	2.02299	1.75285	2.09669	2.09454	2.17541	2.02849	0.163254	4.07115	2.79166	3.43141	8.59344
envC	b3613	0.374417	0.532514	0.366797	0.318724	0.358229	0.390136	0.0824337	1.32865	0.863961	1.09631	8.56651
dapF	b3809	0.366609	0.230453	0.183853	0.198686	0.207178	0.237356	0.0742002	1.19519	0.547327	0.871258	8.54313
hybD	b2993	0.499043	0.22024	0.568011	0.685148	0.664344	0.527357	0.187376	2.35468	1.90019	2.12744	8.53943
cysW	b2423	0.527601	0.173007	0.401359	0.371394	0.358025	0.366277	0.127185	1.48244	1.42101	1.45173	8.53445
rhaR	b3906	0.70937	0.358646	0.341975	0.370782	0.325209	0.421196	0.162009	1.0665	2.52965	1.79808	8.49881
yhfK	b3358	1.15853	1.44769	1.27076	1.46299	1.41399	1.35079	0.131662	2.60179	2.32924	2.46552	8.46655
yhjX	b3547	0.896098	1.46579	1.55956	1.46698	1.50502	1.37869	0.272467	3.27561	4.06396	3.66979	8.40872
aspC	b0928	0.467748	0.188948	0.236921	0.250062	0.285772	0.28589	0.107415	1.43524	0.937164	1.1862	8.38165
hyfB	b2482	0.698668	0.830683	0.630004	0.615683	0.662332	0.687474	0.0862018	1.46776	1.35029	1.40903	8.37049
yrbF	b3195	0.80048	0.717013	0.448595	0.476816	0.402805	0.569142	0.177558	2.94136	1.16824	2.0548	8.36717
rpmB	b3637	0.630716	0.32612	0.285332	0.291558	0.279841	0.362713	0.1509	2.4907	0.758645	1.62467	8.36289
mreD	b3249	0.215504	0.107355	0.107496	0.10517	0.125972	0.132299	0.0472664	0.785272	0.268697	0.526984	8.35022
gltS	b3653	0.484634	0.905044	0.328678	0.370391	0.337776	0.485305	0.242736	2.50198	2.5215	2.51174	8.34829
ftsZ	b0095	0.14643	0.0505491	0.0540075	0.0530768	0.0913257	0.0790779	0.0412458	0.262352	0.58276	0.422556	8.3276
frdA	b4154	1.0717	0.934652	0.885137	1.08455	1.05488	1.00618	0.0902415	1.82348	1.67725	1.75036	8.24653
prfA	b1211	0.226958	0.0730706	0.0751405	0.0722765	0.116884	0.112866	0.0664973	0.469183	0.848835	0.659009	8.21301
lnt	b0657	0.142648	0.0513196	0.0577584	0.0606134	0.0700757	0.076483	0.0375981	0.497747	0.272574	0.38516	8.20992
truB	b3166	1.08143	0.677247	0.564307	0.596208	0.565751	0.696989	0.219755	3.32315	1.67655	2.49985	8.20395
kefG	b3351	1.15059	1.03722	0.694068	0.621253	0.727908	0.846207	0.232851	2.70548	2.8065	2.75599	8.20176
yibQ	b3614	1.21661	1.44186	1.15898	1.12878	1.32391	1.25403	0.128728	2.46708	2.14872	2.3079	8.1868
rpoB	b3987	0.271995	0.122137	0.126803	0.118249	0.161561	0.160149	0.0648537	0.636267	0.743291	0.689779	8.16654
secD	b0408	0.0919755	0.0435029	0.0456331	0.0468995	0.0871264	0.0630275	0.0243034	0	0.522975	0.261487	8.16591
yieL	b3719	2.37106	1.78543	2.11234	2.46474	2.02483	2.15168	0.272908	4.5327	4.20809	4.37039	8.12989
nrfE	b4074	0.851753	0.857773	0.555906	0.568351	0.542435	0.675244	0.164148	2.8639	1.14441	2.00415	8.09582
rbsA	b3749	0.869758	1.16552	0.723478	0.788577	0.714864	0.852439	0.18571	2.8441	1.86613	2.35512	8.09152
argC	b3958	1.03412	1.19734	0.788132	0.857892	0.777196	0.930936	0.180956	2.64415	2.1425	2.39332	8.08143
nei	b0714	0.532314	0.333495	0.41102	0.398207	0.448752	0.424758	0.0730868	1.76224	0.264892	1.01357	8.05631
gpt	b0238	0.674298	0.501663	0.454329	0.476363	0.482186	0.517768	0.0891151	0.870129	1.59948	1.23481	8.04622
exuR	b3094	0.63598	0.758551	0.480152	0.470899	0.512249	0.571566	0.123614	1.35028	1.77959	1.56493	8.03606
pyrF	b1281	0.485738	0.256785	0.57321	0.554816	0.499322	0.473974	0.126822	0.707135	2.27622	1.49168	8.02465
kdsB	b0918	0.378378	0.244621	0.47229	0.444436	0.477864	0.403518	0.0972258	1.17156	1.19353	1.18255	8.01258
hemL	b0154	0.291544	0.240289	0.14912	0.15079	0.172793	0.200907	0.0627496	0.765101	0.640914	0.703008	8.00165
gcvH	b2904	0.711997	0.427451	0.312983	0.323697	0.342533	0.423732	0.167314	1.00333	2.51691	1.76012	7.9873
pflD	b3951	0.779447	0.95699	0.447141	0.528798	0.490228	0.640521	0.219043	2.64428	2.13374	2.38901	7.98243
paaH	b1395	0.54092	0.540298	0.317213	0.369861	0.379237	0.429506	0.104142	0.5404	1.9807	1.26055	7.97995
kdsC	b3198	0.372325	0.334443	0.274756	0.26975	0.289118	0.308078	0.0440501	0.793826	0.524491	0.659159	7.97001
yghB	b3009	0.746334	0.618885	0.583926	0.517638	0.594106	0.612178	0.0838234	1.46398	1.09599	1.27999	7.96685
fliI	b1941	0.226523	0.125256	0.139785	0.162272	0.148067	0.160381	0.0393314	0.646459	0.299127	0.472793	7.94308
ispD	b2747	0.266629	0.117536	0.148215	0.165737	0.169041	0.173432	0.0559564	0.665721	0.568709	0.617215	7.93088
yijF	b3944	0.94537	0.926888	0.522146	0.568056	0.491492	0.69079	0.225709	2.24769	2.71139	2.47954	7.92503
rimM	b2608	0.293992	0.142692	0.129744	0.131095	0.178126	0.17513	0.0692612	0.715478	0.729627	0.722552	7.90374
narX	b1222	0.546092	0.457716	0.546981	0.484786	0.508235	0.508762	0.0388427	0.94987	0.681056	0.815463	7.89598
dnaG	b3066	0.20352	0.101441	0.105116	0.100975	0.112666	0.124744	0.0442854	0.470543	0.478114	0.474328	7.8939
yidG	b3675	1.43977	1.09096	1.19671	1.51476	1.25569	1.29958	0.174635	2.26029	3.08673	2.67351	7.86745
trmU	b1133	0.261524	0.149495	0.112129	0.119718	0.0724787	0.143069	0.071691	0.523008	0.89065	0.706829	7.86374
yajB	b0404	1.06238	0.927062	1.10414	1.04405	1.00131	1.02779	0.0673365	1.81507	1.29916	1.55711	7.86091
uxaB	b1521	0.462087	0.244835	0.238241	0.228546	0.244951	0.283732	0.0999277	1.67561	0.458551	1.06708	7.83917
cyaY	b3807	0.657228	1.07972	0.615734	0.606479	0.622859	0.716405	0.204005	2.53557	2.09514	2.31535	7.83781
ssnA	b2879	0.544992	0.553057	0.319726	0.327413	0.332603	0.415558	0.121957	1.29742	1.44298	1.3702	7.82767
bcsG	b3538	1.20238	0.972096	1.19427	1.10938	1.30204	1.15603	0.123428	2.37494	1.85036	2.11265	7.7504
mukB	b0924	0.311944	0.162351	0.188059	0.200291	0.196891	0.211907	0.0578626	0.673022	0.64519	0.659106	7.72864
exbB	b3006	0.347887	0.375242	0.201961	0.230854	0.19078	0.269345	0.0859905	0.866448	1.00104	0.933745	7.72644
rpmE	b3936	0.478165	0.599689	0.32469	0.28224	0.347532	0.406463	0.13045	1.60314	1.22466	1.4139	7.72279
nanT	b3224	0.801422	0.679627	0.781015	0.876857	0.755052	0.778795	0.0716434	1.16457	1.49924	1.33191	7.72033
udp	b3831	1.27808	1.86506	1.24272	1.11529	1.30282	1.36079	0.29099	3.47048	3.72643	3.59846	7.68984
dacD	b2010	0.660541	0.52676	0.589732	0.534601	0.592573	0.580841	0.0539249	0.966567	1.02219	0.994381	7.66881
metK	b2942	0.208952	0.0834723	0.111244	0.117261	0.115637	0.127313	0.0476514	0.665737	0.319704	0.49272	7.66834
yhbO	b3153	0.658259	1.26775	0.761585	0.789347	0.877248	0.870838	0.235238	3.21393	2.13156	2.67275	7.65993
yajL	b0424	0.602533	0.295481	0.406461	0.303722	0.43152	0.407943	0.124432	1.3746	1.33741	1.356	7.61912
ygjQ	b3086	0.603968	0.617114	0.24271	0.249414	0.258277	0.394297	0.197535	1.22151	2.56977	1.89564	7.60039
phnF	b4102	0.606039	0.189118	0.301765	0.305735	0.327179	0.345967	0.155052	1.88528	1.15318	1.51923	7.56692
cysI	b2763	0.204358	0.229625	0.350833	0.358465	0.420432	0.312743	0.091916	1.02435	0.98886	1.0066	7.54886
yjeH	b4141	1.00574	1.90782	1.70759	1.57412	1.55989	1.55103	0.335324	3.61588	4.5382	4.07704	7.53305
hsdR	b4350	0.875918	0.780799	0.586493	0.608042	0.620438	0.694338	0.127461	1.71873	1.58718	1.65295	7.52084
yheT	b3353	1.27331	1.26204	0.988752	1.05979	0.991996	1.11518	0.142127	2.23731	2.13074	2.18402	7.52036
tauC	b0367	0.55462	0.495294	0.53571	0.436238	0.493823	0.503137	0.0456489	1.00389	0.688793	0.846341	7.51834
rhaD	b3902	1.38224	1.26118	1.00753	1.02433	0.979183	1.13089	0.180094	2.50968	2.45402	2.48185	7.50137
sapC	b1292	0.333241	0.278044	0.429339	0.379727	0.411856	0.366441	0.0614642	1.16882	0.485201	0.827009	7.49327
ybbB	b0503	0.524708	0.506072	0.392041	0.421645	0.410773	0.451048	0.0600456	1.1225	0.677245	0.899872	7.47472
yhfU	b3378	1.0565	0.889652	0.961053	1.21761	0.969234	1.01881	0.125914	2.0588	1.85919	1.959	7.46689
fieF	b3915	1.04253	0.644356	0.893483	0.836141	0.860289	0.855359	0.142654	2.4463	1.39168	1.91899	7.456
livJ	b3460	0.95926	0.730931	0.897921	0.975173	0.872256	0.887108	0.0970696	1.83853	1.37881	1.60867	7.43345
yhfY	b3382	1.17216	0.733511	0.961231	0.861479	0.900221	0.92572	0.161023	2.22091	2.02232	2.12162	7.42686
yjcD	b4064	0.827315	0.584774	0.535054	0.616641	0.550835	0.622924	0.118521	1.28026	1.72526	1.50276	7.4235
yhfT	b3377	0.896334	0.858148	0.376045	0.364507	0.361974	0.571402	0.279569	2.7074	2.58509	2.64625	7.42159
ycbB	b0925	0.610183	0.562857	0.36578	0.424843	0.396954	0.472124	0.107805	0.711366	1.82887	1.27012	7.4022
rfbX	b2037	0.734632	2.49275	1.6541	1.49145	1.62253	1.59909	0.624714	5.2436	7.19882	6.22121	7.39877
cueO	b0123	0.748004	0.758433	0.254843	0.28098	0.254569	0.459366	0.268489	3.55879	1.32892	2.44385	7.39131
icd	b1136	0.232673	0.228953	0.2618	0.300508	0.322437	0.269274	0.041301	0.782072	0.366689	0.57438	7.38738
secA	b0098	0.182808	0.179011	0.228601	0.259459	0.281939	0.226364	0.0456296	0.622465	0.50438	0.563423	7.38685
ulaG	b4192	0.717792	1.03665	0.812817	0.848254	0.789784	0.84106	0.119301	1.92537	1.51906	1.72222	7.38601
basS	b4112	0.911838	1.23777	0.925808	1.00579	1.04318	1.02488	0.130974	2.67289	1.3088	1.99084	7.37528
argH	b3960	0.816831	1.0073	0.532119	0.547198	0.544907	0.689671	0.213971	2.67257	1.85379	2.26318	7.35383
yjiM	b4335	0.889805	0.458827	0.619518	0.651472	0.61265	0.646454	0.155175	1.79535	1.77946	1.78741	7.35269
yieN	b3746	1.36488	1.20421	0.677264	0.76182	0.652286	0.932092	0.329233	3.77128	2.92429	3.34778	7.33734
cytR	b3934	1.25165	1.15983	0.723622	0.708676	0.668197	0.902395	0.279548	3.88278	2.01802	2.9504	7.32611
manY	b1818	0.392242	0.380883	0.198915	0.373628	0.408698	0.350873	0.0859722	1.17197	0.78725	0.979611	7.31327
uxaC	b3092	0.746489	0.570073	0.376818	0.340125	0.352706	0.477242	0.177135	1.78921	1.75611	1.77266	7.31319
selD	b1764	0.325235	0.59585	0.203804	0.18648	0.260098	0.314293	0.16649	2.3	0.758841	1.52942	7.29852
ulaE	b4197	0.845473	0.55186	0.454091	0.492421	0.447904	0.55835	0.165753	1.58434	1.95015	1.76724	7.29333
trmA	b3965	1.10083	1.08837	0.542836	0.647751	0.586542	0.793264	0.277625	2.56562	3.06293	2.81427	7.27965
trpB	b1261	0.357804	0.258536	0.135294	0.13159	0.145742	0.205793	0.0999645	0.899969	0.965722	0.932845	7.2731
yhhM	b3467	0.865544	1.23438	1.23673	1.02844	1.20805	1.11463	0.163897	2.97366	1.63842	2.30604	7.26928
ruvB	b1860	0.308713	0.117129	0.0817732	0.0738442	0.0527406	0.12684	0.104286	1.11972	0.649031	0.884375	7.26402
srlE	b2703	1.01839	0.547011	1.7668	1.54633	1.75775	1.32725	0.531669	5.53325	4.83516	5.18421	7.25443
gntY	b3414	0.763448	0.640891	0.527321	0.610216	0.575614	0.623498	0.0888929	1.39605	1.13432	1.26518	7.21864
yfjB	b2615	0.275503	0.177179	0.103145	0.105492	0.102411	0.152746	0.0756526	0.785731	0.609238	0.697484	7.20053
gcvP	b2903	0.657629	0.22386	0.370383	0.401199	0.380127	0.40664	0.156885	1.30508	1.7666	1.53584	7.19767
fbaA	b2925	0.253417	0.163127	0.227878	0.232869	0.11809	0.199076	0.0565145	0.576129	0.63513	0.605629	7.19378
sgbU	b3582	0.976787	0.918824	0.510139	0.460396	0.594351	0.692099	0.239166	2.33173	2.48689	2.40931	7.17999
rbbA	b3486	0.538401	0.598054	0.308125	0.337516	0.308303	0.41808	0.139193	1.79469	1.03704	1.41587	7.16834
frlB	b3371	0.818786	1.19241	0.947944	0.807691	0.988496	0.951066	0.156296	1.96104	2.17317	2.06711	7.14055
metB	b3939	0.77531	0.577538	0.355968	0.325346	0.399871	0.486807	0.188555	2.03763	1.62648	1.83206	7.13451
kefB	b3350	0.816279	1.9986	0.818631	0.770572	0.777414	1.0363	0.538386	5.02894	4.71381	4.87138	7.12329
selA	b3591	0.751511	0.542161	0.440152	0.413903	0.40984	0.511513	0.144478	1.50694	1.57138	1.53916	7.11279
rph	b3643	1.10917	1.35307	1.66961	1.58028	1.73197	1.48882	0.256288	3.59109	3.02231	3.3067	7.09311
yjjI	b4380	0.728085	0.402509	0.424781	0.448045	0.401418	0.480968	0.139456	1.47628	1.46186	1.46907	7.08542
sgbH	b3581	1.24037	1.1627	0.769193	0.720189	0.877889	0.954069	0.234616	3.19101	2.04082	2.61591	7.08325
yaeL	b0176	0.163231	0.0805272	0.0626703	0.0656399	0.0973519	0.0938841	0.0411445	0.538313	0.231262	0.384788	7.0703
narH	b1225	0.437816	0.210276	0.224096	0.251115	0.276882	0.280037	0.0918378	1.05053	0.806658	0.928592	7.06196
yifK	b3795	0.631811	1.16342	0.549237	0.519513	0.624393	0.697674	0.264764	3.19946	1.93465	2.56705	7.06054
infA	b0884	0.324775	0.181506	0.21406	0.217945	0.206204	0.228898	0.0554379	0.805939	0.431146	0.618542	7.02849
hisS	b2514	0.186374	0.0606762	0.0351822	0.0738731	0.080158	0.0872527	0.0580345	0.354034	0.634441	0.494237	7.01281
ydjL	b1776	0.423036	0.411156	0.144148	0.167192	0.154677	0.260042	0.143663	2.06152	0.473454	1.26749	7.01254
bcsB	b3532	1.38817	1.17636	0.68663	0.74465	0.737107	0.946584	0.31624	3.69148	2.62641	3.15894	6.99583
	b3948	0.695799	0.887724	0.307087	0.358253	0.295418	0.508856	0.268065	2.76027	1.99706	2.37866	6.97519
tadA	b2559	0.281456	0.1801	0.190627	0.188379	0.204591	0.209031	0.0414345	0.483413	0.512144	0.497778	6.96879
kdpA	b0698	0.5236	0.501233	0.854889	0.843191	0.846792	0.713941	0.184185	2.86468	1.12456	1.99462	6.95323
alaS	b2697	0.123913	0	0.031586	0.0261471	0.030872	0.0425037	0.0473183	0.372119	0.37005	0.371084	6.94405
glnD	b0167	0.276997	0.21592	0.0754269	0.167872	0.0904897	0.165341	0.0847332	0.920699	0.586572	0.753636	6.94291
yhdA	b3252	1.08735	1.2094	0.991061	1.05723	1.01247	1.0715	0.0857716	1.76775	1.55787	1.66281	6.89392
rmuC	b3832	1.01046	1.04678	0.477545	0.440716	0.48288	0.691676	0.308282	2.90124	2.72819	2.81471	6.88667
yqhC	b3010	0.750709	0.76278	0.397948	0.401919	0.450993	0.55287	0.187329	1.89959	1.78308	1.84133	6.87808
yieE	b3712	1.28778	1.3264	0.703178	0.675623	0.79529	0.957654	0.322342	3.48856	2.85566	3.17211	6.86989
yadS	b0157	0.672589	0.634155	0.208853	0.214134	0.228215	0.391589	0.239465	0.616917	3.44813	2.03252	6.8525
rplY	b2185	0.432272	0.289319	0.127628	0.251439	0.218941	0.26392	0.111515	1.08226	0.97331	1.02779	6.84991
rnb	b1286	0.292235	0.167298	0.147196	0.142349	0.168454	0.183506	0.0618944	0.624682	0.589419	0.607051	6.84301
yciC	b1255	0.390782	0.342112	0.30836	0.32972	0.331271	0.340449	0.0306807	0.499923	0.60067	0.550296	6.83973
map	b0168	0.247216	0.123191	0.110753	0.10435	0.153201	0.147742	0.0586914	0.630187	0.467709	0.548948	6.83585
astB	b1745	0.422939	0.176736	0.30193	0.281781	0.350047	0.306687	0.0907258	0.885334	0.966031	0.925683	6.82271
yqgA	b2966	0.762632	0.383015	0.626268	0.723853	0.712347	0.641623	0.152906	1.42356	1.94546	1.68451	6.82046
ubiX	b2311	0.248372	0.221711	0.127387	0.129166	0.143001	0.173927	0.0569021	0.54234	0.581098	0.561719	6.81507
nusA	b3169	0.174195	0.0667967	0.050115	0.047125	0.0659577	0.0808379	0.0529495	0.439378	0.442877	0.441127	6.8044
	b0159	0.355755	0.463942	0.197585	0.220543	0.264866	0.300538	0.109568	0.888169	1.20394	1.04605	6.80413
ftsN	b3933	0.678293	0.501383	0.4796	0.554779	0.505244	0.54386	0.0800254	1.12463	1.05203	1.08833	6.80371
frwB	b3950	0.751946	1.12763	1.4376	1.20679	1.383	1.18139	0.271224	2.61713	3.43278	3.02495	6.79719
frlD	b3374	1.32553	1.54148	1.3578	1.38116	1.42321	1.40584	0.0837646	2.11899	1.82945	1.97422	6.78554
nikB	b3477	0.678762	0.703917	0.241778	0.221904	0.241271	0.417526	0.250243	2.38225	1.84481	2.11353	6.77744
dnaC	b4361	0.373947	0.112347	0.202258	0.18148	0.119946	0.197996	0.105685	0.839355	0.988246	0.9138	6.773
tag	b3549	1.50979	1.8556	1.43565	1.45317	1.49052	1.54895	0.17392	3.16774	2.28233	2.72503	6.76219
priA	b3935	0.285713	0.125975	0.184627	0.197711	0.213313	0.201468	0.0575205	0.683154	0.497059	0.590106	6.75653
ddpD	b1484	0.362078	0.111627	0.144319	0.164118	0.163718	0.189172	0.0989913	0.907282	0.808634	0.857958	6.756
purB	b1131	0.209119	0.080494	0.140787	0.138659	0.137311	0.141274	0.0456067	0.404574	0.493613	0.449093	6.74944
ileS	b0026	0.159173	0.0494492	0.061893	0.0604801	0.073449	0.0808889	0.0445803	0.342152	0.420644	0.381398	6.74086
flgE	b1076	0.826128	0.564167	0.642892	0.616817	0.792306	0.688462	0.114449	0.8406	2.07505	1.45782	6.72229
ftsY	b3464	0.139583	0.240659	0.0875828	0.0933139	0.0974249	0.131713	0.0642822	0.296552	0.831033	0.563793	6.72162
yagR	b0284	0.641246	0.421051	0.38608	0.363664	0.403015	0.443011	0.112823	1.79941	0.601761	1.20058	6.71472
hyfD	b2484	0.646581	0.546491	0.622543	0.654679	0.607017	0.615462	0.0429679	0.836411	0.971295	0.903853	6.71178
yicI	b3656	1.16696	0.99548	0.624277	0.601927	0.602326	0.798194	0.265538	3.06718	2.08242	2.5748	6.69059
ftsA	b0094	0.156241	0.0544648	0.059967	0.0603305	0.06799	0.0797986	0.0430027	0.382657	0.348311	0.365484	6.64343
yrfD	b3395	0.511215	0.895596	0.38451	0.369771	0.365028	0.505224	0.226385	2.46299	1.54899	2.00599	6.62926
menA	b3930	1.01786	1.55449	0.818827	0.854927	0.861782	1.02158	0.307583	3.09594	3.02426	3.0601	6.62755
rhaT	b3907	0.688573	1.0782	0.967486	0.927745	0.852767	0.902954	0.144886	1.87659	1.84201	1.8593	6.60068
rpsB	b0169	0.305782	0.110321	0.112837	0.119801	0.161416	0.162032	0.0829789	0.932191	0.487232	0.709712	6.60023
eutC	b2440	0.352634	0.330032	0.186401	0.191236	0.198975	0.251856	0.0821939	0.859194	0.729424	0.794309	6.59968
yicE	b3654	1.19147	1.36795	0.845816	0.925411	0.835393	1.03321	0.236096	3.00852	2.16841	2.58847	6.58739
ulaA	b4193	0.962246	0.593803	0.805927	0.805848	0.76195	0.785955	0.131693	1.67624	1.62947	1.65285	6.58276
nikA	b3476	1.10905	0.925406	0.590313	0.659774	0.577787	0.772466	0.234766	2.52557	2.10907	2.31732	6.58038
yidQ	b3688	0.804845	1.28397	1.03676	1.09934	1.07923	1.06083	0.171552	2.52045	1.85737	2.18891	6.57574
yhbP	b3154	1.04974	0.983957	0.680805	0.670517	0.698021	0.816607	0.184528	2.2475	1.81223	2.02987	6.57495
kefC	b0047	0.613328	0.953017	0.721867	0.729893	0.7029	0.744201	0.12564	1.36344	1.76907	1.56626	6.54295
fecE	b4287	1.20629	0.911535	0.916013	0.891906	0.935429	0.972235	0.131754	1.61517	2.05318	1.83417	6.54203
dtd	b3887	0.824508	0.642483	0.556634	0.535287	0.575548	0.626892	0.117536	1.56745	1.22082	1.39413	6.52772
cstA	b0598	0.615617	0.567252	0.349995	0.3369	0.345059	0.442965	0.136688	1.36857	1.30091	1.33474	6.52418
ribF	b0025	0.181414	0.073222	0.0814785	0.0835467	0.085576	0.101047	0.0451708	0.433344	0.356671	0.395008	6.50775
sgrR	b0069	0.841654	0.931651	0.902821	0.999075	0.971152	0.929271	0.0612548	1.5076	1.14813	1.32787	6.50717
argE	b3957	1.16084	1.16295	0.703661	0.749964	0.735483	0.902579	0.237314	2.30173	2.58998	2.44586	6.50313
pstA	b3726	0.213439	0.213163	0.150216	0.155002	0.171128	0.180589	0.0308502	0.516576	0.245458	0.381017	6.49681
metG	b2114	0.145042	0.0676737	0.0908735	0.094842	0.0969512	0.0990764	0.0282342	0.369557	0.194897	0.282227	6.48683
msbA	b0914	0.125136	0.0223743	0.0621575	0.0585419	0.0807795	0.0697978	0.0374733	0.185023	0.440004	0.312514	6.47705
atpF	b3736	0.247282	0.0880792	0.107411	0.0947113	0.125358	0.132569	0.0656822	0.281021	0.833591	0.557306	6.46655
uhpB	b3668	0.790054	0.528041	0.894188	1.05136	0.905982	0.833924	0.194673	2.19946	1.98395	2.09171	6.461
pbpC	b2519	0.454359	0.272977	0.26017	0.20553	0.270967	0.292801	0.0944083	0.95919	0.841174	0.900182	6.43355
frwC	b3949	0.867688	1.45384	0.579364	0.531096	0.556381	0.797675	0.391282	3.73237	2.89318	3.31277	6.42784
fecD	b4288	0.822671	0.76542	0.214845	0.215346	0.230483	0.449753	0.315008	2.69571	2.24577	2.47074	6.41566
yraJ	b3144	1.9912	2.0305	1.88395	2.06113	1.83161	1.95968	0.0980273	2.45317	2.72069	2.58693	6.39877
sgcQ	b4303	0.899806	0.79083	0.610468	0.721371	0.662349	0.736965	0.113171	1.54464	1.37686	1.46075	6.3955
csdA	b2810	0.416195	0.108702	0.36372	0.397927	0.343626	0.326034	0.12476	1.12397	1.12184	1.1229	6.3872
yddK	b1471	0.187853	0.433862	0.326044	0.307283	0.341606	0.319329	0.0881621	0.457446	1.30726	0.882356	6.38626
hycC	b2723	0.461133	0.634544	0.554854	0.53009	0.516467	0.539418	0.063304	0.983468	0.902287	0.942877	6.37337
btuB	b3966	1.16113	0.733468	0.595919	0.672466	0.611996	0.754996	0.23344	2.60462	1.87733	2.24097	6.36556
ispG	b2515	0.282927	0.0959047	0.0999881	0.106066	0.103269	0.137631	0.0813113	0.589301	0.719128	0.654215	6.35316
def	b3287	0.478737	0.295423	0.317177	0.271242	0.362135	0.344943	0.0819319	0.612892	1.11746	0.865177	6.3496
nrfF	b4075	0.650686	0.625381	0.211814	0.213193	0.235359	0.387287	0.229265	2.39766	1.28789	1.84278	6.34851
fsaA	b0825	0.682422	0.561755	0.446728	0.403447	0.443136	0.507497	0.114241	1.64692	0.815752	1.23133	6.33604
rpsC	b3314	0.380781	0.13971	0.15922	0.158219	0.19731	0.207048	0.0993533	0.816211	0.856694	0.836452	6.33501
trpC	b1262	0.515415	0.378002	0.28228	0.26504	0.331238	0.354395	0.100257	1.77232	0.205541	0.988933	6.32912
purR	b1658	0.522433	0.126855	0.109791	0.11709	0.129782	0.20119	0.179756	1.20467	1.46798	1.33632	6.31486
fadA	b3845	0.876041	0.685213	0.430347	0.449983	0.45291	0.578899	0.196314	2.18911	1.44782	1.81846	6.31419
yhjH	b3525	1.14908	0.906143	0.888706	0.936332	0.914127	0.958878	0.107696	1.77545	1.49954	1.63749	6.30125
rcsC	b2218	0.665287	0.737607	0.435773	0.394043	0.441641	0.53487	0.155286	1.70771	1.31878	1.51324	6.30045
hybB	b2995	0.773793	1.08952	0.768603	0.802479	0.816666	0.850213	0.135253	1.85055	1.55307	1.70181	6.29634
hemE	b3997	0.446315	0.161554	0.331322	0.278024	0.339854	0.311414	0.103654	1.37997	0.546847	0.96341	6.29013
acpT	b3475	1.19737	1.52214	1.05392	1.30299	1.00334	1.21595	0.208044	3.69744	1.35153	2.52449	6.28971
yhgA	b3411	0.992118	1.48656	0.89254	0.766593	0.792656	0.986094	0.293622	2.97325	2.68808	2.83066	6.28212
dgoK	b3693	1.05256	0.634993	0.524351	0.57187	0.536098	0.663975	0.221456	1.91352	2.19415	2.05383	6.27599
cusA	b0575	0.551463	0.278612	0.383661	0.384062	0.381287	0.395817	0.0980557	0.880044	1.13971	1.00988	6.26234
ade	b3665	1.31344	1.09506	0.748423	0.709187	0.655052	0.904234	0.286478	2.84358	2.54507	2.69432	6.24861
blc	b4149	0.75026	0.438787	0.446288	0.529926	0.506099	0.534272	0.126809	1.08178	1.56988	1.32583	6.2421
yhdX	b3269	0.770471	1.18079	0.661585	0.771093	0.689545	0.814696	0.210348	2.09194	2.15619	2.12406	6.22477
hyfH	b2488	0.629938	0.584257	0.454847	0.463233	0.409717	0.508398	0.0937713	0.879494	1.30353	1.09151	6.21844
yajC	b0407	0.500796	0.205799	0.281815	0.241084	0.284239	0.302746	0.115331	1.14831	0.888603	1.01846	6.20568
acs	b4069	1.00828	0.757074	0.591316	0.652817	0.594367	0.720771	0.174166	1.61121	1.99006	1.80063	6.20018
araA	b0062	0.896528	0.599602	0.936613	0.868691	0.917453	0.843777	0.138809	1.91674	1.48892	1.70283	6.18877
ybiY	b0824	0.598753	0.382254	0.415257	0.453802	0.40782	0.451577	0.0861763	0.901478	1.06576	0.983617	6.17386
yihS	b3880	1.23916	0.845566	1.01173	1.00032	0.992219	1.0178	0.141122	1.82659	1.94878	1.88768	6.16404
eutA	b2451	0.501024	0.218899	0.279342	0.28249	0.261035	0.308558	0.110537	1.75957	0.219603	0.989586	6.16111
yneF	b1522	0.403436	0.215403	0.109821	0.106258	0.119562	0.190896	0.127082	0.954212	0.988652	0.971432	6.14199
yifB	b3765	1.15421	1.24892	1.05255	0.959992	1.08814	1.10076	0.108522	2.05472	1.47368	1.7642	6.11342
dnaQ	b0215	0.164679	0.0501016	0.109554	0.108155	0.11599	0.109696	0.0406713	0.454401	0.261464	0.357933	6.10349
ydiJ	b1687	0.391951	0.253777	0.261325	0.244689	0.255359	0.28142	0.0620754	0.666401	0.653444	0.659922	6.09746
araC	b0064	0.334366	0.525871	0.251414	0.242592	0.244128	0.319674	0.121492	1.71708	0.40231	1.05969	6.09109
dedD	b2314	0.509718	0.343792	0.279764	0.265298	0.330937	0.345902	0.0973849	1.06751	0.809574	0.938541	6.08554
yiiX	b3937	1.44225	1.18986	1.42613	1.14095	1.41893	1.32362	0.145709	2.0418	2.37804	2.20992	6.08261
yagS	b0285	0.637758	0.491727	0.279116	0.298971	0.312842	0.404083	0.155945	1.88025	0.82013	1.35019	6.06692
mdtL	b3710	0.697063	0.515005	1.28189	1.19595	1.17185	0.97235	0.342986	3.40301	2.70108	3.05205	6.06351
sbcD	b0398	1.42872	0.674833	0.697069	0.703047	0.674292	0.835593	0.331822	2.78259	2.91211	2.84735	6.06276
yacL	b0119	1.38159	0.990309	1.14452	1.23656	1.18258	1.18711	0.142156	1.72902	2.36728	2.04815	6.05696
pspA	b1304	0.222651	0.280384	0.235747	0.170503	0.278821	0.237621	0.0454385	0.542312	0.482531	0.512422	6.04774
glcC	b2980	0.528138	0.578895	0.609471	0.545389	0.548964	0.562172	0.0321374	0.416619	1.09637	0.756493	6.04659
nuoN	b2276	0.395108	0.438333	0.349647	0.395515	0.341463	0.384013	0.0393624	0.410768	0.832998	0.621883	6.04307
fepD	b0590	0.201195	0.0952208	0.0782475	0.0770517	0.0665837	0.10366	0.0554814	0.630595	0.24503	0.437812	6.02278
dam	b3387	1.09138	0.707829	0.900794	0.888622	1.0852	0.934765	0.159642	2.62763	1.16068	1.89416	6.00965
nikC	b3478	0.682197	0.781019	0.273563	0.296495	0.291613	0.464977	0.246042	2.23877	1.64354	1.94115	5.99968
ebgA	b3076	1.07895	0.88564	0.889516	0.905231	0.862861	0.92444	0.0876921	1.49858	1.40206	1.45032	5.99691
yjhQ	b4307	1.08373	0.920658	0.853082	0.820266	0.836937	0.902935	0.108024	1.62998	1.46948	1.54973	5.98751
selB	b3590	0.835334	0.586619	0.62397	0.577893	0.614805	0.647724	0.106602	1.42774	1.14375	1.28574	5.98507
proY	b0402	0.917856	1.08683	1.10457	1.10152	1.07877	1.05791	0.079003	1.97078	1.08931	1.53005	5.97618
fliF	b1938	0.35272	0.582489	0.167753	0.18297	0.292865	0.315759	0.16776	0.718334	1.90815	1.31324	5.9459
glnS	b0680	0.26328	0.206399	0.175008	0.165224	0.239458	0.209874	0.0416797	0.2605	0.654367	0.457434	5.93957
ydiU	b1706	0.614911	0.478264	0.468962	0.425363	0.483979	0.494296	0.0712478	0.951276	0.881451	0.916364	5.92394
fusA	b3340	0.0707467	0.0709978	0.180637	0.184921	0.227703	0.147001	0.071891	0.645796	0.499849	0.572823	5.92316
livH	b3457	0.929427	0.583152	1.07292	1.15919	1.11773	0.972483	0.234241	2.49485	2.22315	2.359	5.91917
fdnG	b1474	0.612166	0.398403	0.443859	0.493294	0.436758	0.476896	0.0828107	1.47109	0.462204	0.966648	5.91412
glnA	b3870	0.341485	0.202597	0.225643	0.265995	0.273072	0.261758	0.0531666	0.575688	0.576654	0.576171	5.91374
fliY	b1920	0.618028	0.236772	0.513243	0.532226	0.507087	0.481471	0.143847	0.467753	2.19477	1.33126	5.90762
yggF	b2930	0.811567	0.80666	0.752121	0.729548	0.734402	0.76686	0.0395146	1.08149	0.918731	1.00011	5.9029
	b0519	0.528583	0.506703	0.458103	0.52035	0.43646	0.49004	0.0405361	0.742658	0.715302	0.72898	5.89449
nikE	b3480	0.457563	0.720668	0.254335	0.289107	0.135376	0.37141	0.226714	1.84757	1.56263	1.7051	5.88271
	b4229	0.708916	0.414347	0.553711	0.501709	0.520829	0.539902	0.107637	1.39663	0.949256	1.17295	5.88127
yjbF	b4027	2.46877	1.68863	2.19657	2.28627	2.10748	2.14955	0.290266	4.47998	3.23006	3.85502	5.87555
ybdH	b0599	0.640788	0.769358	0.674986	0.601074	0.672424	0.671726	0.0622333	0.970712	1.10379	1.03725	5.87345
hslO	b3401	1.01587	1.09187	0.34586	0.389948	0.37217	0.643143	0.376228	3.33491	2.36694	2.85092	5.8682
kefA	b0465	0.97231	0.959121	0.934731	0.955302	1.06128	0.97655	0.0492489	1.51214	1.01627	1.2642	5.8408
rpsG	b3341	0.343437	0.124043	0.151016	0.147947	0.160802	0.185449	0.0893456	0.711089	0.703253	0.707171	5.83937
ypdF	b2385	0.738963	0.492669	0.572984	0.570264	0.582164	0.591409	0.0899917	1.05486	1.17656	1.11571	5.82608
cbrA	b3690	1.2029	0.898813	0.325823	0.347096	0.354863	0.625899	0.402693	3.0807	2.86237	2.97153	5.82487
ribD	b0414	0.29701	0.0841271	0.0927051	0.0924578	0.120044	0.137269	0.0903217	0.615576	0.710323	0.662949	5.82009
yicC	b3644	1.04811	0.933157	0.596785	0.591579	0.693853	0.772698	0.207103	1.78458	2.1696	1.97709	5.81541
rraA	b3929	0.715107	0.875172	0.504011	0.507309	0.533009	0.626922	0.164042	1.27333	1.88247	1.5779	5.79716
ppiA	b3363	0.814092	1.03156	0.459219	0.498762	0.516521	0.664031	0.249308	2.68841	1.51394	2.10118	5.76454
yjiO	b4337	0.51277	0.900105	0.79529	0.793927	0.73517	0.747452	0.144029	1.98627	1.16815	1.57721	5.76106
lysC	b4024	1.33414	1.20869	0.925579	0.995248	1.02905	1.09854	0.16812	1.96427	2.16711	2.06569	5.75273
ibpB	b3686	1.0823	0.862203	0.412941	0.392857	0.398372	0.629735	0.322296	2.28298	2.68183	2.48241	5.74836
pgk	b2926	0.195071	0.244366	0.0972991	0.0963187	0.127414	0.152094	0.0653523	0.496786	0.558374	0.52758	5.74557
hycA	b2725	0.938535	0.436143	0.52278	0.539709	0.567008	0.600835	0.195024	1.8515	1.58722	1.71936	5.73529
dppA	b3544	1.20502	1.24649	0.740412	0.734797	0.811248	0.947593	0.256127	3.06849	1.76236	2.41542	5.73087
yjbG	b4028	1.05504	0.841827	1.12739	1.26094	1.23177	1.10339	0.167803	2.49053	1.63037	2.06045	5.7035
mukF	b0922	0.261248	0.075002	0.0794613	0.0851776	0.098237	0.119825	0.0795381	0.60612	0.540476	0.573298	5.70133
ybhP	b0790	0.519273	0.553958	0.479707	0.478467	0.492205	0.504722	0.0320453	0.565933	0.808826	0.68738	5.69998
atpI	b3739	0.390982	0.5757	0.238751	0.296978	0.294547	0.359392	0.132705	1.09458	1.13156	1.11307	5.67935
srlB	b2704	0.64349	0.200498	0.193832	0.188216	0.185312	0.28227	0.202012	1.57131	1.28687	1.42909	5.67701
yrbK	b3199	0.363272	0.196176	0.239784	0.230893	0.27567	0.261159	0.0637051	0.671124	0.572826	0.621975	5.66385
livM	b3456	1.05261	1.1782	0.66419	0.611455	0.687071	0.838705	0.257925	2.22022	2.37433	2.29727	5.655
uup	b0949	0.456624	0.390117	0.361823	0.334452	0.345776	0.377759	0.0487977	0.843447	0.462561	0.653004	5.64054
hypF	b2712	0.724304	0.541426	0.636486	0.679012	0.691378	0.654521	0.070611	1.20847	0.895419	1.05194	5.62834
gcd	b0124	0.826768	0.716142	0.631122	0.672308	0.682885	0.705845	0.0741009	1.24933	0.993534	1.12143	5.60837
phnK	b4097	0.496042	0.0909038	0.187246	0.19279	0.192058	0.231808	0.153917	1.13798	1.04953	1.09375	5.60007
tktA	b2935	0.366098	0.34361	0.245802	0.240325	0.253022	0.289771	0.0601105	0.46383	0.785431	0.624631	5.57073
ygdH	b2795	0.9155	0.549719	0.520361	0.630867	0.541618	0.631613	0.164146	1.41964	1.67207	1.54586	5.5697
ymfK	b1145	0.330195	0.305104	0.342738	0.349738	0.406665	0.346888	0.0374941	0.586198	0.5252	0.555699	5.56918
hisM	b2307	1.7653	1.28076	1.01078	1.18347	0.950549	1.23817	0.322918	5.03306	1.03596	3.03451	5.56283
yfaT	b2229	0.990826	0.482119	0.843211	0.792621	0.906358	0.803027	0.194069	1.83403	1.93069	1.88236	5.56159
yjiL	b4334	1.09888	0.4411	0.46629	0.45505	0.445543	0.581372	0.289455	2.4399	1.94162	2.19076	5.56006
pnp	b3164	0.38703	0.206784	0.250953	0.282692	0.266343	0.27876	0.0667939	0.664102	0.635654	0.649878	5.55616
ndk	b2518	0.643041	0.394025	0.208471	0.220433	0.230391	0.339272	0.185984	0.756672	1.98575	1.37121	5.54853
ychS	b1228	0.394665	0.412216	0.333738	0.323253	0.348591	0.362493	0.0389466	0.61495	0.542151	0.57855	5.54754
metJ	b3938	0.701494	0.94348	0.846824	0.994461	0.926712	0.882594	0.114285	1.56715	1.46317	1.51516	5.53495
bcsZ	b3531	1.30391	2.41387	1.22712	1.44294	1.29382	1.53633	0.4968	4.7712	3.79444	4.28282	5.52836
nanK	b3222	0.556099	0.237369	0.448866	0.450295	0.458367	0.430199	0.116812	1.53278	0.617971	1.07537	5.5232
hycD	b2722	0.645405	0.424672	0.241459	0.293335	0.235598	0.368094	0.172687	1.04608	1.59598	1.32103	5.51831
leuL	b0075	0.980986	0.970889	0.81522	0.79009	0.728223	0.857081	0.113081	1.57603	1.38346	1.47974	5.50634
yqjI	b3071	0.553451	0.263766	0.436709	0.461338	0.437935	0.43064	0.104836	1.0078	1.00796	1.00788	5.50613
	b2613	0.749618	0.808313	0.373798	0.414798	0.343144	0.537934	0.222464	2.98467	0.53631	1.76049	5.49551
yejE	b2179	0.357826	1.17	1.24251	1.16437	1.10651	1.00824	0.366783	4.84364	1.20324	3.02344	5.49427
eutT	b2459	0.491131	0.258071	0.217622	0.218173	0.234321	0.283864	0.117029	0.991164	0.857367	0.924266	5.47218
fepG	b0589	0.198156	0.164183	0.10302	0.0872068	0.0792148	0.126356	0.0521672	0.470881	0.352418	0.411649	5.46882
potI	b0857	0.420226	0.246172	0.383414	0.441429	0.379341	0.374116	0.0760598	1.40143	0.178233	0.789834	5.46566
ytfT	b4230	0.607034	0.515486	0.518372	0.551974	0.502198	0.539013	0.042219	1.09319	0.445802	0.769498	5.45927
alsE	b4085	0.699277	0.875469	0.673982	0.69129	0.760873	0.740178	0.082427	1.75889	0.619048	1.18897	5.44471
ybcJ	b0528	0.668063	0.31239	0.401167	0.387494	0.392888	0.4324	0.136467	1.05588	1.29426	1.17507	5.44216
thrL	b0001	0.76573	0.691797	0.754949	0.704638	0.403473	0.664118	0.149096	1.36893	1.57597	1.47245	5.42156
clcB	b1592	0.485295	0.433601	0.540661	0.624526	0.576458	0.532108	0.0749605	0.436011	1.44096	0.938484	5.4212
ychF	b1203	0.327624	0.265961	0.355609	0.383208	0.374638	0.341408	0.0472638	0.973648	0.219884	0.596766	5.40282
yhbU	b3158	1.23307	0.687324	0.448289	0.465625	0.451372	0.657136	0.337359	2.47174	2.48731	2.47953	5.40194
crp	b3357	0.637497	0.192507	0.282015	0.133582	0.297541	0.308628	0.195647	1.362	1.36395	1.36297	5.38901
pbpG	b2134	0.711994	0.693712	0.748374	0.957582	0.89332	0.800996	0.117519	0.545293	2.32159	1.43344	5.38162
flgM	b1071	0.364567	0.220219	0.1588	0.163872	0.0820523	0.197902	0.105337	0.566878	0.962218	0.764548	5.37938
acrF	b3266	0.969687	0.96888	1.18702	1.13463	1.05297	1.06264	0.0976956	0.703249	2.47013	1.58669	5.36411
lsrA	b1513	0.419357	0.289501	0.307197	0.304719	0.325199	0.329195	0.0519705	0.382852	0.833063	0.607957	5.36386
fadR	b1187	0.497019	0.173333	0.157789	0.170899	0.175158	0.23484	0.146721	0.468585	1.57482	1.0217	5.36299
yhiI	b3487	0.626584	0.830519	0.521343	0.613246	0.575681	0.633474	0.11747	1.19605	1.32681	1.26143	5.34569
yhdH	b3253	1.16351	0.738305	0.650104	0.69419	0.651871	0.779595	0.21764	2.05032	1.82506	1.93769	5.32113
ydhL	b1648	0.461819	0.199199	0.165822	0.18565	0.233593	0.249217	0.121389	1.23262	0.556976	0.8948	5.31831
ysgA	b3830	1.0367	2.13086	0.750473	0.935629	0.759877	1.12271	0.576406	5.02339	3.34788	4.18564	5.31384
atpA	b3734	0.227607	0.168119	0.223411	0.246502	0.303765	0.233881	0.0487766	0.445563	0.539426	0.492495	5.302
sapB	b1293	0.304936	0.281131	0.0897403	0.0940417	0.0929976	0.172569	0.110301	1.18843	0.324525	0.756478	5.29376
ygiS	b3020	1.206	1.16002	0.961762	0.946464	0.991541	1.05316	0.120743	0.919904	2.46353	1.69172	5.28856
yhhJ	b3485	0.73732	0.682675	0.328901	0.377744	0.357095	0.496747	0.196394	1.48868	1.58129	1.53499	5.28653
thiH	b3990	1.35551	1.17597	1.04705	1.05973	1.03185	1.13402	0.136328	2.0576	1.65112	1.85436	5.28385
ycaR	b0917	0.56601	0.660019	0.35576	0.362452	0.37803	0.464454	0.139863	1.0865	1.31943	1.20296	5.28021
thiP	b0067	0.683875	0.735804	0.473089	0.484889	0.498334	0.575198	0.124594	1.25223	1.21295	1.23259	5.27624
yidR	b3689	0.98601	0.99249	0.402716	0.379909	0.396411	0.631507	0.326687	2.36122	2.34462	2.35292	5.2693
rpmD	b3302	0.94846	0.583627	0.572452	0.605676	0.551983	0.65244	0.166613	1.30754	1.752	1.52977	5.26567
yfiO	b2595	0.245593	0.177208	0.08131	0.159688	0.186914	0.170143	0.0592126	0.516589	0.446956	0.481773	5.2629
glgX	b3431	0.91952	1.30095	0.632799	0.639262	0.578422	0.81419	0.302951	2.6648	2.15184	2.40832	5.26202
zraP	b4002	0.648721	0.833957	0.249374	0.26713	0.266674	0.453171	0.271184	2.06366	1.69641	1.88003	5.26159
orn	b4162	0.436341	0.159013	0.198884	0.211816	0.20031	0.241273	0.110861	0.926201	0.722513	0.824357	5.2596
dnaK	b0014	0.203485	0.172307	0.0374988	0.0707416	0.113388	0.119484	0.0688856	0.631165	0.331275	0.48122	5.25125
nuoM	b2277	0.250331	0.434464	0.269886	0.278762	0.276324	0.301954	0.0749115	0.616135	0.772872	0.694503	5.24018
ygjE	b3063	0.75492	0.437464	0.429074	0.681687	0.419181	0.544465	0.16092	1.61238	1.15503	1.3837	5.21525
frvX	b3898	0.951438	0.678854	0.447482	0.396233	0.395315	0.573864	0.241345	1.91018	1.74917	1.82967	5.20338
thiL	b0417	0.10903	0.0628508	0.129435	0.128461	0.126529	0.111261	0.0283187	0.343556	0.173071	0.258313	5.19276
mhpE	b0352	0.345188	0	0.0884554	0.0862435	0	0.103977	0.14174	0.678936	0.998146	0.838541	5.18249
ttk	b3641	1.50056	1.20519	1.27829	1.30976	1.36768	1.3323	0.110843	2.27364	1.53798	1.90581	5.17408
pyrB	b4245	0.991706	0.698439	0.95844	0.928239	0.930383	0.901441	0.116364	1.99757	1.00931	1.50344	5.17345
yqjK	b3100	0.814103	0.472764	0.45431	0.511833	0.513994	0.553401	0.147959	1.31217	1.32514	1.31866	5.17207
mhpA	b0347	0.512758	0.229646	0.271299	0.285926	0.27016	0.313958	0.113086	0.798165	0.995993	0.897079	5.15645
yhjJ	b3527	0.979195	0.772011	0.949932	0.826189	0.972353	0.899936	0.0946431	2.02611	0.746201	1.38615	5.13738
yciG	b1259	0.616904	0.857325	0.584292	0.395859	0.652756	0.621427	0.165007	1.18158	1.75642	1.469	5.13657
topA	b1274	0.235158	0.0704307	0.173786	0.148035	0.206257	0.166733	0.0630825	0.524699	0.456607	0.490653	5.13486
poxA	b4155	0.551254	0.520858	0.233253	0.252842	0.244502	0.360542	0.160732	1.17171	1.19912	1.18541	5.13195
prmB	b2330	0.785394	0.642946	0.647647	0.614267	0.685603	0.675172	0.0666392	0.866964	1.16703	1.017	5.1295
yrfA	b3392	0.88445	1.64496	0.617451	0.587495	0.613714	0.869614	0.450011	3.7849	2.55284	3.16887	5.10932
yhcC	b3211	1.02729	0.804009	0.745505	0.769496	0.74529	0.818317	0.119259	1.58905	1.26408	1.42656	5.10019
yqhD	b3011	0.862174	1.23136	0.669971	0.696199	0.723921	0.836725	0.232736	2.05629	1.99014	2.02322	5.09801
yhhF	b3465	0.987415	0.730586	0.900266	0.908016	0.902112	0.885679	0.0940556	1.57842	1.15157	1.365	5.09611
hybF	b2991	0.314215	0.651523	0.389029	0.396287	0.402864	0.430784	0.128479	1.03947	1.1313	1.08539	5.09503
fliN	b1946	0.468364	0.139589	0.238168	0.260598	0.405152	0.302374	0.132743	0.931578	1.02557	0.978572	5.09404
aaeA	b3241	1.39976	1.16394	0.720824	0.756597	0.726594	0.953542	0.311379	3.05763	2.02079	2.53921	5.09241
glpG	b3424	0.999528	0.640085	0.613475	0.589443	0.560209	0.680548	0.180738	1.40812	1.7923	1.60021	5.08835
ybjR	b0867	0.42978	0.236294	0.361187	0.32907	0.343555	0.339977	0.0696354	0.936737	0.447026	0.691882	5.05354
prlC	b3498	0.722221	0.716003	0.588841	0.607009	0.624547	0.651724	0.0628368	0.592062	1.34489	0.968476	5.04086
rpoA	b3295	0.235028	0.0567548	0.0616271	0.0658378	0.0764761	0.0991447	0.0763083	0.415291	0.552275	0.483783	5.04058
yicN	b3663	1.10385	0.736424	0.385758	0.406642	0.346511	0.595838	0.324013	2.60002	1.85671	2.22836	5.03846
yibH	b3597	0.972798	0.871943	0.699724	0.707047	0.66505	0.783312	0.132806	1.30237	1.59863	1.4505	5.02375
lolC	b1116	0.260991	0.237045	0.118578	0.118677	0.140361	0.17513	0.0685558	0.249301	0.789774	0.519537	5.02375
	b3436	1.02376	0.586798	0.835851	0.785386	0.800666	0.806491	0.155572	1.73977	1.43622	1.58799	5.02343
tufB	b3980	0.263114	0.350439	0.200813	0.209724	0.28635	0.262088	0.061017	0.61814	0.518802	0.568471	5.02128
rnk	b0610	0.743781	0.538633	0.715118	0.801487	0.714234	0.70265	0.0983002	1.15891	1.23348	1.1962	5.02079
lldD	b3605	0.689301	0.569577	0.295634	0.141604	0.285827	0.396389	0.225323	1.47482	1.57991	1.52736	5.01934
yhjR	b3535	2.099	1.53565	1.51911	2.2455	1.94805	1.86946	0.329562	3.46861	3.5732	3.52091	5.01104
ahpF	b0606	0.422913	0.344004	0.399821	0.418802	0.392663	0.395641	0.0315156	0.505641	0.601429	0.553535	5.01003
yidI	b3677	1.18537	1.21022	0.795147	0.788707	0.767409	0.949369	0.22718	2.34909	1.82591	2.0875	5.00983
hybC	b2994	1.27627	0.827412	0.96835	1.01461	1.02584	1.02249	0.162375	2.02725	1.64407	1.83566	5.00796
tsr	b4355	0.49031	0.484314	0.5711	0.60245	0.583192	0.546273	0.0550135	1.14308	0.500329	0.821705	5.00663
serB	b4388	0.811669	0.810968	0.827863	0.881202	0.788945	0.824129	0.0347764	1.11429	0.882098	0.998192	5.0052
yhbW	b3160	1.46685	0.795469	1.59416	1.38029	1.44767	1.33689	0.312398	3.20019	2.59902	2.8996	5.00232
setA	b0070	0.78512	1.37772	1.00971	0.932492	0.928746	1.00676	0.222682	2.20136	2.03863	2.11999	4.99921
yfiP	b2583	0.56941	0.636191	0.485447	0.503313	0.484544	0.535781	0.0660041	0.757203	0.972005	0.864604	4.98186
mutL	b4170	0.545202	0.636498	0.266467	0.283672	0.276934	0.401755	0.175719	1.20245	1.34849	1.27547	4.97225
ilvC	b3774	0.809563	1.35391	0.36686	0.372	0.381369	0.65674	0.433108	3.19325	2.4232	2.80823	4.96755
nuoG	b2283	0.309438	0.161807	0.209782	0.257472	0.249964	0.237693	0.0552874	0.489516	0.534392	0.511954	4.96065
cyoE	b0428	0.466068	0.427813	0.460001	0.434055	0.560188	0.469625	0.0531987	0.628899	0.837101	0.733	4.95078
dinF	b4044	0.59329	0.84237	0.522597	0.542168	0.508107	0.601707	0.138342	1.21471	1.35847	1.28659	4.95068
lplA	b4386	0.653875	0.457973	0.29537	0.276299	0.154919	0.367687	0.192942	1.53858	1.10633	1.32246	4.94846
tilS	b0188	0.23229	0.160249	0.173594	0.140562	0.202989	0.181937	0.036161	0.291258	0.430313	0.360785	4.9459
recF	b3700	0.45403	0.820981	0.5051	0.482521	0.53043	0.558612	0.14935	1.44909	1.14518	1.29713	4.9449
tyrS	b1637	0.128624	0.0644371	0.043663	0	0.0520767	0.0577602	0.0464585	0.208842	0.365874	0.287358	4.942
yphB	b2544	0.312539	0.566474	0.266086	0.348562	0.267365	0.352205	0.124612	1.03208	0.903968	0.968022	4.94188
gspJ	b3331	1.74294	1.39851	1.00471	1.09582	1.03223	1.25484	0.314758	2.49145	3.12037	2.80591	4.92782
norR	b2709	0.614329	0.510162	0.232826	0.455978	0.46541	0.455741	0.13955	0.85463	1.43012	1.14238	4.92036
ycfP	b1108	0.498911	0.531236	0.507705	0.463121	0.48776	0.497746	0.0251034	0.578211	0.664189	0.6212	4.91779
yhfX	b3381	0.974131	0.623273	0.527309	0.515112	0.554642	0.638893	0.192028	1.3157	1.84945	1.58258	4.91429
yjhP	b4306	0.860702	0.52279	0.514651	0.46026	0.524918	0.576664	0.160976	0.571781	2.16184	1.36681	4.90848
yohD	b2136	0.403181	0.201868	0.225242	0.218079	0.202477	0.250169	0.0861269	0.791351	0.552114	0.671732	4.89467
ispH	b0029	0.423757	0.287319	0.338075	0.316664	0.398404	0.352844	0.0568438	0.663494	0.598466	0.63098	4.89299
macA	b0878	0.666172	0.192917	0.632943	0.461236	0.610122	0.512678	0.1952	1.40077	1.5317	1.46624	4.88503
yhhP	b3470	1.09564	0.862485	0.473575	0.530663	0.479734	0.688419	0.278712	1.77729	2.32051	2.0489	4.88132
yfhK	b2556	0.990662	0.578711	0.871534	0.957517	0.916227	0.86293	0.165044	1.66874	1.66701	1.66787	4.87716
ulaB	b4194	0.927933	0.393579	0.797544	0.683249	0.771486	0.714758	0.19979	1.80698	1.57127	1.68913	4.87697
mtr	b3161	1.15212	1.66943	1.5482	1.51954	1.63211	1.50428	0.206029	2.42001	2.5954	2.5077	4.87027
potD	b1123	0.471202	0.355081	0.252565	0.280257	0.264355	0.324692	0.0911126	0.830541	0.706326	0.768433	4.87025
fumB	b4122	0.639513	0.663432	0.211943	0.277476	0.296068	0.417687	0.215858	1.46052	1.47697	1.46875	4.86924
yeaD	b1780	1.07029	0.187244	0.729915	0.77888	0.75911	0.705089	0.320358	2.54377	1.98124	2.26251	4.86149
yffP	b2447	0.702776	0.530413	0.605018	0.663945	0.621514	0.624733	0.0650452	1.16206	0.719369	0.940713	4.85785
	b3767	1.20056	0.721657	0.329325	0.335906	0.358329	0.589156	0.379573	2.52548	2.33593	2.4307	4.85163
folC	b2315	0.244046	0.131363	0.143854	0.143013	0.141389	0.160733	0.046842	0.30972	0.466027	0.387874	4.84908
ygjP	b3085	1.13508	0.972645	0.83084	0.811387	0.841767	0.918344	0.136825	1.54085	1.62267	1.58176	4.84867
ypfG	b2466	0.550168	0.334336	0.572368	0.563101	0.558091	0.515613	0.101656	0.873544	1.14297	1.00826	4.84619
deoA	b4382	0.869742	0.453128	0.809725	1.01341	0.922024	0.813606	0.214934	2.07183	1.63121	1.85152	4.829
qseB	b3025	1.58463	1.3356	1.43244	1.33549	1.22566	1.38276	0.134498	2.50034	1.5615	2.03092	4.81908
rhtB	b3824	1.66974	1.01925	1.61945	1.56437	1.65482	1.50553	0.274845	3.13597	2.52347	2.82972	4.81796
panE	b0425	0.773479	0.641984	0.818596	0.704196	0.864564	0.760564	0.0888666	0.859422	1.51665	1.18804	4.81028
rho	b3783	0.382853	0.166365	0.5979	0.569983	0.639208	0.471262	0.196702	1.39824	1.43389	1.41606	4.80321
lpxH	b0524	0.241262	0.348103	0.115399	0.114552	0.123284	0.18852	0.10407	0.967338	0.407956	0.687647	4.79608
tauB	b0366	0.577309	0.395495	0.681736	0.563857	0.729419	0.589563	0.128966	1.22321	1.19094	1.20707	4.78817
dnaA	b3702	0.214257	0.195039	0.0693659	0.0832848	0.0942917	0.131248	0.0679253	0.476283	0.435683	0.455983	4.78077
fdhF	b4079	1.16291	0.731318	0.437993	0.551814	0.488886	0.674583	0.294622	2.08766	2.07615	2.08191	4.77672
cysJ	b2764	0.583695	0.372008	0.440901	0.465766	0.495276	0.471529	0.0774934	0.900044	0.783162	0.841603	4.77555
cmk	b0910	0.25116	0.252783	0.154549	0.164934	0.173861	0.199457	0.0484265	0.470444	0.390769	0.430606	4.77319
frvA	b3900	3.15668	2.30361	2.11869	2.15574	1.97257	2.34146	0.470696	4.49737	4.67672	4.58705	4.77079
yihX	b3885	1.13236	1.02011	0.647411	0.650524	0.643233	0.818728	0.238412	2.03638	1.86288	1.94963	4.74348
lolA	b0891	0.320762	0.344469	0.324199	0.299192	0.422312	0.342187	0.0475827	0.49033	0.645184	0.567757	4.7406
ycjP	b1312	0.420267	0.314379	0.307794	0.397877	0.34836	0.357735	0.0499584	0.522855	0.666051	0.594453	4.73831
surE	b2744	0.603742	0.139736	0.204681	0.124394	0.208862	0.256283	0.197874	1.70694	0.68061	1.19377	4.73781
arcB	b3210	0.839538	0.601882	0.691522	0.696185	0.689745	0.703774	0.0854667	1.29549	0.919923	1.10771	4.72619
psd	b4160	0.508598	0.371216	0.276462	0.280248	0.32636	0.352577	0.0953968	0.911618	0.692033	0.801825	4.70926
fdhE	b3891	0.902556	0.792184	0.391182	0.38063	0.422077	0.577726	0.249689	2.38579	1.12063	1.75321	4.70778
ygfZ	b2898	0.471063	0.274491	0.275681	0.324083	0.273696	0.323803	0.0850641	0.747038	0.701066	0.724052	4.70527
iadA	b4328	0.536015	0.367297	0.197931	0.197963	0.202695	0.30038	0.15044	1.11436	0.901012	1.00768	4.70156
fhuE	b1102	0.571115	0.79691	0.556311	0.632203	0.568518	0.625011	0.10052	1.1185	1.07664	1.09757	4.70114
hyaC	b0974	0.665859	0.246448	0.552473	0.630803	0.594602	0.538037	0.168357	1.17334	1.47928	1.32631	4.68217
rpoD	b3067	0.151246	0.0629937	0.226028	0.188142	0.239155	0.173513	0.0706948	0.533719	0.474543	0.504131	4.6767
fabI	b1288	0.267582	0.134689	0.151732	0.165932	0.188078	0.181602	0.0518966	0.416911	0.431334	0.424123	4.67315
prkB	b3355	1.67465	1.2882	1.35534	1.32718	1.31155	1.39139	0.160219	2.29016	1.98676	2.13846	4.66282
aroK	b3390	0.704527	0.713872	0.428871	0.472419	0.45521	0.55498	0.141673	1.56888	0.861676	1.21528	4.66072
yhgE	b3402	0.812765	1.76304	1.16167	1.13147	1.12792	1.19937	0.345806	3.26975	2.34833	2.80904	4.65482
zntA	b3469	0.871239	0.927116	0.614421	0.61135	0.642088	0.733243	0.153228	1.6616	1.22856	1.44508	4.64563
yjhU	b4295	0.89744	1.37757	1.41934	1.36999	1.31071	1.27501	0.214596	2.57007	1.97285	2.27146	4.64339
kdpC	b0696	0.723677	0.500092	0.451492	0.493056	0.45873	0.525409	0.112814	0.937171	1.16087	1.04902	4.6414
btuE	b1710	0.39612	0.427163	0.166786	0.139185	0.181269	0.262105	0.13778	1.12808	0.673434	0.900756	4.63528
yggG	b2936	0.891495	0.545371	0.421087	0.47984	0.46568	0.560695	0.19021	2.05293	0.826628	1.43978	4.62166
agaS	b3136	0.866745	0.751221	0.428859	0.406365	0.496975	0.590033	0.206713	1.27121	1.81826	1.54473	4.61847
cynR	b0338	0.844981	0.517097	0.656649	0.677984	0.733407	0.686024	0.119348	1.12519	1.34678	1.23599	4.60805
asmA	b2064	0.621894	0.418511	0.483634	0.495062	0.472672	0.498355	0.0750403	0.965652	0.720797	0.843224	4.59579
rplC	b3320	0.355133	0.127751	0.0702554	0.140294	0.146255	0.167938	0.108896	0.673308	0.662805	0.668056	4.59263
htpX	b1829	0.364216	0.204375	0.358507	0.275196	0.382971	0.317053	0.0753928	0.502105	0.823806	0.662955	4.588
rpsQ	b3311	0.580269	0.220843	0.247784	0.2437	0.272024	0.312924	0.150549	0.946448	1.05539	1.00092	4.5699
nrdB	b2235	0.227953	0.191596	0.19847	0.185827	0.233427	0.207455	0.0217642	0.183135	0.430209	0.306672	4.55873
rpiA	b2914	0.395727	0.135395	0.192152	0.252343	0.217857	0.238695	0.0976177	0.718157	0.645295	0.681726	4.53843
yghZ	b3001	1.05934	0.50442	0.712555	0.674072	0.768958	0.743869	0.202076	1.49299	1.82815	1.66057	4.53641
cueR	b0487	0.633117	0.590124	0.298391	0.280766	0.355427	0.431565	0.167359	0.941689	1.43305	1.18737	4.51605
	b3695	1.62166	1.14711	0.620932	0.622296	0.674211	0.937242	0.441844	2.92434	2.93907	2.93171	4.51395
ypjL	b2639	1.44846	0.638393	0.665415	0.646524	0.666042	0.812967	0.355454	1.17909	3.65509	2.41709	4.51288
gntX	b3413	0.673205	0.958085	0.276045	0.302043	0.25844	0.493563	0.311179	1.83853	1.95074	1.89464	4.50247
melA	b4119	1.07492	1.41098	1.08978	1.06065	1.17046	1.16136	0.145884	1.87243	1.76383	1.81813	4.50202
hofC	b0106	0.964073	0.821848	0.451694	0.563271	0.493751	0.658928	0.223067	1.95576	1.37039	1.66307	4.50155
rssA	b1234	0.644253	0.635326	0.649102	0.554775	0.606791	0.618049	0.0389865	0.724953	0.860654	0.792803	4.48244
hupA	b4000	1.55229	0.838683	1.29089	1.62147	1.68069	1.3968	0.345673	3.41529	2.47468	2.94499	4.47875
	b3245	1.1413	0.938332	0.744633	0.773311	0.800274	0.87957	0.164122	2.08769	1.14027	1.61398	4.47477
rbfA	b3167	0.49392	0.371731	0.235161	0.234691	0.222542	0.311609	0.118897	1.30491	0.381884	0.843399	4.47271
fecA	b4291	0.904196	0.747096	0.587481	0.593431	0.600973	0.686635	0.138604	1.48195	1.13045	1.3062	4.47004
phoH	b1020	0.70641	0.216355	0.309829	0.308274	0.324346	0.373043	0.191211	1.78511	0.670206	1.22766	4.46948
livK	b3458	1.37207	1.0375	1.34101	1.44182	1.31932	1.30234	0.155114	1.88966	2.09996	1.99481	4.46423
purF	b2312	0.624741	0.379389	0.666202	0.69139	0.694528	0.61125	0.132588	0.977468	1.42713	1.2023	4.45778
prpD	b0334	0.813468	0.444033	0.563371	0.532251	0.532914	0.577207	0.1394	1.1534	1.24336	1.19838	4.45606
slt	b4392	1.01139	0.669513	0.65774	0.654797	0.677646	0.734218	0.155217	1.58573	1.25446	1.4201	4.41885
tbpA	b0068	0.752243	0.683325	0.45911	0.508854	0.486188	0.577944	0.131148	1.0449	1.2681	1.1565	4.41148
yigA	b3810	1.06591	0.525817	0.528412	0.629378	0.53393	0.656688	0.23284	1.61633	1.75127	1.6838	4.41125
lon	b0439	0.466121	0.193437	0.166804	0.164044	0.168923	0.231866	0.131479	1.20024	0.422328	0.811286	4.40695
ppa	b4226	0.528166	0.241368	0.523039	0.478443	0.556567	0.465517	0.128388	0.875661	1.18655	1.03111	4.40533
rpsJ	b3321	0.520121	0.256048	0.244793	0.269895	0.247474	0.307666	0.119168	0.745303	0.919894	0.832598	4.40497
fdoI	b3892	0.882761	0.649756	1.01164	1.03549	1.02243	0.920415	0.163282	1.88598	1.39068	1.63833	4.39678
holC	b4259	0.686832	0.398939	0.349911	0.332872	0.305963	0.414903	0.155741	1.51571	0.682409	1.09906	4.39291
hybG	b2990	0.492015	1.15932	0.735265	0.81011	0.823341	0.80401	0.239125	1.80522	1.90144	1.85333	4.38817
yfhB	b2560	0.854843	1.14332	0.775802	0.711882	0.732234	0.843617	0.176288	2.51728	0.716177	1.61673	4.38552
yidK	b3679	1.25002	1.86517	0.627072	0.677326	0.70608	1.02513	0.533255	3.89554	2.8184	3.35697	4.37283
ulaD	b4196	0.782863	0.674896	0.223064	0.230621	0.238617	0.430012	0.27554	1.38452	1.88449	1.63451	4.37141
hemF	b2436	0.758971	0.373094	0.558458	0.589773	0.591414	0.574342	0.137269	0.289665	2.05659	1.17313	4.36213
yidP	b3684	1.13642	0.837638	1.31527	1.40519	1.39109	1.21712	0.237584	2.45559	2.04978	2.25268	4.35873
yrfC	b3394	0.852094	1.27215	0.331334	0.279787	0.367986	0.62067	0.430624	2.70651	2.28723	2.49687	4.35693
pyrH	b0171	0.223914	0.101285	0.108488	0.115475	0.135809	0.136994	0.0502677	0.363462	0.34852	0.355991	4.35662
ftsE	b3463	0.258271	0.250852	0.11708	0.114168	0.123387	0.172752	0.0748021	0.468607	0.527214	0.497911	4.34692
carA	b0032	0.857018	0.681806	0.538494	0.579507	0.536774	0.63872	0.135513	1.50094	0.952405	1.22667	4.33871
yhbC	b3170	0.436713	0.2214	0.247661	0.246224	0.277289	0.285857	0.0866247	0.923895	0.399459	0.661677	4.33848
	b3419	0.713359	0.622942	0.276363	0.307945	0.28122	0.440366	0.210725	0.861688	1.84447	1.35308	4.3313
asnS	b0930	0.253277	0.0899487	0.133542	0.129609	0.152677	0.151811	0.0611343	0.358557	0.473928	0.416243	4.32543
ruvA	b1861	0.410091	0.367006	0.377342	0.378997	0.486741	0.404035	0.0489581	0.452907	0.777937	0.615422	4.31771
ygdL	b2812	0.699151	0.434031	0.290906	0.33297	0.298041	0.41102	0.170904	1.01652	1.27634	1.14643	4.30305
ybaO	b0447	0.464045	0.591299	0.556681	0.421273	0.555043	0.517668	0.071603	0.773168	0.877591	0.82538	4.29746
sstT	b3089	1.26046	0.724381	0.845686	0.835434	0.836877	0.900567	0.207288	1.31593	2.26469	1.79031	4.29231
phnC	b4106	0.65151	0.288803	0.360565	0.268067	0.358552	0.385499	0.154313	1.2273	0.868392	1.04785	4.29224
glvC	b3683	1.64041	2.83719	1.52377	1.7725	1.58494	1.87177	0.547447	4.81602	3.62536	4.22069	4.29068
yliA	b0829	0.723604	0.487567	0.344863	0.410551	0.390217	0.47136	0.150144	1.17125	1.05932	1.11529	4.28871
modB	b0764	0.857469	0.354452	0.302736	0.261559	0.304595	0.416162	0.248885	1.21304	1.75389	1.48347	4.28834
yjeO	b4158	1.66849	0.579272	0.643739	0.73911	0.671325	0.860387	0.45537	3.42695	2.19937	2.81316	4.28833
ydaV	b1360	0.307416	0.149555	0.114214	0.122095	0.116487	0.161953	0.082535	0.510466	0.520785	0.515625	4.28512
lpxK	b0915	0.279135	0.183054	0.08687	0.0937095	0.0924381	0.147041	0.0839523	0.54414	0.469335	0.506738	4.28454
yehY	b2130	0.455599	0.397285	0.319859	0.33144	0.252471	0.351331	0.0776903	0.620698	0.747364	0.684031	4.28239
ybdA	b0591	0.513345	0.232797	0.144874	0.14461	0.141732	0.235472	0.160056	0.653434	1.18459	0.919012	4.27063
yicG	b3646	1.67586	0.668173	0.484765	0.459028	0.442399	0.746045	0.527604	3.60721	2.38803	2.99762	4.26755
yidZ	b3711	0.934238	1.03692	1.55244	1.42784	1.55342	1.30097	0.294654	2.76042	2.34693	2.55367	4.25144
betT	b0314	0.68851	0.651738	0.746504	0.803825	0.705776	0.719271	0.0582668	1.12116	0.812495	0.966826	4.24866
arsB	b3502	1.18981	0.968615	0.574356	0.590266	0.512402	0.767091	0.296895	1.74451	2.30924	2.02687	4.24319
yjfC	b4186	1.08545	1.55667	0.775114	0.803934	0.942341	1.0327	0.317874	2.62939	2.13294	2.38116	4.24214
yihP	b3877	1.09342	1.3392	0.781514	0.752452	0.770955	0.947508	0.260521	1.71074	2.38452	2.04763	4.22277
ygdI	b2809	0.858984	0.475451	0.473639	0.506949	0.548124	0.572629	0.162908	1.0383	1.48032	1.25931	4.21514
pheS	b1714	0.128376	0.0544855	0.0292062	0	0.0906681	0.0605472	0.0504801	0.168463	0.377599	0.273031	4.20926
rffE	b3786	1.16729	0.943697	0.546544	0.530652	0.587826	0.755202	0.286061	2.5592	1.35749	1.95835	4.20589
yaaX	b0005	0.601259	0.584117	0.725238	0.825529	0.852047	0.717638	0.123628	1.62065	0.852372	1.23651	4.19704
yjjG	b4374	0.87693	0.615687	0.57233	0.565822	0.574899	0.641134	0.133267	0.807279	1.59193	1.19961	4.19064
yfhA	b2554	0.40962	0.265679	0.424447	0.405432	0.462566	0.393549	0.0749469	0.766321	0.648845	0.707583	4.19009
dcrB	b3472	1.41534	0.869485	0.692254	0.730618	0.741709	0.889882	0.301207	2.05368	2.24961	2.15165	4.18903
yebG	b1848	0.482758	0.560647	0.227655	0.230568	0.266195	0.353565	0.156676	1.09689	0.920894	1.00889	4.1827
kdsD	b3197	0.917688	0.803291	0.866802	0.965149	0.856757	0.881937	0.0617467	1.35386	0.926262	1.14006	4.18034
yedQ	b1956	0.611928	0.437754	0.446768	0.45715	0.450338	0.480787	0.0736425	0.735381	0.84173	0.788555	4.17921
yafS	b0213	0.88783	0.941475	0.653631	0.557076	0.646131	0.737229	0.167436	0.840577	2.03276	1.43667	4.17735
malM	b4037	0.906246	0.930693	0.661194	0.637561	0.625261	0.752191	0.152584	1.62862	1.15036	1.38949	4.17671
gntT	b3415	1.08624	1.70869	0.532554	0.582186	0.621408	0.906216	0.500528	3.12388	2.8615	2.99269	4.16855
yghD	b2968	0.659241	0.600172	0.819953	0.791255	0.886802	0.751485	0.118306	1.39031	1.09596	1.24314	4.15578
ypjK	b2635	0.760846	0.329125	0.541355	0.248067	0.452057	0.46629	0.199396	0.92722	1.66256	1.29489	4.15553
nlpE	b0192	0.719529	0.449577	0.185954	0.162265	0.185863	0.340638	0.242449	1.85108	0.844344	1.34771	4.15378
gudX	b2788	0.806963	0.447292	0.501933	0.594758	0.494159	0.569021	0.143354	0.967726	1.36088	1.1643	4.1525
exuT	b3093	0.97291	0.43411	0.704281	0.874759	0.693418	0.735896	0.205753	1.61749	1.56127	1.58938	4.1481
era	b2566	0.227467	0.121473	0.0919419	0.104292	0.104764	0.129988	0.0554947	0.720076	0	0.360038	4.14544
yraM	b3147	0.729621	0.95081	0.436075	0.352638	0.407039	0.575237	0.255977	1.24875	2.02219	1.63547	4.14192
rplB	b3317	0.316221	0.11373	0.10963	0.120699	0.109662	0.153988	0.0908031	0.468449	0.591717	0.530083	4.14187
ytfQ	b4227	0.69724	1.36408	0.514619	0.538122	0.551055	0.733023	0.35997	2.09297	2.34739	2.22018	4.13134
yiaH	b3561	5.98186	4.85075	5.46215	5.80275	5.66318	5.55214	0.435843	7.43594	7.26898	7.35246	4.13066
cpxA	b3911	0.827982	1.01338	0.585712	0.812241	0.645731	0.777009	0.168478	1.74885	1.19632	1.47259	4.1286
lipA	b0628	0.268302	0.152694	0.269038	0.280013	0.305263	0.255062	0.0591452	0.998383	0	0.499191	4.12763
rpe	b3386	0.397247	0.921452	0.169798	0.227659	0.197224	0.382676	0.313939	1.712	1.63932	1.67566	4.11858
modF	b0760	0.613845	0.711012	0.582414	0.515895	0.639039	0.612441	0.0718477	0.549413	1.26624	0.907828	4.11129
guaA	b2507	0.248714	0.11472	0.295732	0.295311	0.332018	0.257299	0.0850107	0.633613	0.57939	0.606502	4.10775
wzyE	b3793	0.277457	0.424084	0.291231	0.39299	0.341485	0.345449	0.0632888	0.895419	0.314947	0.605183	4.10395
	b3007	0.624135	0.683575	0.54195	0.534489	0.565813	0.589993	0.0630411	1.11274	0.583106	0.847925	4.0915
yhbV	b3159	1.23221	0.754314	0.737512	0.752029	0.775229	0.850259	0.213941	1.9216	1.52934	1.72547	4.0909
yigM	b3827	1.00359	0.749631	0.821385	0.956575	0.831864	0.872609	0.104421	0.890162	1.70865	1.29941	4.08727
ugpE	b3451	0.849573	0.946881	0.512186	0.467329	0.537122	0.662618	0.219246	0.764055	2.3511	1.55758	4.08199
phnE_2	b4103	0.939445	0.351254	0.841947	0.928897	0.853371	0.782983	0.245251	1.66831	1.89778	1.78305	4.07771
mmuP	b0260	0.653919	0.232445	0.361732	0.362388	0.330712	0.388239	0.157748	0.960455	1.10067	1.03056	4.07183
dnaT	b4362	0.372476	0.2755	0.133651	0.139513	0.172333	0.218694	0.103111	0.586277	0.690042	0.638159	4.0681
thiE	b3993	0.491556	0.79191	1.15927	1.15807	1.19534	0.959229	0.309036	2.28078	2.14991	2.21535	4.06463
rpmA	b3185	0.457396	0.246787	0.196754	0.220748	0.241203	0.272578	0.10517	0.714159	0.683024	0.698592	4.05072
fixC	b0043	0.769716	0.442718	0.204692	0.270439	0.234211	0.384355	0.234365	1.15974	1.50344	1.33159	4.0417
dapB	b0031	0.229522	0.116044	0.129518	0.136161	0.142398	0.150729	0.0451192	0.489813	0.176162	0.332987	4.03949
ycgE	b1162	0.572581	0.720799	0.524454	0.471751	0.477896	0.553496	0.101975	1.14066	0.787747	0.964202	4.02752
mtlA	b3599	1.5952	1.0622	1.37698	1.62914	1.69211	1.47113	0.257528	2.78392	2.22735	2.50564	4.01708
yiaI	b3573	1.53692	1.08611	0.68043	0.606086	0.731949	0.928299	0.387021	2.71196	2.25027	2.48112	4.01223
ilvB	b3671	1.13829	0.478934	0.294232	0.313414	0.25177	0.495328	0.369636	2.75306	1.2008	1.97693	4.00828
cyoB	b0431	0.424308	0.476761	0.546165	0.533239	0.570953	0.510285	0.0591835	0.904443	0.590541	0.747492	4.00799
ymfT	b1146	0.415972	0.345753	0.407529	0.373995	0.507167	0.410083	0.0610474	1.07153	0.236581	0.654057	3.99646
rbsB	b3751	1.43756	1.72242	1.41027	1.37589	1.48618	1.48646	0.137933	2.5856	1.48764	2.03662	3.98859
hycE	b2721	0.817269	0.405535	0.658812	0.602994	0.700549	0.637032	0.151446	1.29622	1.18594	1.24108	3.98853
ulaR	b4191	0.746799	0.346264	0.304269	0.391335	0.34023	0.425779	0.182103	1.36542	0.937692	1.15156	3.98554
fpr	b3924	0.673764	1.23368	0.369729	0.398125	0.379474	0.610954	0.370404	2.10834	2.06592	2.08713	3.98531
sufS	b1680	0.536743	0.463774	0.359811	0.348061	0.348637	0.411405	0.0852444	0.761833	0.740261	0.751047	3.98433
glnG	b3868	0.516088	0.1916	0.189111	0.20965	0.197612	0.260812	0.142924	0.82519	0.834127	0.829659	3.98007
sbcC	b0397	0.621618	0.348875	0.391256	0.430288	0.422896	0.442986	0.104889	0.935857	0.782281	0.859069	3.96688
motA	b1890	0.523014	0.119038	0.354621	0.285995	0.370699	0.330674	0.146591	0.829141	0.994842	0.911992	3.96557
katE	b1732	0.524067	0.637505	0.154012	0.285349	0.293209	0.378829	0.196609	1.13725	1.17883	1.15804	3.96328
fepA	b0584	0.576235	0.444131	0.42561	0.556683	0.441964	0.488925	0.0714754	0.718356	0.825872	0.772114	3.96205
exo	b2798	0.844805	0.4274	0.522965	0.370663	0.537363	0.540639	0.183409	1.64816	0.885803	1.26698	3.96023
hybE	b2992	0.940706	0.367828	0.584873	0.792077	0.623404	0.661778	0.217124	1.48364	1.55786	1.52075	3.95613
yraQ	b3151	0.750349	0.512456	0.53876	0.265365	0.495053	0.512396	0.172222	0.932982	1.45344	1.19321	3.95312
sfsA	b0146	1.02993	0.746612	0.607785	0.660201	0.735272	0.75596	0.163324	1.62586	1.17597	1.40091	3.94892
rumA	b2785	0.694009	0.610534	0.192336	0.172691	0.190003	0.371915	0.257737	1.26079	1.51607	1.38843	3.94401
yheO	b3346	1.14973	1.09223	1.35385	2.11054	1.54286	1.44984	0.409984	2.73257	3.40108	3.06682	3.94401
ispF	b2746	0.365347	0.185348	0.296785	0.290798	0.303733	0.288402	0.0649072	0.727196	0.360903	0.54405	3.93866
sgbE	b3583	0.492621	0.966605	0.281702	0.285668	0.297024	0.464724	0.294255	1.64349	1.60176	1.62262	3.93501
hfq	b4172	0.769129	0.193123	0.176346	0.184929	0.178872	0.30048	0.262062	1.29424	1.3649	1.32957	3.9269
seqA	b0687	0.587342	0.222406	0.329512	0.34692	0.430595	0.383355	0.13599	0.918325	0.915535	0.91693	3.92363
yphC	b2545	0.600875	0.406936	0.287365	0.285604	0.312854	0.378727	0.133701	0.827569	0.97792	0.902745	3.91933
yggN	b2958	0.679725	0.345248	0.880554	0.863529	0.893594	0.73253	0.23334	1.70813	1.58341	1.64577	3.91379
mrr	b4351	1.54501	2.15572	1.68706	2.04491	1.70513	1.82757	0.259564	2.98871	2.69447	2.84159	3.90665
ydgI	b1605	0.295604	0.212593	0.11874	0.116442	0.118605	0.172397	0.0801548	0.529768	0.44041	0.485089	3.90111
cpxR	b3912	0.864873	0.862132	0.839092	0.907672	0.894736	0.873701	0.027414	1.18246	0.778609	0.980536	3.89712
yejB	b2178	0.708894	0.405346	0.416636	0.464848	0.395864	0.478318	0.131601	0.954491	1.02683	0.990659	3.89315
mhpB	b0348	0.633307	0.555008	0.373333	0.361047	0.422809	0.469101	0.119722	0.816698	1.05326	0.934977	3.89131
yiaM	b3577	1.43728	2.43229	2.3005	1.94621	2.15992	2.05524	0.389564	3.75339	3.38757	3.57048	3.88958
yfbT	b2293	1.02188	0.464471	0.643017	0.691129	0.619782	0.688055	0.205016	1.58173	1.38632	1.48403	3.88248
yncH	b1455	0.98274	0.421719	1.17051	1.04492	0.973315	0.918641	0.28871	0.696666	3.38126	2.03896	3.88044
yfhG	b2555	0.775474	0.252646	0.556074	0.534497	0.508879	0.525514	0.185895	1.35649	1.13489	1.24569	3.87411
iscS	b2530	0.136666	0.217684	0.293194	0.259749	0.339919	0.249442	0.0773521	0.570562	0.527519	0.54904	3.87318
iclR	b4018	2.76329	0.97821	1.37663	1.43355	1.34622	1.57958	0.685529	4.52073	3.94507	4.2329	3.87048
lolB	b1209	0.355876	0.136458	0.137367	0.140213	0.153094	0.184602	0.0959778	0.515267	0.595251	0.555259	3.86191
yjiJ	b4332	0.936064	0.813085	1.20813	1.14054	1.22484	1.06453	0.18154	1.90816	1.62101	1.76459	3.8562
lpxL	b1054	0.160691	0.147452	0.261374	0.249987	0.275231	0.218947	0.0600763	0.381085	0.519502	0.450294	3.85088
dnaJ	b0015	0.417324	0.214073	0.185816	0.195873	0.195926	0.241802	0.0986474	0.596741	0.646604	0.621673	3.85079
ycdB	b1019	0.521945	0.243017	0.135721	0.131812	0.13928	0.234355	0.167381	1.13535	0.622425	0.878888	3.85069
citF	b0615	0.56666	0.19748	0.247386	0.259081	0.280365	0.310194	0.146566	0.724025	1.02137	0.872699	3.8379
glmS	b3729	0.302579	0.130178	0.117119	0.0583386	0.132852	0.148213	0.0914253	0.673861	0.324075	0.498968	3.83651
glcG	b2977	0.564076	0.329996	0.419019	0.452962	0.481347	0.44948	0.0856798	0.498519	1.05688	0.777699	3.83076
acnB	b0118	0.215476	0.304269	0.147527	0.168437	0.177208	0.202583	0.0619419	0.279946	0.599524	0.439735	3.82861
rimI	b4373	0.981439	1.52016	1.23109	1.0727	1.27783	1.21664	0.207433	2.57884	1.43999	2.00941	3.82182
yhgF	b3407	0.686996	1.38693	0.634017	0.767125	0.700804	0.835174	0.312066	2.31189	1.74285	2.02737	3.82033
glgA	b3429	1.14032	1.4233	0.554486	0.520886	0.539647	0.835729	0.419496	2.38093	2.49305	2.43699	3.8171
yahG	b0321	0.742549	0.292216	0.408918	0.442669	0.42898	0.463066	0.16719	1.23723	0.960453	1.09884	3.80272
actP	b4067	0.671133	0.771714	0.318969	0.656657	0.679292	0.619553	0.174004	1.07016	1.49171	1.28093	3.80094
aaeR	b3243	1.56044	1.56469	1.63254	1.50612	1.64228	1.58121	0.0563658	1.89136	1.69798	1.79467	3.78696
yieF	b3713	1.66151	0.964844	0.941159	0.748835	0.878079	1.03889	0.358009	3.02638	1.76013	2.39326	3.78307
rhaS	b3905	1.31314	1.3505	0.851065	1.08441	1.00589	1.121	0.210379	1.96785	1.86521	1.91653	3.78141
ybeX	b0658	0.595254	0.250804	0.0956655	0.119556	0.115752	0.235406	0.210353	0.805209	1.25475	1.02998	3.77734
phnH	b4100	0.868615	0.843461	0.47188	0.533048	0.525343	0.64847	0.191149	1.14085	1.59335	1.3671	3.75952
yjaH	b4001	0.763055	0.970674	1.23464	1.38329	1.29149	1.12863	0.255542	2.69698	1.47762	2.0873	3.75153
mtlR	b3601	0.713594	1.03113	1.05675	0.762604	1.0565	0.924115	0.171008	1.66486	1.46577	1.56532	3.74956
ulaC	b4195	0.724995	1.27235	0.405271	0.394627	0.456962	0.650841	0.372597	1.80137	2.29414	2.04776	3.74913
moaA	b0781	0.578438	0.242088	0.323543	0.343331	0.333343	0.364149	0.126343	0.72263	0.951116	0.836873	3.7416
pyrL	b4246	0.685967	0.790159	1.14144	0.982117	1.19781	0.9595	0.220173	1.75321	1.81265	1.78293	3.73991
amtB	b0451	0.498756	0.516919	0.775964	0.358813	0.751287	0.580348	0.178357	1.42774	1.06643	1.24708	3.73821
rplA	b3984	0.298425	0.137331	0.112362	0.122193	0.112179	0.156498	0.0799995	0.519938	0.391037	0.455488	3.73739
agaV	b3133	0.767044	0.898658	0.414677	0.397119	0.45362	0.586224	0.230805	1.17059	1.72687	1.44873	3.73696
malP	b3417	0.988926	1.66008	1.02186	0.908033	0.964584	1.1087	0.311024	2.07711	2.45424	2.26568	3.7199
rffH	b3789	1.19595	1.01007	0.532837	0.599827	0.542587	0.776254	0.30651	2.43626	1.39578	1.91602	3.71854
ybhO	b0789	0.568413	0.514221	0.431395	0.36458	0.429581	0.461638	0.0798882	0.89638	0.619447	0.757913	3.70862
rhaB	b3904	0.788447	1.1157	1.06302	1.01645	1.09954	1.01663	0.133143	2.11503	0.905705	1.51037	3.7083
ubiF	b0662	0.524324	0.364372	0.358024	0.363026	0.416702	0.405289	0.0706997	0.654608	0.680152	0.66738	3.70709
rfaB	b3628	2.51756	5.64725	4.29739	4.41125	4.31214	4.23712	1.11635	10.2671	6.48323	8.37515	3.70676
hcaB	b2541	0.67372	0.373642	0.392628	0.418247	0.390051	0.449657	0.126268	0.714283	1.11859	0.916436	3.69672
argD	b3359	1.26298	1.55488	0.935024	0.899743	0.892593	1.10904	0.293006	2.06952	2.31194	2.19073	3.69168
bioB	b0775	0.522506	0.288734	0.21422	0.224449	0.241172	0.298216	0.128595	0.758504	0.78403	0.771267	3.67861
folA	b0048	0.251534	0.284259	0.125551	0.137565	0.154703	0.190723	0.0721416	0.299895	0.611963	0.455929	3.67619
sufE	b1679	0.703233	0.321348	0.571946	0.542537	0.565925	0.540997	0.137975	1.53817	0.557971	1.04807	3.6751
fkpA	b3347	1.15819	1.91441	1.01524	0.92892	1.15941	1.23523	0.392169	3.00696	2.34471	2.67583	3.67342
ogt	b1335	0.60254	0.335262	0.468865	0.575442	0.65058	0.526538	0.125963	1.01721	0.958275	0.987744	3.66144
uhpC	b3667	1.08806	1.39868	1.98355	1.72738	1.74433	1.5884	0.348605	3.53922	2.1887	2.86396	3.65905
moaD	b0784	0.732103	0.31234	0.317361	0.305114	0.269058	0.387195	0.193736	0.306711	1.88446	1.09559	3.65647
aas	b2836	1.3443	0.862748	0.823023	0.923067	0.914809	0.973589	0.211181	1.23507	2.25267	1.74387	3.64749
atpH	b3735	0.389931	0.22293	0.154065	0.193968	0.207073	0.233593	0.0910406	0.558742	0.57257	0.565656	3.64741
yfgA	b2516	0.481656	0.299016	0.395809	0.376857	0.447588	0.400185	0.0701482	0.658344	0.653742	0.656043	3.64739
rplP	b3313	0.373115	0.145053	0.173491	0.167302	0.200215	0.211835	0.0922761	0.557035	0.538898	0.547966	3.64267
proA	b0243	0.803839	0.544439	0.548429	0.587279	0.302678	0.557333	0.178015	1.33043	1.07615	1.20329	3.62868
ugpA	b3452	0.994668	0.66515	1.22614	1.27747	1.24799	1.08228	0.258808	1.57717	2.46449	2.02083	3.62643
prmC	b1212	0.429481	0.261276	0.239121	0.23462	0.250995	0.283099	0.0824905	0.627831	0.5362	0.582016	3.62365
fabD	b1092	0.355802	0.0837272	0.187218	0.194572	0.194616	0.203187	0.0974225	0.301165	0.810908	0.556036	3.62185
leuB	b0073	0.74963	0.599026	0.400818	0.443875	0.356398	0.50995	0.1622	1.20201	0.989071	1.09554	3.61031
xylR	b3569	1.1553	0.913378	1.21168	1.0488	1.1397	1.09377	0.116578	0.943912	2.08466	1.51429	3.60714
frdD	b4151	1.02294	0.923058	0.9187	0.989215	0.907843	0.952351	0.0507766	0.678524	1.59211	1.13532	3.60332
leuC	b0072	0.980319	0.571932	0.198687	0.45262	0.411897	0.523091	0.288969	1.66438	1.46345	1.56391	3.60185
yoaI	b1788	0.636049	0.513305	0.508465	0.441316	0.472193	0.514266	0.0740906	0.755488	0.806482	0.780985	3.59991
dfp	b3639	0.467331	0.164334	0.0651638	0.129145	0.154374	0.196069	0.15648	0.923914	0.594626	0.75927	3.5992
ypdD	b2383	0.513816	0.294814	0.305086	0.320655	0.315261	0.349926	0.0921499	0.746896	0.615672	0.681284	3.59585
ydhF	b1647	0.670296	0.936588	0.224689	0.212341	0.252788	0.45934	0.328254	1.71722	1.55704	1.63713	3.58804
tolB	b0740	0.415584	0.450813	0.237798	0.274464	0.27861	0.331454	0.095048	0.696381	0.646877	0.671629	3.57898
rplD	b3319	0.318718	0.12827	0.127442	0.142547	0.119915	0.167378	0.0849964	0.506693	0.436405	0.471549	3.57862
ybiM	b0806	0.762316	0.370893	0.213089	0.197592	0.212148	0.351208	0.240526	0.589185	1.83382	1.2115	3.57674
obgE	b3183	0.312006	0.557026	0.153226	0.169418	0.203053	0.278946	0.167319	1.0607	0.693512	0.877108	3.57497
nadD	b0639	0.330327	0.176988	0.257412	0.272347	0.29964	0.267343	0.057658	0.684111	0.262613	0.473362	3.57313
yhbS	b3156	0.669414	0.722498	0.287477	0.287967	0.311576	0.455787	0.220261	1.4837	1.00168	1.24269	3.57259
yraO	b3149	1.35069	0.786814	0.901575	1.01587	0.98569	1.00813	0.211098	1.01179	2.51095	1.76137	3.56822
dadA	b1189	0.439745	0.465602	0.197625	0.225692	0.223941	0.310521	0.130563	0.767103	0.785461	0.776282	3.56734
yhjK	b3529	1.49809	1.56328	0.764421	0.752044	0.847229	1.08501	0.409133	3.00387	2.08311	2.54349	3.56479
fucO	b2799	0.625654	0.752696	0.420752	0.446708	0.363582	0.521878	0.162004	1.19366	1.00131	1.09748	3.55303
uxuB	b4323	0.673701	0.454567	0.296868	0.29993	0.305827	0.406179	0.163721	1.43962	0.534419	0.987019	3.54775
yghF	b2970	1.02827	0.820899	0.529062	0.657282	0.498832	0.706868	0.22003	1.2035	1.76681	1.48515	3.53718
yjiY	b4354	1.16579	0.698532	0.980765	1.1472	0.951481	0.988754	0.1885	1.72261	1.58823	1.65542	3.53667
mrcA	b3396	0.977702	0.783226	0.529876	0.505848	0.506473	0.660625	0.212358	1.51673	1.30352	1.41012	3.52942
cdh	b3918	1.09418	0.71397	0.488856	0.587215	0.508559	0.678555	0.248607	1.27739	1.83217	1.55478	3.52453
rpsT	b0023	0.530445	0.193766	0.217113	0.225816	0.214789	0.276386	0.14251	0.748668	0.808659	0.778663	3.5245
yafL	b0227	1.10675	0.68208	0.576931	0.673032	0.516868	0.711132	0.231602	0.794985	2.25905	1.52702	3.52279
fecR	b4292	0.610908	0.304662	0.603124	0.650041	0.659807	0.565708	0.147948	1.15769	1.0153	1.0865	3.52006
yraL	b3146	0.625195	0.618718	0.555454	0.675524	0.568313	0.608641	0.0482292	1.062	0.494674	0.778336	3.51851
coaE	b0103	0.343588	0.158046	0.240375	0.246141	0.248937	0.247417	0.0657448	0.694711	0.259906	0.477308	3.49671
frdB	b4153	0.909917	0.550121	0.534786	0.6719	0.602405	0.653826	0.152871	1.43567	0.940052	1.18786	3.49335
sgcA	b4302	0.820597	0.513308	0.41681	0.442513	0.441215	0.526889	0.168096	1.07696	1.14852	1.11274	3.48522
zipA	b2412	0.11978	0.0827258	0.122135	0.140487	0.160055	0.125037	0.0286848	0.262173	0.18774	0.224956	3.48337
	b2090	0.659269	0.434518	0.603553	0.674884	0.602828	0.59501	0.0953952	0.8972	0.957225	0.927212	3.48238
pstC	b3727	0.264511	0.296984	0.169468	0.164785	0.182588	0.215667	0.0608598	0.468995	0.385933	0.427464	3.48007
upp	b2498	0.602581	0.177684	0.418027	0.410804	0.434469	0.408713	0.151421	0.681106	1.1894	0.935252	3.47731
nuoI	b2281	0.413929	0.166083	0.452166	0.340843	0.536773	0.381959	0.139832	1.25565	0.479636	0.867642	3.47334
yffI	b2438	0.4385	0.183392	0.22605	0.243119	0.192177	0.256648	0.104538	0.562295	0.674856	0.618576	3.46218
yhjG	b3524	0.945022	1.39584	0.810559	0.754947	0.966381	0.974549	0.251763	1.83047	1.85931	1.84489	3.45697
ycdL	b1011	0.296427	0.196695	0.0949915	0.106013	0.102045	0.159234	0.0872575	0.479336	0.442181	0.460758	3.45557
tiaE	b3553	1.37567	1.83313	2.0588	1.98778	1.91546	1.83417	0.269669	2.89997	2.63162	2.76579	3.45469
hda	b2496	0.256787	0.102675	0.286344	0.271202	0.306807	0.244763	0.0815646	0.512933	0.539936	0.526434	3.45335
tpiA	b3919	0.46882	0.69106	0.172239	0.190494	0.174924	0.339507	0.233229	1.07326	1.21658	1.14492	3.45331
dnaB	b4052	0.288876	0.503669	0.399892	0.480025	0.432721	0.421036	0.0841989	0.763245	0.658945	0.711095	3.44492
accB	b3255	0.39899	0.154552	0.188144	0.183705	0.232123	0.231503	0.0976451	0.619174	0.516164	0.567669	3.44274
yidA	b3697	2.79983	2.77961	1.30575	1.46369	1.35741	1.94126	0.776661	5.35333	3.8595	4.60642	3.43156
rpmC	b3312	0.66862	0.27659	0.312115	0.310762	0.347813	0.38318	0.161542	0.751945	1.11659	0.934267	3.41142
oppC	b1245	0.206087	0.377027	0.249914	0.199228	0.2601	0.258471	0.0713885	0.452511	0.550451	0.501481	3.40404
glgP	b3428	1.29863	1.10802	0.687377	0.780127	0.748353	0.924502	0.265401	1.98165	1.67221	1.82693	3.40024
nuoH	b2282	0.310859	0.256628	0.103064	0.110961	0.116829	0.179668	0.0970458	0.53758	0.481416	0.509498	3.39871
bipA	b3871	1.07559	0.550657	0.616529	0.677449	0.692503	0.722546	0.205161	1.36129	1.47589	1.41859	3.39266
cdaR	b0162	0.753445	0.949378	1.13695	1.28829	1.15844	1.0573	0.208509	1.91798	1.61079	1.76439	3.39116
	b2084	1.01759	0.734484	0.59489	0.583661	0.665107	0.719146	0.177495	0.717879	1.92286	1.32037	3.38725
guaC	b0104	1.43838	1.12201	0.813458	0.748998	0.792231	0.983015	0.294358	2.69743	1.25508	1.97625	3.37426
fliA	b1922	0.869133	0.221064	0.454398	0.49701	0.414159	0.491153	0.236183	0.654091	1.92147	1.28778	3.37293
pykF	b1676	0.892913	0.41368	1.04452	1.07112	1.15741	0.915929	0.296529	3.32995	0.501818	1.91588	3.37221
glpB	b2242	0.516628	0.159332	0.651404	0.637679	0.725449	0.538098	0.224599	2.13408	0.454923	1.2945	3.36779
atpC	b3731	0.364616	0.156674	0.178919	0.0896146	0.184514	0.194868	0.102119	0.661288	0.41555	0.538419	3.36423
fabB	b2323	0.463276	0.22454	0.320106	0.35977	0.326475	0.338833	0.0858642	0.641029	0.613749	0.627389	3.3606
fimG	b4319	1.26227	1.18211	0.985803	0.775748	0.928934	1.02697	0.196119	1.64066	1.73123	1.68594	3.36005
ygjK	b3080	0.880342	0.498777	0.556241	0.578107	0.537449	0.610183	0.153807	1.18834	1.06463	1.12649	3.35683
rne	b1084	0.288035	0.0564225	0.136721	0.15487	0.143284	0.155867	0.0834918	0.33687	0.535217	0.436044	3.35574
aceK	b4016	1.20393	0.466738	0.482045	0.485191	0.800912	0.687764	0.320719	1.83867	1.68597	1.76232	3.35046
sufI	b3017	0.552356	0.419352	0.341876	0.346916	0.36221	0.404542	0.0881873	0.365333	1.03298	0.699154	3.34076
yhjD	b3522	1.33306	0.954394	0.760911	0.912099	0.723986	0.936889	0.241953	1.94975	1.52848	1.73911	3.31562
yagW	b0290	0.793598	0.662294	0.524407	0.696699	0.513787	0.638157	0.118931	1.41418	0.65074	1.03246	3.31539
nuoC	b2286	0.323399	0.108424	0.205879	0.230594	0.221082	0.217876	0.0765355	0.474035	0.468514	0.471275	3.31087
nusG	b3982	0.313708	0.113897	0.120048	0.105312	0.145376	0.159668	0.0873957	0.208363	0.689057	0.44871	3.30728
yeiI	b2160	0.439622	0.284567	0.20864	0.204557	0.216129	0.270703	0.0999142	0.535709	0.665332	0.60052	3.30101
yeeS	b2002	0.472719	0.664221	0.476765	0.596681	0.524019	0.546881	0.0824437	1.23064	0.40692	0.81878	3.298
yffS	b2450	0.372517	0.12976	0.249843	0.217194	0.235001	0.240863	0.0871089	0.614901	0.440879	0.52789	3.29503
thyA	b2827	0.281316	0.112663	0.111567	0.124476	0.124743	0.150953	0.0731434	0.346637	0.437067	0.391852	3.29352
yheM	b3344	0.521827	0.276686	0.383012	0.374294	0.384072	0.387978	0.0873621	0.669847	0.680285	0.675066	3.28618
mdtD	b2077	0.482704	0.365727	0.507757	0.579545	0.541722	0.495491	0.0811712	0.578473	0.945751	0.762112	3.28467
glmM	b3176	0.249047	0.0894927	0.0935749	0.0953731	0.0941897	0.124336	0.069751	0.437393	0.268976	0.353185	3.28094
pldB	b3825	1.12335	1.02517	1.60624	1.51371	1.5308	1.35985	0.265305	2.36682	2.08969	2.22825	3.27321
ymfR	b1150	0.618169	0.246131	0.17192	0.278633	0.27131	0.317233	0.173445	0.661889	1.10571	0.883799	3.26655
hscB	b2527	0.415827	0.153801	0.192366	0.173234	0.208843	0.228814	0.106557	0.777339	0.376024	0.576682	3.26463
trmE	b3706	0.690779	0.28508	0.58784	0.663344	0.543593	0.554127	0.161428	0.907246	1.25234	1.07979	3.25634
phnJ	b4098	0.931859	0.53665	0.563894	0.64035	0.618105	0.658172	0.158496	1.32763	1.02051	1.17407	3.25497
yacH	b0117	1.09058	1.44744	1.04333	1.28157	1.08821	1.19023	0.170601	1.61396	1.87552	1.74474	3.25034
ampD	b0110	1.01848	1.31299	0.994133	1.12868	1.01039	1.09294	0.133997	1.50445	1.54743	1.52594	3.23148
yqjF	b3101	0.828944	0.513236	0.543914	0.5616	0.531235	0.595786	0.131533	1.08185	0.959562	1.02071	3.23054
focB	b2492	0.719782	0.734391	0.133262	0.212267	0.161361	0.392213	0.307049	1.6943	1.07241	1.38335	3.22795
amyA	b1927	0.51412	0.418201	0.244104	0.198804	0.237496	0.322545	0.136518	0.746218	0.779402	0.76281	3.22495
mdoB	b4359	1.03206	0.752991	0.680298	0.732595	0.710903	0.78177	0.142488	1.08886	1.39363	1.24125	3.22468
gspE	b3326	1.20899	1.17026	0.674608	0.726024	0.763037	0.908584	0.258832	0	3.48435	1.74218	3.2206
purA	b4177	0.488441	0.338167	0.21078	0.211	0.226161	0.29491	0.120593	0.687978	0.678271	0.683124	3.21922
polB	b0060	1.29459	0.820627	1.02015	1.13533	1.11455	1.07705	0.174009	1.76652	1.50627	1.6364	3.21447
emrB	b2686	0.705429	0.337446	0.389694	0.416703	0.374271	0.444709	0.148537	0.817466	1.02548	0.92147	3.20973
ymfC	b1135	0.566729	0.289528	0.232343	0.232948	0.244616	0.313233	0.143631	0.723267	0.822415	0.772841	3.19993
yhfZ	b3383	0.955324	1.23809	0.724304	0.601172	0.672043	0.838187	0.259998	1.94405	1.39571	1.66988	3.19883
fdoH	b3893	1.19723	0.632719	0.853134	0.762796	0.839658	0.857108	0.209314	1.90328	1.14794	1.52561	3.19377
pdxA	b0052	0.478324	0.1311	0.327069	0.346834	0.325617	0.321789	0.124032	0.60347	0.832145	0.717807	3.19288
yqhA	b3002	1.35851	1.12812	1.26681	1.30464	1.14354	1.24032	0.100949	1.5995	1.52547	1.56248	3.1913
	b3015	1.01869	0.580338	0.470697	0.458988	0.462107	0.598163	0.240461	1.05375	1.67367	1.36371	3.18367
yjjK	b4391	0.937286	0.730324	0.905305	1.13292	1.02609	0.946385	0.149668	1.49684	1.34662	1.42173	3.17599
rtcB	b3421	1.49667	1.0841	1.36222	1.25147	1.27819	1.29453	0.151531	1.84836	1.70139	1.77487	3.16993
nadE	b1740	0.377479	0.145494	0.170323	0.176267	0.172971	0.208507	0.0952398	0.183887	0.835895	0.509891	3.16447
yggJ	b2946	1.29974	0.570738	0.459169	0.512852	0.515687	0.671638	0.353332	2.39348	1.18088	1.78718	3.15721
chbA	b1736	0.851596	0.958208	0.355651	0.39314	0.330895	0.577898	0.301698	2.17819	0.882602	1.5304	3.15712
yjjX	b4394	0.739937	0.859959	0.34364	0.344861	0.344644	0.526608	0.253107	1.16022	1.49098	1.3256	3.15674
amiB	b4169	0.804007	1.28085	0.544895	0.563977	0.524419	0.743629	0.320965	1.86078	1.65264	1.75671	3.15635
holA	b0640	0.327378	0.0648807	0.0703678	0.0692711	0.102749	0.126929	0.113069	0.402163	0.564183	0.483173	3.15069
rplT	b1716	0.427385	0.153823	0	0.0774754	0	0.131737	0.177164	0.396254	0.983019	0.689637	3.14905
fimF	b4318	1.02283	0.793427	1.08414	0.868374	1.01651	0.957056	0.121089	1.34567	1.32942	1.33755	3.14224
yafM	b0228	0.924049	0.884408	0.950118	0.956975	1.07692	0.958494	0.0720625	1.65755	0.71228	1.18491	3.142
glpK	b3926	1.03184	0.990212	0.832039	0.786752	0.846494	0.897468	0.106999	1.8412	0.624501	1.23285	3.13448
yjbA	b4030	1.38878	0.770038	0.504135	0.473825	0.536698	0.734696	0.383893	1.84415	2.02666	1.93541	3.12772
yigB	b3812	0.704638	0.147977	0.170436	0.182615	0.213484	0.28383	0.236425	1.64183	0.403659	1.02274	3.12536
rpsI	b3230	0.415929	0.248053	0.189039	0.193694	0.202849	0.249913	0.0957158	0.546201	0.550576	0.548389	3.11835
nfi	b3998	1.07656	0.820505	0.356737	0.374352	0.396536	0.604939	0.326766	1.27907	1.96793	1.6235	3.1171
bglA	b2901	1.23074	1.0873	0.760233	0.796325	0.724175	0.919755	0.225676	1.64764	1.59737	1.6225	3.11397
yeeA	b2008	0.482464	0.243864	0.146623	0.16433	0.130684	0.233593	0.145768	0.523294	0.8514	0.687347	3.11284
hcp	b0873	0.510231	0.438389	0.544813	0.563586	0.558197	0.523043	0.0516817	0.591024	0.776234	0.683629	3.10721
carB	b0033	0.801171	0.69905	0.801775	0.793356	0.826888	0.784448	0.0493792	1.30898	0.566705	0.937844	3.10648
yliK	b2917	1.17198	0.867242	0.601703	0.621367	0.651717	0.782802	0.242194	1.46371	1.60468	1.53419	3.10243
agaW	b3134	0.841734	0.852498	0.609413	0.551646	0.631388	0.697336	0.139849	1.09403	1.168	1.13101	3.10104
acpP	b1094	0.381318	0.200193	0.371845	0.398349	0.407223	0.351786	0.0858726	0.328227	0.906155	0.617191	3.09069
yqcA	b2790	0.946872	0.381705	0.803567	0.679729	0.805556	0.723486	0.213177	1.25325	1.50735	1.3803	3.08107
htpG	b0473	1.16034	0.854082	0.634739	0.508149	0.662073	0.763876	0.253848	1.41247	1.67231	1.54239	3.06685
napG	b2205	0.772883	0.355399	0.394016	0.365085	0.393801	0.456237	0.177842	0.696866	1.30415	1.00051	3.06042
secM	b0097	0.307228	0.271157	0.108657	0.0562873	0.102361	0.169138	0.112171	0.52485	0.499992	0.512421	3.06037
yrdD	b3283	1.7433	1.64102	0.640642	0.812021	0.717356	1.11087	0.535329	2.41654	3.07902	2.74778	3.05777
rbn	b3886	0.760153	1.29371	0.712585	0.758812	0.72399	0.84985	0.249012	1.77214	1.45027	1.6112	3.0575
dsdC	b2364	0.966126	0.763894	0.356067	0.411099	0.389748	0.577387	0.27283	0.583417	2.23766	1.41054	3.05374
asnB	b0674	1.31122	0.91498	0.528634	0.550299	0.579694	0.776965	0.337801	1.62877	1.9874	1.80808	3.05244
yajQ	b0426	1.03533	0.479658	0.892439	0.731965	0.436911	0.71526	0.258408	1.18817	1.81975	1.50396	3.05214
ygeX	b2871	0.811899	0.888355	1.03937	1.00334	1.05475	0.959542	0.105144	1.09602	1.46305	1.27953	3.04337
ygjO	b3084	0.954911	0.340121	0.374811	0.450438	0.41237	0.50653	0.254018	1.30291	1.25602	1.27947	3.04285
	b2227	0.644837	0.287134	0.231578	0.221339	0.212052	0.319388	0.184257	0.829044	0.929921	0.879482	3.03975
hns	b1237	0.986878	0.542558	0.649244	0.510645	0.615291	0.660923	0.190433	0.245417	2.23161	1.23851	3.03303
yqjD	b3098	0.727185	0.47867	0.680204	0.782859	0.698976	0.673579	0.115644	0.907502	1.14067	1.02409	3.03091
speD	b0120	1.4704	1.20304	1.34632	1.42301	1.37646	1.36385	0.101461	1.4109	1.93015	1.67052	3.02262
rsgA	b4161	0.391556	0.134524	0.210015	0.201954	0.217522	0.231114	0.0955921	0.509493	0.530573	0.520033	3.02242
yjcO	b4078	0.962109	0.31527	0.483217	0.555649	0.461656	0.55558	0.243451	1.47725	1.105	1.29113	3.02134
narJ	b1226	0.508992	0.162995	0.150406	0.126754	0.0797949	0.205788	0.172447	0.420327	1.03307	0.7267	3.0207
fcl	b2052	0.516723	0.388321	0.174966	0.201665	0.177415	0.291818	0.15392	1.08361	0.429728	0.756668	3.02008
nudC	b3996	1.15638	0.944403	0.74177	0.801123	0.65943	0.86062	0.195342	0.86399	2.0311	1.44754	3.0046
puuB	b1301	0.601419	0.121123	0.291188	0.285991	0.326952	0.325335	0.173667	1.01756	0.675283	0.846421	3.00049
prpC	b0333	0.833394	0.391663	0.411475	0.424006	0.397929	0.491693	0.191425	1.19987	0.931612	1.06574	2.99881
yhbG	b3201	0.450667	0.158804	0.242326	0.235082	0.242692	0.265914	0.109147	0.666375	0.519953	0.593164	2.99824
bcr	b2182	0.493604	0.25602	0.127396	0.126326	0.126993	0.226068	0.159666	0.434771	0.974695	0.704733	2.99791
mdlB	b0449	0.420568	0.444475	0.695545	0.687823	0.762244	0.602131	0.157739	0.907384	1.24236	1.07487	2.99699
yagE	b0268	0.675843	0.35704	0.330458	0.30643	0.352302	0.404415	0.153055	0.947755	0.777634	0.862695	2.99421
polA	b3863	0.333461	0.1274	0.283927	0.24727	0.324529	0.263318	0.0834009	0.700374	0.323959	0.512166	2.98377
ugpC	b3450	0.859512	0.542014	0.608809	0.613953	0.337769	0.592412	0.186721	1.06988	1.22916	1.14952	2.98366
yphE	b2547	0.821972	0.635828	0.384832	0.41074	0.323281	0.515331	0.208207	1.45883	0.813799	1.13631	2.98253
yaaW	b0011	1.31266	1.02112	0.89218	0.832181	0.875258	0.986679	0.195361	1.7546	1.38373	1.56916	2.98158
queA	b0405	0.683292	0.391182	0.301722	0.31528	0.294927	0.397281	0.164447	0.860513	0.912017	0.886265	2.9735
	b3814	1.30507	1.64262	0.853244	1.29472	1.11226	1.24158	0.289488	1.7917	2.41097	2.10134	2.96991
ssuD	b0935	0.42352	0.254722	0.186915	0.18611	0.178155	0.245884	0.104007	0.565464	0.543235	0.55435	2.9658
torZ	b1872	0.597573	0.479699	0.333863	0.333692	0.360075	0.42098	0.115705	0.830556	0.697332	0.763944	2.96412
metR	b3828	0.943248	1.35018	0.420423	0.456176	0.448543	0.723713	0.41229	1.99667	1.88791	1.94229	2.95562
mviN	b1069	0.187123	0.0751264	0.39888	0.405259	0.419776	0.297233	0.156903	0.570832	0.949536	0.760184	2.95056
gntP	b4321	0.902005	0.401881	0.23807	0.211869	0.262449	0.403255	0.288312	1.3292	1.1784	1.2538	2.95008
lamB	b4036	1.32361	0.811767	1.19016	1.10122	1.2474	1.13483	0.198035	1.84764	1.58974	1.71869	2.94827
cutA	b4137	0.838663	0.88456	0.422698	0.419353	0.451964	0.603447	0.236569	1.88132	0.718269	1.29979	2.94353
atpB	b3738	0.187927	0.291601	0.252593	0.393368	0.385904	0.302279	0.0879623	0.550723	0.571369	0.561046	2.9418
rlpA	b0633	0.444836	0.405871	0.254753	0.227845	0.27149	0.320959	0.0975401	0.53526	0.679841	0.607551	2.93819
argF	b0273	0.607385	0.324142	0.50599	0.532592	0.505252	0.495072	0.104237	0.835082	0.766856	0.800969	2.93461
fis	b3261	0.70026	0.5955	0.928222	0.762754	1.0204	0.801428	0.171875	2.2055	0.406035	1.30577	2.93434
yihV	b3883	0.941608	0.856476	0.39297	0.400139	0.432094	0.604657	0.270816	1.68926	1.10778	1.39852	2.93136
trxB	b0888	0.336263	0.308927	0.19313	0.191264	0.20611	0.247139	0.069791	0.441286	0.461629	0.451458	2.92759
nirD	b3366	0.713282	0.647041	1.02093	1.08026	1.22278	0.936857	0.246658	1.71264	1.60489	1.65877	2.92677
cysU	b2424	0.217986	0.545656	0.142767	0.154428	0.160726	0.244313	0.170937	0.889556	0.599539	0.744548	2.92643
yidH	b3676	1.07041	1.28102	0.834595	0.860395	0.777991	0.964882	0.208506	1.30161	1.84703	1.57432	2.92287
yghO	b2981	0.82994	0.355955	0.416997	0.430916	0.465792	0.49992	0.188707	0.956253	1.14604	1.05115	2.92107
yciS	b1279	0.323656	0.178988	0.239657	0.226512	0.227883	0.239339	0.0525534	0.255592	0.529669	0.392631	2.91687
atoE	b2223	0.879049	0.767385	0.890922	0.914934	0.887208	0.8679	0.0577551	0.95594	1.1153	1.03562	2.90402
livF	b3454	0.58501	1.07508	1.01555	1.05793	1.08893	0.964498	0.213926	1.55959	1.60786	1.58373	2.89459
modE	b0761	0.93369	0.301721	0.628534	0.816308	0.641949	0.664441	0.239228	0.904952	1.80367	1.35431	2.88374
grxC	b3610	0.51311	0.801019	0.567869	0.517654	0.584362	0.596803	0.118285	0.862864	1.01288	0.937874	2.88347
hemA	b1210	0.351593	0.167893	0.181124	0.193345	0.190036	0.216798	0.0759938	0.393814	0.476647	0.43523	2.87434
ybgJ	b0711	0.997269	0.543695	0.370883	0.420523	0.344273	0.535329	0.269343	1.51305	1.10563	1.30934	2.87369
fic	b3361	0.764281	0.967544	0.170235	0.169466	0.171537	0.448612	0.387661	1.55963	1.56213	1.56088	2.86917
ispA	b0421	0.239073	0.112379	0.0593159	0.116553	0.150635	0.135591	0.066434	0.211332	0.439411	0.325371	2.85667
gspL	b3333	2.33589	2.94316	3.12487	3.06724	3.05028	2.90429	0.324465	3.68638	3.97538	3.83088	2.85576
gmhB	b0200	0.3715	0.499627	0.233872	0.229766	0.26763	0.320479	0.115347	0.813829	0.484251	0.64904	2.84845
moaC	b0783	0.762498	0.229442	0.718391	0.706468	0.678343	0.619028	0.219885	1.85886	0.629548	1.24421	2.8432
yfaV	b2246	0.557933	0.612357	0.398309	0.360925	0.392479	0.464401	0.112791	0.782493	0.787539	0.785016	2.84255
hypB	b2727	0.63169	0.143103	0.277147	0.381817	0.311869	0.349125	0.180226	0.988684	0.72696	0.857822	2.82255
norW	b2711	0.734811	0.633517	0.264963	0.27307	0.276435	0.436559	0.228889	1.06769	1.09721	1.08245	2.82184
yrfB	b3393	0.830311	1.60644	0.262442	0.251055	0.27268	0.644587	0.591371	2.22845	2.39765	2.31305	2.82134
rpsO	b3165	0.595582	0.568997	0.233252	0.240837	0.275741	0.382882	0.182979	0.888157	0.910093	0.899125	2.82132
ssuC	b0934	0.39065	0.0986101	0.149684	0.151553	0.122265	0.182552	0.11835	0.386309	0.645751	0.51603	2.81773
dadX	b1190	0.38478	0.110586	0.179335	0.102963	0.173099	0.190153	0.114259	0.787861	0.23587	0.511865	2.81564
feoB	b3409	1.23642	1.40076	0.678321	0.716514	0.711021	0.948609	0.343021	2.84271	0.984388	1.91355	2.81305
yfbQ	b2290	0.997395	1.04256	0.893652	0.915197	0.852703	0.940301	0.0777765	0.907529	1.41009	1.15881	2.80942
wcaK	b2045	0.678788	0.291512	0.59223	0.478539	0.652695	0.538753	0.158277	0.88898	1.07605	0.982515	2.80371
dut	b3640	0.277248	0.858875	0.265973	0.359175	0.305984	0.413451	0.251594	1.16252	1.07362	1.11807	2.8006
argA	b2818	0.732565	0.254437	0.222721	0.309976	0.242364	0.352413	0.214969	0.919323	0.989268	0.954295	2.79986
ddpC	b1485	0.275742	0.484574	0.191779	0.196363	0.195566	0.268805	0.125647	0.536603	0.701587	0.619095	2.78788
glvB	b3682	1.67885	3.18743	1.82632	1.80441	1.73976	2.04735	0.639935	5.72938	1.92386	3.82662	2.78039
yiaV	b3586	2.38899	2.29733	2.70581	2.77823	2.34227	2.50253	0.222493	3.0298	3.21079	3.12029	2.77657
yhjQ	b3534	1.40876	1.17913	0.732094	0.704383	0.798092	0.964491	0.313367	2.1124	1.55281	1.8326	2.77027
lpxA	b0181	0.210222	0.088702	0.0944401	0.0957597	0.115456	0.120916	0.0509337	0	0.52321	0.261605	2.7622
yqcB	b2791	0.847306	0.69702	1.03086	0.981489	1.07319	0.925974	0.153595	1.37958	1.32088	1.35023	2.76215
yrbE	b3194	0.92993	0.823457	1.14233	1.30587	1.03263	1.04684	0.187072	1.04287	2.08408	1.56348	2.76168
	b3108	0.625139	0.433194	0.242334	0.268447	0.279807	0.369784	0.161118	0.801565	0.826524	0.814044	2.75736
yieK	b3718	2.64756	2.34545	3.62716	4.92012	4.00786	3.50963	1.04283	6.97878	5.78856	6.38367	2.75599
malQ	b3416	1.02347	1.22498	0.575405	0.551325	0.571805	0.789395	0.31398	1.67077	1.63621	1.65349	2.75206
rplM	b3231	0.43037	0.258849	0.212022	0.110862	0.209383	0.244297	0.117154	0.567664	0.565757	0.566711	2.75204
metL	b3940	0.937678	0.575698	0.560884	0.609391	0.599906	0.656711	0.158236	1.59382	0.59032	1.09207	2.75132
nagA	b0677	0.464333	0.396313	0.501855	0.511692	0.575767	0.489992	0.0659605	0.515218	0.827012	0.671115	2.74594
gspH	b3329	0.970742	1.8953	1.69778	1.72569	1.85078	1.62806	0.376657	2.43054	2.8912	2.66087	2.74205
lsrK	b1511	0.473082	0.251576	0.219821	0.226359	0.244354	0.283038	0.107018	0.960193	0.191975	0.576084	2.73827
wzxE	b3792	0.622173	0.814203	0.492723	0.497786	0.510531	0.587483	0.137433	1.2416	0.685958	0.96378	2.73803
glnP	b0810	0.78952	0.277366	0.240142	0.263111	0.228971	0.359822	0.240955	0.821934	1.21327	1.0176	2.72989
acrD	b2470	0.720105	0.5444	0.579415	0.539408	0.640613	0.604788	0.07607	0.69102	0.933116	0.812068	2.72486
fsr	b0479	0.64278	0.681284	0.237876	0.22128	0.26031	0.408706	0.232068	1.26675	0.815152	1.04095	2.72441
csiE	b2535	1.10584	0.678365	0.776174	0.67341	0.715575	0.789873	0.181344	1.36635	1.20146	1.28391	2.7243
ypfH	b2473	0.555604	0.230556	0.27931	0.295205	0.291247	0.330385	0.128518	0.666526	0.692072	0.679299	2.7149
eutG	b2453	0.468899	0.318152	0.17057	0.173562	0.171969	0.26063	0.132511	0.789403	0.451304	0.620353	2.71466
fecC	b4289	1.01944	0.449206	0.295404	0.288815	0.319321	0.474438	0.311544	1.64276	0.995791	1.31928	2.71177
gpsA	b3608	0.176492	0.347226	0.0805768	0.0807675	0.093918	0.155796	0.114226	0.297628	0.632581	0.465105	2.70788
yfcM	b2326	0.501718	0.220783	0.395265	0.409413	0.415138	0.388463	0.10264	0.539271	0.792949	0.66611	2.70505
fre	b3844	0.631425	0.535346	0.399289	0.394185	0.391521	0.470353	0.108668	0.950957	0.577316	0.764136	2.7035
iscA	b2528	0.469384	0.155117	0.182306	0.189876	0.218469	0.243031	0.128531	0.655327	0.524497	0.589912	2.69881
birA	b3973	0.492861	0.527692	0.258152	0.266519	0.292951	0.367635	0.131423	0.682357	0.759389	0.720873	2.68778
torR	b0995	0.504945	0.259579	0.322835	0.380216	0.339457	0.361406	0.091235	0.76054	0.452414	0.606477	2.68615
ugpQ	b3449	0.879246	0.578569	0.777011	0.748652	0.811268	0.758949	0.112002	1.1854	0.933809	1.05961	2.68439
gltB	b3212	1.02299	0.372779	0.414709	0.449185	0.450055	0.541944	0.270769	1.19013	1.34683	1.26848	2.68323
yhdY	b3270	0.70504	1.02898	1.04061	0.976344	1.08121	0.966435	0.15084	1.36526	1.37691	1.37108	2.68264
glyA	b2551	0.458994	0.24919	0.30569	0.310603	0.304334	0.325762	0.0785905	0.508621	0.563867	0.536244	2.67821
crr	b2417	0.397104	0.141476	0.104339	0.112852	0.121627	0.175479	0.124656	0.67122	0.346316	0.508768	2.67366
gcvT	b2905	0.624748	0.783543	0.372051	0.37413	0.379853	0.506865	0.188662	0.771284	1.25084	1.01106	2.6725
nudF	b3034	0.788122	1.23467	1.19099	1.14161	1.16813	1.1047	0.18024	1.331	1.84144	1.58622	2.67151
mog	b0009	0.910418	0.434668	0.426873	0.410497	0.424258	0.521343	0.217674	1.16177	1.04374	1.10275	2.67101
ygbK	b2737	0.718503	0.288637	0.29898	0.306194	0.326951	0.387853	0.18537	0.710066	1.05527	0.882669	2.66934
hisA	b2024	0.404638	0.530489	0.138971	0.149987	0.147879	0.274393	0.181914	0.712224	0.804214	0.758219	2.65964
yadR	b0156	0.422582	0.62363	0.53334	0.464298	0.545778	0.517926	0.0777065	0.503129	0.945645	0.724387	2.65694
oppD	b1246	0.218165	0.409652	0.0925041	0.0819014	0.0963388	0.179712	0.140066	0.560527	0.542795	0.551661	2.65551
pepP	b2908	0.332166	0.371948	0.203052	0.199052	0.202763	0.261796	0.083603	0.683848	0.283305	0.483577	2.65278
srlR	b2707	0.858477	0.321753	0.379534	0.346419	0.408692	0.462975	0.223528	0.677248	1.43272	1.05498	2.64847
ptsH	b2415	0.37173	0.195779	0.175306	0.186391	0.217025	0.229246	0.081113	0.466713	0.421367	0.44404	2.64808
yigP	b3834	0.333554	0.122034	0.162203	0.164554	0.162714	0.189012	0.0827451	0.290391	0.525075	0.407733	2.64331
	b3286	1.26168	1.65864	1.05824	1.06184	1.10031	1.22814	0.254616	2.15173	1.6488	1.90026	2.63976
yggE	b2922	0.605768	0.485479	0.417627	0.392254	0.437398	0.467705	0.0844044	0.373123	1.00734	0.690232	2.63644
entB	b0595	0.663367	0.241214	0.315882	0.301373	0.315217	0.36741	0.168268	0.73117	0.888744	0.809957	2.63001
yhfA	b3356	0.766193	1.0256	0.901609	0.903677	1.00143	0.919702	0.102523	0.860872	1.51692	1.1889	2.62571
rstB	b1609	0.413754	0.236948	0.423893	0.431952	0.429379	0.387185	0.0842747	0.730935	0.485555	0.608245	2.62309
betI	b0313	0.57645	0.295249	0.465484	0.436777	0.474498	0.449692	0.101183	0.749347	0.680457	0.714902	2.62109
rfaE	b3052	1.02071	0.700663	0.673536	0.766913	0.724663	0.777297	0.140327	1.17747	1.11217	1.14482	2.61905
yadE	b0130	0.915392	0.858701	1.17881	0.613844	1.29906	0.973163	0.271133	2.19341	1.17129	1.68235	2.61564
yjeI	b4144	0.929054	0.4666	0.202826	0.382877	0.447125	0.485696	0.268796	0.612117	1.76516	1.18864	2.61516
lexA	b4043	0.109887	0.562625	0.200259	0.228615	0.21133	0.262543	0.17393	0.554687	0.879487	0.717087	2.61337
lipB	b0630	0.498801	0.474145	0.419692	0.457264	0.452586	0.460498	0.0291186	0.525112	0.548067	0.536589	2.61315
xylH	b3568	1.384	0.994595	2.27851	2.24399	2.00963	1.78215	0.567932	3.9198	2.60608	3.26294	2.60734
yeaN	b1791	0.510531	0.284989	0.395563	0.321083	0.340974	0.370628	0.0878388	0.439979	0.758255	0.599117	2.60123
aroD	b1693	0.629297	0.56711	0.472212	0.41844	0.496738	0.516759	0.0825409	0.432831	1.02996	0.731396	2.60036
yiaJ	b3574	0.947027	1.81792	1.08103	1.11587	0.963248	1.18502	0.36124	2.59412	1.65037	2.12225	2.59447
hyfF	b2486	0.743338	0.721488	1.01383	0.923504	0.959149	0.872261	0.131881	1.16537	1.26251	1.21394	2.59081
betB	b0312	0.387836	0.10196	0.190242	0.210825	0.200592	0.218291	0.104205	0.604839	0.371436	0.488138	2.58959
nanE	b3223	0.86561	0.835128	0.41911	0.354043	0.446327	0.584044	0.245659	1.30699	1.13199	1.21949	2.5867
tldD	b3244	1.07121	1.07589	1.17531	1.2023	1.25862	1.15667	0.0816292	1.27274	1.46229	1.36752	2.58301
uxaA	b3091	1.13054	1.2212	1.57321	1.47216	1.71218	1.42186	0.242311	2.31303	1.78243	2.04773	2.5829
nusB	b0416	0.320596	0.139643	0.165666	0.169586	0.156354	0.190369	0.0737079	0.27814	0.483049	0.380594	2.58081
ascB	b2716	0.712136	0.714889	0.528116	0.272902	0.480408	0.54169	0.183873	1.23926	0.792924	1.01609	2.58006
fabG	b1093	0.443646	0.12743	0.148361	0.156484	0.145074	0.204199	0.134275	0.547576	0.551592	0.549584	2.57223
hcaF	b2539	0.467285	0.42351	1.10592	1.15419	1.13421	0.857023	0.37647	1.36276	2.28741	1.82509	2.57143
degQ	b3234	1.39363	1.46014	1.76343	1.77333	1.85627	1.64936	0.207603	2.65958	1.70673	2.18316	2.57123
eutE	b2455	0.448377	0.144058	0.228742	0.214889	0.218495	0.250912	0.11538	0.556959	0.536666	0.546813	2.56457
yebA	b1856	0.674955	0.211044	0.437009	0.418899	0.442163	0.436814	0.164342	0.932968	0.782882	0.857925	2.56241
malF	b4033	1.04775	0.776088	0.400958	0.401469	0.406382	0.606529	0.29487	1.48334	1.23945	1.3614	2.55999
rplJ	b3985	0.306802	0.130379	0.121799	0.130935	0.135638	0.165111	0.0793653	0.534262	0.202264	0.368263	2.55971
fadE	b0221	0.87586	0.514244	0.491319	0.49863	0.535985	0.583208	0.16449	1.11494	0.893393	1.00417	2.55916
gltP	b4077	0.998505	1.10012	0.591466	0.562914	0.57202	0.765005	0.262213	1.78816	1.08084	1.4345	2.55324
kgtP	b2587	0.427378	0.380427	0.401531	0.572787	0.462034	0.448831	0.0756901	0.608537	0.67546	0.641999	2.55208
priC	b0467	0.401035	0.896491	0.313793	0.272144	0.247785	0.426249	0.269262	1.12338	1.10338	1.11338	2.55191
ygfT	b2887	1.14251	0.912204	0.981777	0.988676	0.97912	1.00086	0.0850136	0.795691	1.63964	1.21767	2.55031
yfeO	b2389	1.35557	0.985325	0.92617	0.885436	0.985186	1.02754	0.188182	1.89241	1.1178	1.5051	2.53779
yfgB	b2517	0.826975	0.263028	0.366617	0.371646	0.342842	0.434222	0.22383	0.802163	1.20172	1.00194	2.5364
treC	b4239	0.572505	0.409892	0.383888	0.398434	0.403328	0.43361	0.0782318	0.646012	0.616836	0.631424	2.52857
yaeQ	b0190	0.59328	0.656655	0.29808	0.288381	0.295797	0.426439	0.182646	0.898261	0.876976	0.887618	2.52499
yqjB	b3096	1.13851	0.951587	0.416792	0.460712	0.420107	0.677541	0.342369	1.74995	1.33294	1.54144	2.52331
yfiC	b2575	1.13239	0.818399	1.19201	1.07735	1.11586	1.0672	0.145087	1.81593	1.05001	1.43297	2.52104
phnM	b4095	0.613251	0.124563	0.522401	0.581217	0.535095	0.475305	0.199411	0.970518	0.985043	0.977781	2.5198
otsB	b1897	0.479158	0.384699	0.632924	0.662837	0.704687	0.572861	0.135339	0.715547	1.11068	0.913112	2.51407
ygcM	b2765	0	0.505187	0.481238	0.498141	0.514005	0.399714	0.22377	1.06026	0.864193	0.962228	2.5138
bfd	b3337	1.53652	1.24233	0.486293	0.539696	0.476093	0.856186	0.498352	1.91019	2.30543	2.10781	2.51153
ygiB	b3037	1.15311	0.43777	0.576725	0.577985	0.603547	0.669828	0.2779	0.663425	2.0699	1.36666	2.5075
flk	b2321	0.923232	0.995401	0.649116	0.659886	0.615242	0.768575	0.176751	0.715953	1.70336	1.20965	2.49548
nrdG	b4237	0.621494	0.562741	0.585289	0.953467	0.710892	0.686777	0.159414	0.771503	1.39685	1.08418	2.49289
avtA	b3572	1.33293	0.667127	0.526825	0.49587	0.419911	0.688532	0.371189	1.81103	1.41619	1.61361	2.4922
fliG	b1939	0.380376	0.270304	0.464954	0.625951	0.539367	0.45619	0.137945	0.645415	0.95403	0.799722	2.49035
nuoF	b2284	0.349865	0.11277	0.0975904	0.109399	0.116526	0.15723	0.107919	0.489868	0.361491	0.425679	2.4875
recJ	b2892	0.48393	0.666346	0.469907	0.509903	0.476494	0.521316	0.0824827	0.993518	0.459146	0.726332	2.48556
rna	b0611	0.724086	0.572905	0.316807	0.300851	0.333754	0.44968	0.189557	0.868524	0.972322	0.920423	2.48338
allA	b0505	0.634463	0.473918	0.448074	0.461522	0.500316	0.503659	0.0756149	0.650057	0.732652	0.691355	2.48226
bfr	b3336	1.52037	1.86687	1.12038	1.47623	1.28318	1.4534	0.281	1.77831	2.52336	2.15084	2.48197
ruvC	b1863	0.515547	0.659062	0.809165	0.816858	0.791887	0.718504	0.130387	1.24322	0.839825	1.04152	2.47738
ychA	b1214	0.852439	0.160675	0.706106	0.802212	0.749702	0.654227	0.281331	1.4029	1.29489	1.3489	2.46923
codB	b0336	0.540434	0.620689	0.180147	0.20583	0.168395	0.343099	0.219041	0.875855	0.89071	0.883282	2.46613
xerC	b3811	0.592995	0.464252	0.308644	0.280398	0.33049	0.395356	0.131101	0.577694	0.858509	0.718102	2.46181
asnA	b3744	1.49301	0.568425	0.667066	0.700695	0.733263	0.832492	0.374366	1.94515	1.55714	1.75115	2.4539
rsmC	b4371	0.945875	0.42601	0.319956	0.386943	0.322989	0.480355	0.264045	1.32844	0.927807	1.12812	2.45325
narL	b1221	0.36663	0.132394	0.392483	0.390088	0.3928	0.334879	0.113721	0.869184	0.35811	0.613647	2.45134
ybiN	b0807	0.955191	0.401334	0.589006	0.534547	0.629446	0.621905	0.205245	0.692171	1.55179	1.12198	2.43647
ascG	b2714	0.673768	0.421885	0.5967	0.521791	0.629328	0.568694	0.0990633	0.518165	1.10128	0.809724	2.43308
eno	b2779	0.196585	0.407071	0.171473	0.168203	0.196019	0.22787	0.101053	0.488179	0.459266	0.473722	2.4329
yliC	b0831	0.410315	0.258158	0.591385	0.453012	0.711225	0.484819	0.173604	0.870985	0.942519	0.906752	2.43043
yqiA	b3031	0.992962	0.483045	0.341409	0.318186	0.325076	0.492136	0.288008	1.09373	1.29032	1.19203	2.4301
yhfS	b3376	0.940579	0.597111	0.335841	0.370525	0.340333	0.516878	0.260443	1.52367	0.775121	1.14939	2.42862
aroP	b0112	0.987989	1.14876	0.406868	0.460469	0.475206	0.695858	0.345712	0.702622	2.35988	1.53125	2.41644
bglF	b3722	2.64364	1.96363	2.4316	2.58239	2.34232	2.39272	0.26791	3.7347	2.34413	3.03941	2.41386
yajO	b0419	0.820375	0.63221	0.493957	0.508264	0.530492	0.597059	0.136062	1.21932	0.631069	0.925197	2.41168
recA	b2699	0.37957	0.158112	0.385677	0.374741	0.407854	0.341191	0.103126	0.63614	0.543608	0.589874	2.41146
appC	b0978	0.433999	0.369438	0.323089	0.316284	0.166924	0.321947	0.0985859	0.535699	0.58303	0.559364	2.40823
fliD	b1924	0.532782	0.161608	0.272394	0.333147	0.280221	0.31603	0.136297	0.72982	0.557298	0.643559	2.40306
oxyR	b3961	0.972358	1.39748	0.359801	0.342963	0.375763	0.689672	0.476566	2.14031	1.52808	1.83419	2.4016
yjiG	b4329	0.836627	0.336657	0.37957	0.42375	0.362795	0.46788	0.208556	1.10061	0.836881	0.968743	2.40158
kbaZ	b3132	0.849616	0.354965	0.340947	0.343583	0.331923	0.444207	0.22678	1.05998	0.916892	0.988436	2.39982
ygaF	b2660	0.834768	0.147914	0.439113	0.467361	0.448303	0.467492	0.244026	1.09517	1.00873	1.05195	2.39506
yphG	b2549	0.941053	0.762892	0.70811	0.80738	0.713626	0.786612	0.0953094	1.24806	0.781431	1.01475	2.39362
rsxB	b1628	0.429551	0.202032	0.436924	0.626451	0.485517	0.436095	0.152895	0.5635	1.0405	0.801999	2.39318
yqgD	b2941	0.80019	0.324718	0.47508	0.428711	0.506933	0.507127	0.177718	0.959291	0.905199	0.932245	2.39209
yhhX	b3440	0.976909	0.775943	0.958499	1.0552	0.900419	0.933394	0.10397	1.37328	0.990422	1.18185	2.38969
	b3815	1.01382	1.74254	0.804142	0.681763	0.763859	1.00122	0.432129	2.32725	1.73699	2.03212	2.38563
yjiA	b4352	1.62133	1.03469	0.64832	0.658641	0.694671	0.931529	0.417504	1.86128	1.99346	1.92737	2.38522
ybaP	b0482	0.831251	0.470207	0.523333	0.630882	0.541795	0.599494	0.141899	0.809211	1.06612	0.937667	2.38319
ybjS	b0868	0.693109	0.304858	0.586922	0.687112	0.571891	0.568778	0.157682	1.30496	0.582269	0.943613	2.37716
rplW	b3318	0.575189	0.230252	0.218946	0.231336	0.241307	0.299406	0.154371	0.693509	0.637516	0.665513	2.37161
insF-1	b0299	1.49969	0.986167	1.23052	1.28342	1.21447	1.24285	0.18334	1.61261	1.74252	1.67756	2.37107
nadC	b0109	0.785371	0.096031	0.63758	0.572844	0.65606	0.549577	0.265013	1.3386	1.01726	1.17793	2.37102
phnO	b4093	0.958181	0.242036	0.321884	0.169508	0.319931	0.402308	0.317069	1.65966	0.648323	1.15399	2.37072
pfkA	b3916	0.637925	0.72801	0.294671	0.32205	0.339151	0.464362	0.202706	1.00787	0.879217	0.943545	2.36393
yhbN	b3200	0.395838	0.197239	0.202291	0.218168	0.280743	0.258856	0.0835089	0.389851	0.522179	0.456015	2.36093
allR	b0506	0.908783	0.503491	0.365573	0.325426	0.354923	0.491639	0.243084	0.522217	1.6084	1.06531	2.35997
yfjR	b2634	0.875965	0.360655	0.755489	0.785052	0.769441	0.70932	0.200511	1.54991	0.814566	1.18224	2.35855
yfcN	b2331	1.14394	0.57125	0.489609	0.486406	0.480713	0.634383	0.287273	1.38073	1.23149	1.30611	2.33828
yicR	b3638	2.19067	1.78692	1.56533	1.2837	1.51705	1.66874	0.342176	3.18193	1.75199	2.46696	2.3328
ynfM	b1596	0.432804	0.249502	0.201676	0.193581	0.224828	0.260478	0.0987681	0.55193	0.429181	0.490556	2.32947
eamA	b1533	0.592444	0.348555	0.098566	0.104007	0.114496	0.251614	0.217701	1.07957	0.436245	0.757908	2.32564
yraK	b3145	2.02282	3.5517	2.71867	2.4832	3.01592	2.75846	0.573158	4.56149	3.62029	4.09089	2.32471
ygfS	b2886	0.921	0.718371	0.37028	0.302029	0.416688	0.545674	0.263371	1.16981	1.14236	1.15608	2.31768
ycjO	b1311	0.565971	0.181837	0.265282	0.293635	0.32637	0.326619	0.144137	0.598165	0.722787	0.660476	2.31625
greA	b3181	0.689463	0.645235	0.911477	0.687347	1.06502	0.799708	0.181331	1.82929	0.610108	1.2197	2.31615
yafD	b0209	0.846107	0.62791	0.511364	0.549778	0.589578	0.624947	0.131075	0.915834	0.940095	0.927965	2.31178
fecI	b4293	1.03588	0.523363	0.897874	0.940521	0.917563	0.863041	0.197133	1.25237	1.3848	1.31858	2.31084
rplR	b3304	0.305673	0.102808	0.0573291	0.11749	0.115756	0.139811	0.095864	0.492803	0.229784	0.361293	2.31038
yigI	b3820	2.14728	2.2909	1.23097	1.29756	1.34769	1.66288	0.511957	3.13293	2.55693	2.84493	2.30888
yicO	b3664	3.48976	3.16279	2.28499	2.38964	2.16151	2.69774	0.590847	3.77076	4.35232	4.06154	2.30821
moaB	b0782	0.763352	0.277466	0.333702	0.298377	0.335801	0.401739	0.203635	0.712033	1.02959	0.870811	2.30349
caiC	b0037	1.21929	0.789696	0.995627	1.12183	0.986964	1.02268	0.161844	1.12669	1.66265	1.39467	2.29844
eutH	b2452	0.568977	0.489633	0.266869	0.304789	0.28519	0.383091	0.137047	0.498015	0.897951	0.697983	2.29769
ydhO	b1655	0.734912	0.425324	0.442002	0.46419	0.441219	0.50153	0.131196	0.933599	0.671762	0.802681	2.29543
cpdA	b3032	1.00467	0.731985	0.935571	0.827059	0.931513	0.88616	0.107011	1.19454	1.06847	1.1315	2.29269
yehU	b2126	0.887407	0.3878	0.544681	0.587145	0.516079	0.584622	0.184877	0.952007	1.06354	1.00778	2.28884
yecC	b1917	1.10916	0.463296	0.131177	0.260612	0.278847	0.448618	0.38777	0.44563	2.22239	1.33401	2.28329
ftsQ	b0093	0.214231	0.0511135	0.0572175	0.0564329	0.064677	0.0887344	0.0703211	0.260474	0.23804	0.249257	2.28271
murG	b0090	0.104486	0.0457762	0.193399	0.231092	0.196068	0.154164	0.0765328	0.23308	0.42425	0.328665	2.28008
mazG	b2781	1.12364	0.534429	0.429858	0.406021	0.405444	0.579878	0.308586	1.48242	1.08223	1.28232	2.27634
yihU	b3882	1.27808	0.700658	0.211137	0.219084	0.21815	0.525422	0.47017	1.5043	1.68283	1.59357	2.27183
	b4091	1.26018	1.13411	0.714797	0.759458	0.677716	0.909252	0.268129	1.51059	1.52452	1.51756	2.2687
yghU	b2989	1.50724	1.11036	0.934586	1.01164	1.00829	1.11442	0.228304	1.63458	1.62974	1.63216	2.26775
	b0609	0.934216	0.588277	0.479387	0.533178	0.516596	0.610331	0.185252	0.99473	1.06557	1.03015	2.2662
rpsP	b2609	0.563095	0.214824	0.243398	0.113085	0	0.22688	0.210881	0.681051	0.728445	0.704748	2.26606
	b3420	0.779597	0.380576	0.619625	0.569882	0.569254	0.583787	0.142588	1.31001	0.502932	0.906471	2.26305
exbD	b3005	0.823112	0.191525	0.551008	0.57507	0.572783	0.5427	0.225819	1.03755	1.06944	1.0535	2.26197
sucC	b0728	0.40918	0.0916569	0.202986	0.221933	0.207564	0.226664	0.11455	0.336537	0.632756	0.484647	2.25214
hemN	b3867	1.21399	0.587175	0.867141	0.994179	0.921059	0.916708	0.226629	1.61143	1.2415	1.42646	2.24929
yqiB	b3033	1.69527	0.583655	1.16737	1.21089	1.22927	1.17729	0.395168	2.13653	1.99321	2.06487	2.24608
rnhB	b0183	0.3772	0.135638	0.120096	0.102439	0.122158	0.171506	0.115591	0.70086	0.161247	0.431054	2.2454
ybaD	b0413	0.499178	0.227007	0.232425	0.221318	0.22149	0.280283	0.122451	0.759141	0.350438	0.554789	2.24176
trpR	b4393	0.999231	0.741485	0.353189	0.346213	0.407002	0.569424	0.290388	1.09162	1.34652	1.21907	2.23716
cydC	b0886	0.290214	0.11398	0.18936	0.228645	0.206229	0.205686	0.0639316	0.405673	0.29154	0.348607	2.23553
dapD	b0166	0.411537	0.310002	0.623811	0.592061	0.659165	0.519315	0.150994	0.902506	0.809996	0.856251	2.23145
ypdE	b2384	0.754884	0.375854	0.197613	0.430682	0.379098	0.427626	0.203131	0.836261	0.922878	0.87957	2.22489
xseB	b0422	0.461117	0.700575	0.241846	0.235077	0.236797	0.375082	0.206049	0.899925	0.76645	0.833187	2.22329
yjdL	b4130	1.03498	0.770111	0.867281	0.755121	0.766428	0.838784	0.118591	1.17564	1.0291	1.10237	2.22267
ampG	b0433	1.02374	0.958052	0.696484	0.752783	0.700619	0.826335	0.153617	1.55016	0.784728	1.16744	2.22052
yfgI	b2506	0.95768	0.802212	0.819559	0.815142	0.767824	0.832483	0.0728686	0.268646	1.71895	0.993799	2.21378
yhdZ	b3271	0.59305	0.489343	0.764614	0.841669	0.782777	0.694291	0.147266	1.1366	0.90396	1.02028	2.21361
yrbG	b3196	1.59444	1.0507	0.695677	0.283655	0.646319	0.854157	0.495082	1.89111	2.00796	1.94954	2.21252
rffM	b3794	0.915797	1.699	0.877718	0.82276	0.837639	1.03058	0.375414	1.96017	1.75935	1.85976	2.2087
nrdD	b4238	1.35638	1.31738	1.06516	1.19214	1.16764	1.21974	0.117869	1.26979	1.68896	1.47937	2.20271
suhB	b2533	0.277504	0.193616	0.171713	0.192621	0.192089	0.205508	0.0412706	0.284879	0.307791	0.296335	2.20075
ynjC	b1755	0.499827	0.252363	0.277437	0.272842	0.283594	0.317213	0.102755	0.537353	0.548939	0.543146	2.19875
tsgA	b3364	1.07179	0.934808	0.407544	0.823768	0.89122	0.825825	0.250806	1.15241	1.59871	1.37556	2.19188
	b4247	1.0355	0.218475	0.545083	0.551628	0.558666	0.581871	0.291824	1.50191	0.939967	1.22094	2.18991
ynjA	b1753	0.602471	0.277485	0.262228	0.265659	0.274447	0.336458	0.148836	0.908783	0.413536	0.661159	2.18161
ybhF	b0794	0.70292	0.399869	0.312268	0.263493	0.374438	0.410597	0.171889	0.974691	0.596066	0.785379	2.18036
caiB	b0038	0.965322	0.970582	0.364177	0.394803	0.396138	0.618204	0.319536	1.31283	1.31682	1.31482	2.18009
mhpD	b0350	1.14871	0.958974	0.894312	0.79053	0.782124	0.914931	0.15011	0.846699	1.63292	1.23981	2.16427
yjeT	b4176	0.472123	0.757266	0.336055	0.328347	0.319837	0.442726	0.186656	0.449513	1.24374	0.846627	2.16387
pmbA	b4235	0.835947	0.620991	0.419566	0.446262	0.436993	0.551952	0.178418	0.969409	0.90623	0.937819	2.16272
yhbE	b3184	0.578638	0.359933	0.395627	0.397736	0.433187	0.433024	0.0854247	0.635913	0.598514	0.617213	2.15616
nagZ	b1107	0.462362	0.457635	0.228805	0.128133	0.22638	0.300663	0.151026	0.482108	0.770336	0.626222	2.15565
ttdA	b3061	1.47369	1.13298	1.08958	1.41714	1.16006	1.25469	0.177044	1.25082	2.02072	1.63577	2.15246
creD	b4400	1.32283	1.22631	1.07894	0.950079	1.09059	1.13375	0.14398	1.50588	1.38026	1.44307	2.14836
yfaQ	b2226	0.885677	0.779417	0.673525	0.64189	0.670995	0.730301	0.10138	0.989032	0.906278	0.947655	2.14397
sgcE	b4301	1.05239	0.779306	0.702068	0.773217	0.707889	0.802974	0.143941	0.867757	1.35482	1.11129	2.14195
yfiM	b2586	0.415771	0.374195	0.25883	0.261281	0.280063	0.318028	0.0722398	0.296401	0.648614	0.472507	2.13843
yqhH	b3014	0.844226	1.43239	0.763953	0.729722	0.815654	0.917189	0.291414	1.55547	1.5107	1.53308	2.11347
racR	b1356	0.398294	0.195432	0.50535	0.47559	0.439738	0.402881	0.122679	0.66543	0.658372	0.661901	2.11136
hinT	b1103	0.672655	0.141969	0.334116	0.320275	0.318579	0.357519	0.193148	0.897813	0.630657	0.764235	2.10573
hybA	b2996	1.13074	0.634862	1.18577	1.42599	1.43371	1.16221	0.325167	2.02417	1.66677	1.84547	2.10125
aroH	b1704	0.42209	0.241864	0.124698	0.120416	0.139906	0.209795	0.128659	0.478089	0.480134	0.479111	2.09326
hypD	b2729	0.635606	0.35535	0.187286	0.245864	0.19334	0.323489	0.187048	1.07283	0.357092	0.714959	2.09289
rpsS	b3316	0.578025	0.229846	0.236957	0.256935	0.2265	0.305653	0.152718	0.639544	0.610595	0.62507	2.09155
yfcJ	b2322	0.745678	0.957767	0.460778	0.392957	0.487378	0.608911	0.236514	1.10664	1.10031	1.10348	2.09106
ycjF	b1322	0.914094	0.465301	0.522019	0.492811	0.529177	0.584681	0.185884	0.630841	1.31548	0.97316	2.0899
yceH	b1067	0.716337	0.742069	1.0102	0.951909	1.08032	0.900167	0.16281	0.295987	2.18483	1.24041	2.08981
hsrA	b3754	1.27583	2.77851	1.74712	1.70062	1.88612	1.87764	0.552764	3.38144	2.67845	3.02995	2.08463
yraN	b3148	1.17302	0.512895	0.485541	0.434464	0.483804	0.617945	0.311581	0.559869	1.97415	1.26701	2.08314
recD	b2819	0.732441	0.633729	0.415381	0.42766	0.484937	0.53883	0.138739	0.677602	0.977632	0.827617	2.08152
hisH	b2023	0.421161	0.392513	0.294704	0.309925	0.302618	0.344184	0.0583329	0.484743	0.446267	0.465505	2.07981
yebE	b1846	0.572026	0.261242	0.504104	0.417475	0.471287	0.445227	0.117095	0.789362	0.587001	0.688181	2.07486
ybaM	b0466	0.686333	1.10873	0.393902	0.397043	0.481684	0.613539	0.301253	0.896448	1.5807	1.23858	2.07478
gloA	b1651	0.57842	0.270363	0.163016	0.167097	0.169713	0.269722	0.178336	0.680519	0.598915	0.639717	2.07471
fliO	b1947	0.844318	0.376952	0.172054	0.175785	0.174668	0.348756	0.290614	1.31798	0.584276	0.951127	2.07275
fucI	b2802	0.849653	1.24569	0.6941	0.708447	0.672226	0.834023	0.240437	1.34419	1.32043	1.33231	2.07241
ychN	b1219	0.44646	0.794408	0.193722	0.195051	0.209755	0.367879	0.261393	1.58068	0.232399	0.90654	2.06073
iaaA	b0828	0.704929	0.278802	0.321747	0.304438	0.34253	0.390489	0.177325	0.939214	0.569168	0.754191	2.05104
ygiF	b3054	0.982881	0.995641	0.576541	0.602985	0.585351	0.74868	0.219872	1.17206	1.22685	1.19946	2.05018
yojI	b2211	0.512431	0.406802	0.168703	0.13913	0.19412	0.284237	0.165545	0.548603	0.698602	0.623602	2.04999
ydhW	b1672	0.36677	0.442264	0.2539	0.222698	0.254378	0.308002	0.0929509	0.430115	0.566738	0.498426	2.04866
tktB	b2465	0.506949	0.690162	0.669221	0.639177	0.769181	0.654938	0.0957148	0.69587	1.00579	0.850829	2.04661
entE	b0594	0.672917	0.268687	0.446994	0.421189	0.466301	0.455217	0.144512	0.967775	0.534126	0.750951	2.04643
yfjX	b2643	0.769849	0.88006	0.691028	0.57233	0.629279	0.708509	0.120748	0.979266	0.931026	0.955146	2.04258
yiiE	b3889	2.01841	3.19333	3.84669	3.18094	3.33184	3.11424	0.669959	5.60055	3.36271	4.48163	2.041
fruK	b2168	0.276021	0.183804	0.33167	0.32421	0.36443	0.296027	0.0702456	0.436669	0.44195	0.43931	2.03974
leuD	b0071	1.46949	0.842015	0.608523	0.655906	0.649003	0.844988	0.360587	1.48686	1.67211	1.57948	2.03694
cysC	b2750	0.669068	0.214328	0.303314	0.365518	0.287876	0.368021	0.176683	0.803649	0.651216	0.727433	2.03422
wzzE	b3785	0.900191	1.91168	0.655124	0.761101	0.740112	0.993642	0.520692	2.27042	1.8323	2.05136	2.03137
proP	b4111	0.698087	1.30524	0.720685	0.671188	0.840133	0.847067	0.264136	1.83215	0.933749	1.38295	2.0288
fxsA	b4140	1.99521	1.55833	1.16976	1.07871	1.10402	1.3812	0.39415	1.87992	2.47661	2.17826	2.02223
malK	b4035	0.864494	0.846773	0.646918	0.652753	0.682588	0.738705	0.107777	1.23787	0.674523	0.956197	2.01799
nadR	b4390	1.16436	0.53701	0.722757	0.852665	0.754487	0.806256	0.23051	1.43075	1.10753	1.26914	2.00807
yieH	b3715	3.7495	3.05901	2.36352	2.65896	2.38956	2.84411	0.578312	4.37199	3.63832	4.00515	2.00764
yohL	b2105	0.400981	0.66752	0.469744	0.41233	0.460235	0.482162	0.107772	0.995367	0.401458	0.698413	2.00655
purT	b1849	0.565246	0.577983	0.37334	0.357529	0.361391	0.447098	0.113906	0.473047	0.876154	0.674601	1.99728
pntA	b1603	0.561192	0.508671	0.468839	0.47368	0.46356	0.495188	0.0409132	0.423913	0.729522	0.576717	1.99273
adiC	b4115	1.09041	2.55439	1.63693	1.53122	1.56589	1.67577	0.53598	2.42692	3.05288	2.7399	1.9854
insF-3	b0541	1.40725	0.928193	1.15821	1.23653	1.07392	1.16082	0.178978	1.35883	1.67348	1.51616	1.98537
emtA	b1193	0.590423	0.353999	0.484034	0.4344	0.496333	0.471838	0.0867453	0.383201	0.904425	0.643813	1.98253
alkA	b2068	0.570233	0.263712	0.309369	0.359156	0.334744	0.367443	0.118738	0.449047	0.756307	0.602677	1.98113
yggU	b2953	0.717112	0.75222	0.28208	0.296316	0.290969	0.467739	0.244039	0.650004	1.25134	0.950671	1.97892
ykfC	b0258	0.843144	0.449353	0.747034	0.849416	0.821341	0.742058	0.16862	0.956716	1.19473	1.07572	1.97879
yneH	b1524	0.513003	0.473012	0.16028	0.134379	0.17107	0.290349	0.186019	0.707908	0.608608	0.658258	1.97781
nrfA	b4070	1.09174	0.682123	1.14147	1.09871	1.25965	1.05474	0.218892	1.67597	1.29935	1.48766	1.9778
moeB	b0826	0.648333	0.791429	0.496572	0.403936	0.529684	0.573991	0.149734	0.314963	1.42486	0.869911	1.9763
frsA	b0239	1.08294	0.639013	1.1138	0.948424	1.11734	0.980304	0.202874	1.60038	1.16131	1.38084	1.97434
frwD	b3953	0.506142	1.38377	0.242806	0.254713	0.229196	0.523325	0.494473	1.87552	1.12178	1.49865	1.97245
fixB	b0042	0.830389	0.739584	0.228545	0.283538	0.236247	0.463661	0.295831	1.45382	0.640299	1.04706	1.97207
yjgR	b4263	1.00214	1.09373	0.739783	0.787565	0.767494	0.878144	0.159253	1.14216	1.24221	1.19218	1.97196
tus	b1610	0.573234	0.230935	0.112611	0.147301	0.108089	0.234434	0.1957	0.36611	0.871958	0.619034	1.96525
ychQ	b1213	0.993164	0.232222	0.169941	0.195967	0.173272	0.352913	0.358772	1.13511	0.979509	1.05731	1.96335
yebC	b1864	0.637928	0.367663	0.251397	0.226714	0.319463	0.360633	0.1647	0.943282	0.424411	0.683846	1.96244
fabZ	b0180	0.390137	0.146128	0.16516	0.178573	0.191182	0.214236	0.0997395	0.532913	0.283313	0.408113	1.94384
hmp	b2552	0.798525	0.425479	0.492736	0.563411	0.538915	0.563813	0.141331	0.895875	0.780363	0.838119	1.94087
yejH	b2184	0.444991	0.582611	0.49904	0.464827	0.504222	0.499138	0.0526848	0.547604	0.65489	0.601247	1.93811
	b3694	1.14463	0.286559	1.39468	1.45203	1.44637	1.14485	0.496073	2.05659	2.14093	2.09876	1.92291
yodC	b1957	0.63419	0.231286	0.154703	0.393812	0.300555	0.342909	0.185142	0.738776	0.658624	0.6987	1.92172
aceF	b0115	0.286447	0.141503	0.20042	0.164552	0.226694	0.203923	0.0565405	0.322357	0.302766	0.312562	1.92143
yfiD	b2579	0.586241	0.392014	0.436337	0.431979	0.487657	0.466846	0.0748911	0.622051	0.599209	0.61063	1.91992
ydiO	b1695	0.903144	0.504785	0.252753	0.250339	0.249267	0.432058	0.285393	0.41049	1.54159	0.976042	1.90609
yqgE	b2948	0.522955	0.252281	0.347647	0.36839	0.358943	0.370043	0.0973107	0.814814	0.295646	0.55523	1.90305
frlA	b3370	0.848216	1.29774	0.779357	0.820089	0.86898	0.922877	0.212231	1.59327	1.05965	1.32646	1.90162
	b0302	1.81194	3.60801	4.25947	4.02849	4.29803	3.60119	1.03718	8.34635	2.79474	5.57054	1.89876
tatE	b0627	0.585497	0.901704	0.449436	0.395865	0.422716	0.551043	0.209178	0.622436	1.27177	0.9471	1.89339
nrdE	b2675	0.702687	0.721785	0.436969	0.469021	0.446146	0.555321	0.143876	0.802757	0.851559	0.827158	1.88938
ybgI	b0710	0.823618	0.81227	0.441625	0.415635	0.412522	0.581134	0.216509	0.699002	1.27802	0.988512	1.88157
yqfE	b2915	1.10295	0.572129	0.870746	1.01905	0.921531	0.897281	0.202574	1.16206	1.39394	1.278	1.87941
dcd	b2065	0.33871	0.328184	0.176474	0.167897	0.187542	0.239761	0.0858867	0.4243	0.377976	0.401138	1.87894
ccmD	b2198	0.410761	0.525048	0.203516	0.23262	0.20108	0.314605	0.146187	0.537444	0.640269	0.588857	1.87603
rseB	b2571	0.8191	0.417289	0.683814	0.575303	0.771324	0.653366	0.16135	1.21546	0.696598	0.956027	1.87581
ilvM	b3769	1.19577	2.13282	1.85512	2.32802	1.99471	1.90129	0.431369	3.65913	1.75989	2.70951	1.87363
speE	b0121	0.884595	0.658144	0.472396	0.486533	0.537758	0.607885	0.171096	0.560873	1.29594	0.928407	1.87334
damX	b3388	0.859438	1.31927	0.509978	0.688027	0.588049	0.792952	0.321907	1.79571	0.990086	1.3929	1.86372
yidF	b3674	1.65512	1.98523	1.21739	1.44869	1.51803	1.56489	0.283408	1.84643	2.33941	2.09292	1.86314
ybiA	b0798	0.700562	0.745711	0.789057	0.625213	0.80933	0.733974	0.0738168	0.5147	1.22759	0.871145	1.85825
mepA	b2328	0.655662	0.561789	0.262082	0.301783	0.26554	0.409371	0.185639	0.924525	0.580684	0.752605	1.84893
glnQ	b0809	0.74258	0.308306	0.630346	0.663145	0.708815	0.610638	0.174354	0.686292	1.17972	0.933004	1.84891
ybhQ	b0791	0.571302	0.286169	1.13406	1.07653	0.975486	0.80871	0.365653	0.882559	2.08581	1.48418	1.84731
ygbA	b2732	0.648509	0.388317	0.223648	0.2756	0.219587	0.351132	0.179637	0.627404	0.737059	0.682231	1.84316
mqo	b2210	0.786426	0.446261	0.615269	0.615011	0.584584	0.60951	0.121073	0.723963	0.940816	0.83239	1.84087
yneE	b1520	0.53029	0.515055	0.329872	0.31149	0.325575	0.402457	0.110084	0.607667	0.6021	0.604884	1.83884
aroL	b0388	0.797251	0.380152	0.386184	0.415511	0.406049	0.477029	0.179585	0.691603	0.921317	0.80646	1.8344
yhfW	b3380	0.829254	2.65994	1.20604	0.974429	1.23984	1.3819	0.734156	2.28351	3.16994	2.72673	1.8318
ddpF	b1483	0.641237	0.33626	0.142613	0.135583	0.13611	0.278361	0.220272	0.485367	0.877862	0.681614	1.8307
yghE	b2969	0.931858	0.270494	0.666471	0.688657	0.735714	0.658639	0.24094	1.14599	1.04967	1.09783	1.82282
srlA	b2702	1.79167	0.545539	1.66955	1.60311	1.56823	1.43562	0.504822	2.3785	2.33239	2.35544	1.82207
rpoZ	b3649	0.52402	0.415644	0.378599	0.325889	0.361915	0.401213	0.0758605	0.712561	0.366223	0.539392	1.82148
rffC	b3790	0.497457	1.11338	0.465071	0.436931	0.45364	0.593295	0.291576	1.05297	1.19494	1.12395	1.81996
aslA	b3801	1.88205	1.39613	0.951412	1.0063	1.03617	1.25441	0.392114	1.96511	1.9702	1.96766	1.81898
adiA	b4117	1.42666	0.998428	0.772868	0.875072	0.787282	0.972063	0.269531	1.57414	1.34692	1.46053	1.81229
glpR	b3423	1.03907	1.71434	0.694447	0.515335	0.753826	0.943404	0.47028	1.73995	1.85133	1.79564	1.81219
puuA	b1297	0.489132	0.246663	0.137184	0.127652	0.143676	0.228861	0.153266	0.553048	0.46011	0.506579	1.812
rffG	b3788	1.74192	1.37409	0.451404	0.419818	0.401788	0.877804	0.634657	2.50467	1.54943	2.02705	1.81082
recC	b2822	0.41794	0.554228	0.206635	0.233281	0.24647	0.331711	0.149623	0.561795	0.642666	0.60223	1.80801
ybfF	b0686	0.750476	0.553062	0.471249	0.448775	0.496875	0.544088	0.121753	0.776061	0.751565	0.763813	1.80467
sthA	b3962	0.88563	1.10453	0.531011	0.571184	0.577341	0.73394	0.251267	1.57758	0.797074	1.18733	1.80441
mscL	b3291	1.93085	1.60906	1.1237	1.2456	1.15817	1.41348	0.347586	1.79532	2.28524	2.04028	1.80329
insF-4	b1026	1.48761	0.931039	1.1808	1.29611	1.13552	1.20622	0.205323	1.38165	1.7702	1.57593	1.80062
yibF	b3592	1.12649	0.399641	0.757474	0.766926	0.714852	0.753077	0.257889	1.88688	0.547486	1.21718	1.79964
hisQ	b2308	0.983097	1.58559	1.24625	1.24592	1.29006	1.27018	0.214158	1.64154	1.66896	1.65525	1.79807
dipZ	b4136	1.07706	1.36286	1.364	1.36295	1.42785	1.31894	0.138081	1.78757	1.34686	1.56722	1.79805
ycdI	b1008	0.877573	0.446216	0.619476	0.487808	0.585249	0.603264	0.168691	1.16911	0.643642	0.906377	1.79685
yacF	b0102	0.885678	0.544033	0.962653	0.72312	0.805875	0.784272	0.161264	0.778916	1.36845	1.07368	1.79466
exoX	b1844	0.664389	0.764271	0.462401	0.54552	0.479296	0.583175	0.128634	0.71003	0.917861	0.813945	1.79401
ygcR	b2770	0.703731	0.40104	0.220515	0.205793	0.228338	0.351883	0.212177	0.698814	0.766074	0.732444	1.7936
ushA	b0480	0.68367	0.494504	0.301347	0.297656	0.315943	0.418624	0.169512	0.672917	0.772057	0.722487	1.79258
yjjB	b4363	1.1681	0.57154	0.496277	0.548335	0.546547	0.66616	0.281934	1.01514	1.32759	1.17137	1.79193
ygbJ	b2736	0.745207	0.546359	0.371858	0.388129	0.344973	0.479305	0.168154	0.758395	0.801918	0.780156	1.78914
yqiK	b3051	0.731453	0.564725	0.948448	0.995871	0.928409	0.833781	0.181134	1.27269	1.04188	1.15728	1.78599
yaiL	b0354	1.06017	1.03026	0.537573	0.453684	0.596653	0.735669	0.287302	0.960383	1.53465	1.24752	1.78157
insA-7	b4294	0.74964	0.918905	0.705446	0.784728	0.664781	0.7647	0.0973423	0.581077	1.29467	0.937876	1.77904
nuoA	b2288	0.438732	0.312606	0.225582	0.190353	0.216829	0.27682	0.101485	0.506279	0.406338	0.456309	1.76862
yagA	b0267	1.06964	0.545351	0.38097	0.382817	0.357572	0.547271	0.301482	1.33351	0.825593	1.07955	1.76555
pck	b3403	0.967585	1.4551	1.2962	1.37861	1.34493	1.28849	0.188485	1.84012	1.40141	1.62077	1.7629
yqjH	b3070	0.985476	0.329469	0.276924	0.29039	0.283364	0.433125	0.30945	1.05224	0.904657	0.978449	1.76224
ygcN	b2766	0.608637	0.477328	0.312641	0.324508	0.317729	0.408169	0.1316	0.581327	0.698374	0.639851	1.7605
ydaW	b1361	0.676717	0.377404	0.466412	0.448334	0.435015	0.480776	0.11449	0.667559	0.696997	0.682278	1.76
srmB	b2576	0.497953	0.0949562	0.211971	0.186044	0.21628	0.241441	0.151514	0.535456	0.477706	0.506581	1.74993
	b2973	1.35219	1.16972	1.20318	1.25696	1.34049	1.26451	0.081032	1.57171	1.24073	1.40622	1.74884
ycdG	b1006	0.409735	0.383722	0.143593	0.148761	0.074575	0.232077	0.153408	0.613123	0.387012	0.500067	1.74691
yphD	b2546	0.568684	0.351107	0.684082	0.602902	0.622228	0.5658	0.127134	0.755381	0.819967	0.787674	1.74519
nemA	b1650	0.594316	0.228281	0.474204	0.485411	0.380888	0.43262	0.137015	0.981557	0.361763	0.67166	1.74463
yfjV	b2640	1.17413	0.988273	1.36275	1.76874	1.56365	1.37151	0.30847	1.34855	2.47072	1.90964	1.7445
yohC	b2135	0.758157	0.461054	0.261151	0.292481	0.243809	0.403331	0.216324	0.760729	0.798498	0.779613	1.73944
fldB	b2895	1.08596	0.530388	0.387507	0.443927	0.390519	0.56766	0.295451	1.26971	0.8929	1.0813	1.73851
ydaT	b1358	0.644744	0.287722	0.398303	0.37214	0.353217	0.411225	0.136788	0.669532	0.626951	0.648241	1.73272
gspD	b3325	1.69469	1.94095	1.92179	1.94807	1.96213	1.89353	0.112097	2.28468	1.89075	2.08772	1.73233
nagK	b1119	0.58266	0.398167	0.0832342	0.0793624	0.0966061	0.248006	0.230789	0.630792	0.66365	0.647221	1.72978
	b3975	0.726462	0.436936	0.51974	0.528707	0.536442	0.549657	0.106624	0.799688	0.668391	0.73404	1.72927
yccV	b0966	0.502042	0.52563	0.236247	0.266819	0.22647	0.351442	0.149224	0.571214	0.645251	0.608233	1.72085
hslU	b3931	1.21951	0.835733	1.03887	0.962176	1.0842	1.0281	0.142523	1.10388	1.44261	1.27324	1.72005
prsA	b1207	0.400601	0.202846	0.225028	0.232095	0.287538	0.269622	0.0795809	0.278605	0.534014	0.40631	1.7176
luxS	b2687	0.77606	0.267091	0.299784	0.380136	0.315785	0.407771	0.209949	0.818663	0.716644	0.767654	1.71414
plsB	b4041	0.771136	0.271127	0.274989	0.331909	0.280629	0.385958	0.216724	0.653406	0.8601	0.756753	1.7109
cirA	b2155	0.732717	0.580703	0.455248	0.549728	0.454044	0.554488	0.11447	0.471561	1.02839	0.749975	1.70776
yibL	b3602	1.17698	0.548858	0.529036	0.522376	0.486818	0.652814	0.293875	1.12749	1.1802	1.15385	1.70492
ypjM	b2641	1.00491	0.987781	1.14263	1.2008	1.17898	1.10302	0.0997581	0.831321	1.71364	1.27248	1.69873
yejK	b2186	0.776446	0.425736	0.225429	0.20383	0.250087	0.376306	0.240311	0.735418	0.832939	0.784178	1.69727
yfeG	b2437	0.692084	0.220285	0.118388	0.249185	0.231972	0.302383	0.223746	0.644523	0.718389	0.681456	1.69421
alsC	b4086	1.177	0.600052	0.265021	0.506167	0.484693	0.606586	0.341695	1.59254	0.776416	1.18448	1.69125
ybgL	b0713	0.76689	0.23693	0.166039	0.302323	0.289118	0.35226	0.237896	0.773778	0.734479	0.754129	1.68926
yfgO	b2493	0.602609	0.445792	0.373005	0.360722	0.396922	0.43581	0.098763	0.614853	0.590413	0.602633	1.68913
mlrA	b2127	0.503992	0.433207	0.297754	0.298566	0.322209	0.371146	0.0929365	0.683104	0.37313	0.528117	1.68902
afuB	b0263	1.02562	0.732274	0.562196	0.498646	0.561333	0.676013	0.213865	0.882142	1.19097	1.03656	1.68585
glcB	b2976	1.14746	0.622341	0.948169	1.02797	1.04711	0.958611	0.200932	1.39923	1.19515	1.29719	1.68505
ulaF	b4198	0.589185	0.877594	0.142522	0.159041	0.149067	0.383482	0.335353	0.74095	1.15179	0.946371	1.6785
hemB	b0369	0.947186	0.658272	0.773404	0.737033	0.775463	0.778272	0.10567	1.08967	0.821471	0.95557	1.67785
hipB	b1508	0.519433	0.281399	0.283932	0.304362	0.298741	0.337573	0.102124	0.320652	0.696637	0.508645	1.67514
ubiE	b3833	0.332963	0.277021	0.625535	0.685763	0.768636	0.537984	0.219567	0.894372	0.915937	0.905155	1.67225
fur	b0683	0.62118	0.61977	0.630147	0.645468	0.736546	0.650622	0.0491106	0.75232	0.713106	0.732713	1.67155
yajR	b0427	0.700937	0.720084	0.501534	0.690105	0.469243	0.616381	0.120601	0.702759	0.932806	0.817783	1.66999
	b2612	0.957026	0.522402	0.507877	0.472066	0.486276	0.589129	0.20657	0.801676	1.06554	0.933609	1.66762
garR	b3125	0.871502	0.444859	0.462997	0.240103	0.487801	0.501452	0.229188	1.33704	0.430123	0.883582	1.66732
yejM	b2188	0.553433	0.425903	0.569741	0.527683	0.676209	0.550594	0.0897588	0.783843	0.615875	0.699859	1.66296
ltaE	b0870	0.634807	0.719558	0.294413	0.293084	0.320783	0.452529	0.207551	0.766265	0.827104	0.796685	1.65817
trmD	b2607	0.243733	0.10743	0.131291	0.135756	0.18065	0.159772	0.0538816	0.498074	0	0.249037	1.65668
sodC	b1646	0.342327	0.238487	1.09223	1.30036	0.943364	0.783353	0.468958	1.3128	1.80703	1.55991	1.65593
gutQ	b2708	0.389474	0.45259	0.135422	0.142853	0.179245	0.259917	0.149682	0.520905	0.494383	0.507644	1.65502
atpD	b3732	0.353891	0.276859	0.127593	0.146828	0.14578	0.21019	0.1001	0.467184	0.284342	0.375763	1.65407
yjcP	b4080	1.74152	0.6229	0.670723	0.744048	0.692705	0.89438	0.475565	1.61448	1.74672	1.6806	1.65324
ybhG	b0795	0.704853	0.284692	0.428905	0.472391	0.434778	0.465124	0.151914	0.688024	0.743341	0.715683	1.64935
sbmA	b0377	1.05818	1.02613	0.49785	0.509517	0.536796	0.725695	0.289455	1.27492	1.13099	1.20295	1.64881
marB	b1532	0.617472	0.335592	0.285911	0.298068	0.328867	0.373182	0.138124	0.674742	0.52702	0.600881	1.64852
prfH	b0236	1.26002	0.869651	0.76892	0.724583	0.776306	0.879896	0.218956	0.388051	2.09344	1.24075	1.64805
yhcG	b3220	2.97969	1.30265	1.51947	1.61823	1.49504	1.78302	0.67866	2.7435	3.05443	2.89897	1.64434
clcA	b0155	1.17277	0.695407	0.748903	0.760794	0.698262	0.815227	0.202012	0.965141	1.32915	1.14714	1.64306
	b4405	0.691961	0.985065	0.357029	0.377753	0.354715	0.553304	0.280367	1.12471	0.902251	1.01348	1.64132
lpxC	b0096	0.288104	0.0334138	0.270861	0.241538	0.310789	0.228941	0.11219	0.390888	0.434771	0.41283	1.63909
ynfH	b1590	0.557979	0.731675	0.377545	0.288596	0.35331	0.461821	0.180936	0.494938	1.02142	0.758179	1.63791
cysE	b3607	0.40846	1.03965	0.177697	0.190656	0.206012	0.404496	0.367425	0.913025	1.09884	1.00593	1.6369
gspF	b3327	1.29388	2.12566	2.46566	2.52643	2.57261	2.19685	0.534438	3.38981	2.75305	3.07143	1.63645
ucpA	b2426	0.360035	0.277246	0.350603	0.335227	0.367063	0.338035	0.036013	0.238302	0.555599	0.39695	1.63595
yeiR	b2173	0.620027	0.43596	0.41519	0.489445	0.442004	0.480525	0.0825816	0.568566	0.662065	0.615315	1.63221
ddg	b2378	0.946322	0.204295	0.527581	0.575629	0.558001	0.562366	0.263174	1.15498	0.828733	0.991856	1.63196
puuC	b1300	0.397306	0.211532	0.214983	0.225118	0.229887	0.255765	0.079471	0.241199	0.529622	0.38541	1.63135
alr	b4053	0.881589	0.436483	0.218344	0.231124	0.21114	0.395736	0.287382	0.877485	0.850664	0.864075	1.62967
macB	b0879	0.523788	0.598127	0.31958	0.346793	0.3627	0.430197	0.123195	0.64556	0.616116	0.630838	1.62864
mhpF	b0351	0.780416	0.232564	0.478584	0	0.508953	0.400104	0.296141	0.87968	0.885116	0.882398	1.6286
aes	b0476	1.08694	0.626948	0.694506	0.762311	0.768495	0.787839	0.176834	1.20666	0.93977	1.07321	1.61379
rffA	b3791	1.24346	1.58517	1.22236	1.60035	1.34678	1.39962	0.182563	1.98777	1.39964	1.6937	1.61085
paaK	b1398	0.402027	0.506624	0.457733	0.458247	0.444321	0.45379	0.0374027	0.444866	0.583086	0.513976	1.60914
ybeY	b0659	0.48965	0.556092	0.152355	0.154417	0.181361	0.306775	0.198991	0.640901	0.611709	0.626305	1.60575
yjgI	b4249	1.26136	1.30914	0.667832	0.742294	0.763015	0.948728	0.309695	0.8314	2.05586	1.44363	1.59803
ndh	b1109	0.35079	0.268854	0.566413	0.633567	0.572989	0.478523	0.158874	1.04081	0.423756	0.732285	1.59726
	b3112	0.649105	0.617703	0.796369	0.689081	0.846103	0.719672	0.097699	0.8195	0.930952	0.875226	1.59218
yfgM	b2513	0.632909	0.444171	0.384442	0.425013	0.392778	0.455863	0.101875	0.433042	0.803013	0.618027	1.5918
ychH	b1205	0.606137	0.457814	0.631256	0.371814	0.419985	0.497401	0.115188	0.279269	1.08206	0.680663	1.59097
ppdC	b2823	0.494201	0.714531	0.183737	0.19279	0.193103	0.355672	0.240047	0.760798	0.711422	0.73611	1.58484
phnL	b4096	0.761467	0.233035	0.267823	0.248201	0.257584	0.353622	0.228351	0.50235	0.927476	0.714913	1.58217
ybbN	b0492	0.863768	0.321829	0.396525	0.411769	0.402113	0.479201	0.217935	0.995064	0.650914	0.822989	1.57748
yjcE	b4065	0.687547	0.838315	0.198331	0.402826	0.406686	0.506741	0.254243	0.881802	0.933513	0.907658	1.5769
ydhT	b1669	0.442644	0.176741	0.146753	0.172021	0.14108	0.215848	0.127721	0.443493	0.389452	0.416472	1.5708
citG	b0613	0.619102	0.491955	0.497177	0.47822	0.542965	0.525884	0.0575075	0.508033	0.724132	0.616083	1.56847
rsxG	b1631	0.450127	0.218425	0.211565	0.228249	0.211516	0.263976	0.104286	0.471482	0.383222	0.427352	1.56661
yehQ	b2122	0.616171	0.496977	0.457499	0.436803	0.440834	0.489657	0.074617	0.691985	0.519852	0.605919	1.55812
rplL	b3986	0.377287	0.157984	0.148846	0.165364	0.157428	0.201382	0.0985081	0.70874	0	0.35437	1.55305
phnN	b4094	1.27066	0.76776	0.548353	0.555048	0.459102	0.720185	0.327966	1.34202	1.11316	1.22759	1.54712
ybaK	b0481	0.460781	0.194343	0.339899	0.350176	0.379616	0.344963	0.0966355	0	0.98875	0.494375	1.54614
paaJ	b1397	0.21806	0.366683	0.263607	0.270406	0.29479	0.282709	0.0545284	0.234673	0.499139	0.366906	1.54409
ydfB	b1572	0.634776	0.48825	0.385185	0.3623	0.379271	0.449956	0.114565	0.587507	0.665856	0.626681	1.54258
trxC	b2582	0.453103	0.857485	0.179406	0.185971	0.216068	0.378407	0.290724	0.962397	0.691121	0.826759	1.54219
sspB	b3228	0.620721	0.321271	0.240411	0.127762	0.274426	0.316918	0.184224	0.401825	0.799823	0.600824	1.54109
ynfK	b1593	0.72236	0.55516	0.49949	0.489291	0.481845	0.549629	0.100767	0.700039	0.709619	0.704829	1.54019
yfjQ	b2633	1.06112	0.867786	1.00759	1.03892	1.00051	0.995184	0.0752872	1.23193	0.990117	1.11102	1.53861
hipA	b1507	0.366685	0.457507	0.172297	0.187021	0.202409	0.277184	0.127719	0.399493	0.545821	0.472657	1.53049
ycjQ	b1313	0.54205	0.184724	0.310831	0.425551	0.340926	0.360816	0.133172	0.562906	0.565908	0.564407	1.52878
fadH	b3081	0.80902	0.532821	0.349631	0.324051	0.31676	0.466457	0.211004	0.795488	0.780106	0.787797	1.52291
qseC	b3026	0.827669	0.956186	0.70325	0.608267	0.786619	0.776398	0.13103	1.14365	0.807873	0.975761	1.52151
narV	b1465	0.340586	0.105751	0.260061	0.254102	0.272981	0.246696	0.0860309	0.59313	0.161875	0.377502	1.52046
radA	b4389	0.810706	0.905196	0.342421	0.426025	0.374919	0.571853	0.264979	1.05106	0.897801	0.974431	1.51928
ybiT	b0820	0.739901	0.495686	0.618528	0.577705	0.627872	0.611938	0.0885414	0.668094	0.82481	0.746452	1.51922
cheR	b1884	0.616023	0.142339	0.411624	0.358799	0.407661	0.387289	0.168922	0.770781	0.514408	0.642594	1.51138
fabF	b1095	0.517057	0.190472	0.224995	0.254917	0.2255	0.282588	0.133044	0.490015	0.476922	0.483469	1.50988
eutB	b2441	0.786816	0.515362	0.614553	0.580598	0.622385	0.623943	0.100358	0.822732	0.727102	0.774917	1.50436
ppdB	b2825	0.704947	1.03853	0.281291	0.287437	0.340394	0.53052	0.333861	1.02814	1.03343	1.03079	1.49843
ccmH	b2194	0.442059	0.610504	0.180962	0.182192	0.201965	0.323536	0.194604	0.457486	0.772418	0.614952	1.49748
gutM	b2706	0.858856	0.662799	0.740392	0.764375	0.70594	0.746473	0.0735384	0.778456	0.934289	0.856372	1.49446
smtA	b0921	0.642991	0.218219	0.382058	0.366984	0.381416	0.398334	0.15316	0.54591	0.708452	0.627181	1.49417
phoB	b0399	0.740452	0.890417	0.45793	0.411163	0.434101	0.586812	0.215966	1.27095	0.546347	0.908648	1.49022
ampE	b0111	1.32846	1.8555	1.50965	1.48	1.51721	1.53817	0.193203	1.69145	1.96036	1.82591	1.48932
nupG	b2964	1.3744	0.61695	1.11867	1.16686	1.14917	1.08521	0.280525	1.79209	1.21284	1.50246	1.4874
phnB	b4107	1.14504	0.736679	0.331528	0.299522	0.323279	0.567209	0.370577	1.22479	1.00896	1.11688	1.48328
hisF	b2025	0.471274	0.824193	0.0552172	0.112861	0.102501	0.313209	0.3306	1.05907	0.547062	0.803064	1.48171
yqeK	b2849	0.370395	0.725948	0.331458	0.34589	0.34306	0.42335	0.16975	0.834509	0.514008	0.674258	1.4781
apaH	b0049	0.761571	0.41629	0.488447	0.489886	0.479793	0.527197	0.13451	0.609087	0.841026	0.725057	1.47096
pgi	b4025	1.40879	1.20989	0.808483	0.907464	0.902866	1.0475	0.252269	1.72601	1.1099	1.41795	1.46849
rffD	b3787	1.01411	1.47335	0.768139	0.643866	0.832263	0.946345	0.323493	1.68824	1.1542	1.42122	1.46797
afuC	b0262	0.99838	0.328582	0.449649	0.49938	0.482054	0.551609	0.258509	0.973901	0.886989	0.930445	1.46547
tas	b2834	1.23863	0.679686	0.836348	0.956811	0.893829	0.921061	0.205126	1.31828	1.12486	1.22157	1.46499
ygaZ	b2682	0.81583	0.83076	0.618111	0.615913	0.637879	0.703699	0.109638	0.986761	0.740844	0.863803	1.4603
yhgG	b3410	2.37366	0.902577	0.744403	0.846024	0.780857	1.1295	0.698149	2.29077	2.00676	2.14876	1.45994
dapE	b2472	0.120362	0.332555	0.100438	0.113316	0.129009	0.159136	0.0975066	0.16892	0.433444	0.301182	1.45679
htgA	b0012	1.48599	1.54142	0.986567	0.852425	0.956916	1.16466	0.323096	2.05848	1.20929	1.63389	1.45228
pspF	b1303	0.390583	0.321197	0.277123	0.299581	0.26534	0.310765	0.0494974	0.419606	0.345634	0.38262	1.45169
mobB	b3856	1.36822	0.378331	0.603056	0.556634	0.575749	0.696398	0.385783	1.31031	1.19868	1.2545	1.44666
ccmA	b2201	0.731345	0.692992	0.581887	0.505826	0.553607	0.613131	0.0953754	0.744547	0.75705	0.750799	1.44342
nagE	b0679	0.704136	0.577276	0.646632	0.704603	0.664325	0.659395	0.0523838	0.7029	0.766957	0.734929	1.44193
eutL	b2439	0.779273	0.474908	0.379765	0.357843	0.384548	0.475267	0.175754	0.768	0.688307	0.728154	1.43886
yciW	b1287	0.855296	0.291518	0.431478	0.37971	0.438359	0.479272	0.218241	0.81053	0.774183	0.792356	1.43458
ygiW	b3024	1.06089	0.629387	0.995844	0.950207	0.929608	0.913188	0.166457	1.22037	1.08256	1.15146	1.43146
lepA	b2569	0.253527	0.180524	0.145218	0.161138	0.0860272	0.165287	0.0606643	0.346533	0.157468	0.252001	1.42941
lysA	b2838	0.754571	0.435088	0.536014	0.556423	0.549428	0.566305	0.116149	0.534845	0.929808	0.732326	1.42939
ugpB	b3453	0.998517	1.68887	0.812903	0.669658	0.879591	1.00991	0.397706	1.1381	2.01759	1.57785	1.42804
ybgE	b0735	0.710479	0.588081	1.57081	1.57102	1.35124	1.15833	0.475242	0.353261	3.31985	1.83656	1.42712
yaiY	b0379	0.913707	0.691624	0.55164	0.54572	0.544581	0.649455	0.160417	0.787526	0.968373	0.87795	1.42438
yffH	b2467	0.637101	0.442132	0.996185	0.88193	0.94948	0.781366	0.234742	1.14725	1.08369	1.11547	1.42328
treR	b4241	1.16281	1.44319	0.624911	0.601338	0.627241	0.891897	0.388286	1.808	1.08017	1.44409	1.42212
acrB	b0462	0.959107	1.01773	0.608763	0.691662	0.704974	0.796447	0.180275	0.932799	1.17272	1.05276	1.42178
rhlE	b0797	0.843161	0.505369	0.559548	0.566109	0.569236	0.608685	0.133638	0.703347	0.893288	0.798317	1.419
yqcC	b2792	1.70142	0.717719	0.627831	0.611126	0.606454	0.85291	0.476474	1.54762	1.51017	1.5289	1.41873
atpE	b3737	0.372857	0.746063	0.175805	0.198581	0.183985	0.335458	0.243497	0.516903	0.843671	0.680287	1.41615
yjeK	b4146	0.658593	0.544054	0.212803	0.218608	0.235243	0.37386	0.211717	0.479771	0.866089	0.67293	1.41259
yjeF	b4167	1.15407	0.545421	0.776387	0.770101	0.746067	0.798409	0.220524	1.21806	1.0004	1.10923	1.40947
melB	b4120	3.08639	3.68179	4.8895	4.34276	4.4661	4.09331	0.710342	5.20816	4.97592	5.09204	1.40599
yjjU	b4377	1.34348	0.470279	0.702282	0.830492	0.746783	0.818663	0.322357	1.4733	1.06718	1.27024	1.40086
nudD	b2051	0.566681	0.50011	0.122674	0.116074	0.2515	0.311408	0.211032	0.498355	0.714805	0.60658	1.39871
ydhQ	b1664	0.566179	0.303495	0.41893	0.448351	0.38177	0.423745	0.0963564	0.446652	0.67034	0.558496	1.39847
glnK	b0450	1.40941	0.294681	1.78951	0.918288	0.929624	1.0683	0.56496	1.30622	2.40316	1.85469	1.39193
yecO	b1870	0.616293	0.245065	0.165407	0.179151	0.169955	0.275174	0.193396	0.621184	0.464852	0.543018	1.38495
cheW	b1887	0.579945	0.255404	0.369187	0.400688	0.424711	0.405987	0.116908	0.802636	0.329958	0.566297	1.37125
fucK	b2803	1.07126	0.775329	0.435834	0.430719	0.416182	0.625864	0.291064	0.74451	1.30449	1.0245	1.36958
bioA	b0774	0.595998	0.257451	0.443767	0.476487	0.46466	0.447672	0.121777	0.581778	0.646903	0.614341	1.36864
gspO	b3335	0.95612	2.77051	1.46686	1.68762	1.34129	1.64448	0.683211	2.42927	2.72876	2.57901	1.36786
glpF	b3927	1.16081	1.36227	1.27248	1.27715	0.995354	1.21361	0.141446	1.52446	1.28967	1.40707	1.36769
ydaS	b1357	1.05753	0.63856	0.744853	0.780424	0.789406	0.802154	0.154836	1.05159	0.976221	1.01391	1.36758
ycgZ	b1164	0.915986	1.30809	1.53749	1.49884	1.6985	1.39178	0.300065	3.28973	0.313234	1.80148	1.36538
ymfO	b1151	0.384442	0.47732	0.243637	0.263257	0.254103	0.324552	0.102704	0.468071	0.461347	0.464709	1.36467
fdhD	b3895	2.3297	1.37398	1.34832	1.45851	1.23338	1.54878	0.443903	2.82522	1.48345	2.15434	1.36417
yjdA	b4109	2.30411	1.75785	1.66585	1.7212	1.55041	1.79989	0.292576	2.29813	2.09959	2.19886	1.36366
hydN	b2713	0.953613	0.416902	0.723663	0.504265	0.84453	0.688595	0.225596	1.08802	0.903762	0.995893	1.36216
yfhQ	b2532	0.946224	0.447388	0.222798	0.236992	0.214301	0.413541	0.313108	0.613922	1.06592	0.839923	1.36177
ddpX	b1488	0.565841	0.731526	0.371631	0.413263	0.37594	0.49164	0.15571	0.979763	0.426226	0.702995	1.35735
folE	b2153	0.280061	0.109936	0.178634	0.192558	0.18615	0.189468	0.0605609	0.289746	0.253279	0.271513	1.35475
ycaD	b0898	0.573655	1.18331	0.542542	0.555368	0.568921	0.684759	0.278964	1.40717	0.716197	1.06169	1.35117
yphA	b2543	2.23803	1.63605	2.05857	2.07977	1.97488	1.99746	0.22333	3.53959	1.05775	2.29867	1.34873
garL	b3126	1.25004	0.645137	0.750316	0.814559	0.766575	0.845326	0.234545	1.13761	1.1848	1.16121	1.34678
ubiB	b3835	0.812328	0.435371	0.727839	0.391515	0.732534	0.619917	0.192079	0.869915	0.887152	0.878533	1.34641
malE	b4034	1.02543	0.753546	0.726319	0.695371	0.757646	0.791661	0.133038	1.07095	0.870578	0.970765	1.34626
usg	b2319	0.629982	0.462498	0.169831	0.180331	0.178619	0.324252	0.211158	0.5639	0.651825	0.607862	1.34312
yfgL	b2512	0.489995	0.118388	0.131062	0.117155	0.135751	0.19847	0.163164	0.36658	0.46849	0.417535	1.34261
yjgA	b4234	0.84126	0.127665	0.139031	0.141289	0.160588	0.281967	0.312878	0.558913	0.844399	0.701656	1.34138
stfR	b1372	0.797599	0.556522	0.60009	0.692595	0.675802	0.664522	0.0927904	0.781317	0.795435	0.788376	1.33478
dinB	b0231	0.589711	0.543731	0.830541	0.842822	0.847991	0.730959	0.15094	0.530905	1.33344	0.932171	1.33306
hsdM	b4349	1.14661	0.854084	0.644631	0.700762	0.675738	0.804365	0.207603	1.20535	0.956505	1.08093	1.33218
tpx	b1324	0.64529	0	0.165833	0.151648	0	0.192554	0.265288	0.363446	0.728104	0.545775	1.33146
	b3004	1.144	0.419063	0.975279	1.06689	1.0015	0.921346	0.288261	1.28854	1.32131	1.30492	1.33066
ypdI	b2376	2.26739	3.02762	2.29221	2.54232	2.14726	2.45536	0.350682	4.93201	0.910864	2.92144	1.32905
dgkA	b4042	0.575501	0.517436	0.219374	0.269438	0.239715	0.364293	0.168508	0.553589	0.621291	0.58744	1.32425
ybaV	b0442	0.879814	0.433751	0.277363	0.269011	0.282953	0.428578	0.26133	0.304818	1.23931	0.772063	1.31437
narY	b1467	0.474476	0.322819	0.320369	0.359414	0.346653	0.364746	0.0634896	0.584929	0.311181	0.448055	1.31216
gadA	b3517	1.22934	0.879351	0.864226	0.913769	0.857274	0.948793	0.158339	1.07863	1.23304	1.15583	1.30756
bcsF	b3537	1.37471	0.851074	0	0.911355	0.471071	0.721642	0.51546	1.97389	0.816808	1.39535	1.307
ymcA	b0984	0.789503	0.595615	0.704669	0.719949	0.681826	0.698312	0.0700767	0.819649	0.75992	0.789785	1.30532
	b3246	1.3272	1.15403	0.747193	0.754311	0.778802	0.952306	0.270468	1.16533	1.44422	1.30478	1.30319
mtlD	b3600	1.07505	0.920706	0.55591	0.540559	0.630568	0.744558	0.240025	1.32369	0.790426	1.05706	1.30195
yecP	b1871	0.530003	0.422374	0.169572	0.177062	0.186132	0.297029	0.168021	0.548537	0.482132	0.515335	1.29928
murP	b2429	0.665221	0.390396	0.280683	0.276006	0.270367	0.376535	0.168891	0.600103	0.589739	0.594921	1.29306
cysM	b2421	0.459381	0.616321	0.191942	0.215421	0.202909	0.337195	0.191573	0.578392	0.58943	0.583911	1.28784
cysA	b2422	0.488353	0.155211	0.564066	0.598607	0.490431	0.459333	0.17654	0.667942	0.704639	0.686291	1.28558
ydcU	b1442	0.326882	0.266771	0.387321	0.333744	0.415234	0.34599	0.0576494	0.441139	0.397654	0.419396	1.27332
ygdK	b2811	1.20995	0.234343	0.398611	0.423216	0.349825	0.523189	0.390719	0.890343	1.14916	1.01975	1.2709
cusS	b0570	0.920446	0.673987	0.946052	0.998224	0.865668	0.880875	0.125119	1.29477	0.7846	1.03969	1.26928
btuD	b1709	0.351593	0.377242	0.134532	0.149376	0.143189	0.231186	0.122074	0.428135	0.341428	0.384782	1.25821
trpA	b1260	0.567892	0.402502	0.320489	0.288775	0.30705	0.377342	0.115065	0.857351	0.186763	0.522057	1.25768
gph	b3385	1.55215	1.09061	2.12261	2.35353	2.12895	1.84957	0.51746	1.92941	3.06985	2.49963	1.25624
mukE	b0923	0.370752	0.152577	0.14733	0.142628	0.171681	0.196993	0.0977594	0.639203	0	0.319601	1.25418
astA	b1747	0.5639	0.333365	0.426751	0.463894	0.436063	0.444795	0.0827181	0.570067	0.526897	0.548482	1.25351
speC	b2965	1.22647	0.747855	0.891913	0.863096	0.961972	0.938262	0.178663	1.66942	0.654946	1.16218	1.25331
paaF	b1393	0.500074	0.143722	0.136114	0.14169	0.1389	0.2121	0.161008	0.26783	0.559069	0.41345	1.25056
frvR	b3897	3.90502	5.69359	3.48297	3.83271	3.40517	4.06389	0.936213	6.10947	4.35654	5.23301	1.24877
yrdB	b3280	1.04069	1.21501	0.398267	0.815084	0.857637	0.865336	0.305678	1.41292	1.08108	1.247	1.24857
ygiA	b3036	0.942405	1.25447	0.516262	0.47545	0.584675	0.754653	0.334943	1.12067	1.22448	1.17257	1.24774
	b0725	0.74705	0.271615	0.306596	0.339324	0.34278	0.401473	0.195318	0.970624	0.319582	0.645103	1.24735
	b3913	0.552428	0.598441	0.338332	0.337966	0.318968	0.429227	0.134684	0.44875	0.745565	0.597157	1.24685
napB	b2203	0.562631	0.78173	0.745038	0.809196	0.699746	0.719668	0.0969125	1.2329	0.447745	0.840321	1.24497
ftsX	b3462	0.282301	0.10672	0.740978	0.743835	0.779897	0.530746	0.31353	1.46548	0.374817	0.920146	1.24199
ygfM	b2880	0.790077	1.18883	1.22595	1.18698	1.23177	1.12472	0.188201	1.28978	1.42678	1.35828	1.24101
ygaY	b2681	1.13199	0.332487	0.249062	0.241846	0.255943	0.442266	0.387293	1.29813	0.547354	0.92274	1.2406
cyoC	b0430	0.881705	0.478554	0.640285	0.650125	0.700489	0.670231	0.144636	0.858819	0.840006	0.849412	1.23884
cydB	b0734	0.539126	0.0690387	0.172954	0.165337	0.222776	0.233846	0.1795	0.361957	0.550081	0.456019	1.23773
ydiS	b1699	0.527521	0.231959	0.426905	0.503976	0.461705	0.430413	0.117491	0.590715	0.56007	0.575393	1.23396
ycfQ	b1111	0.560948	0.145686	0.220564	0.234059	0.24151	0.280553	0.161319	0.406242	0.5527	0.479471	1.23307
fdnH	b1475	0.572109	0.199924	0.16593	0.175739	0.186079	0.259956	0.174953	0.490326	0.460624	0.475475	1.23186
yjcB	b4060	0.857505	1.30308	1.40504	1.27605	1.69365	1.30707	0.300886	1.87482	1.47987	1.67735	1.23064
ksgA	b0051	0.558675	0.70864	0.479747	0.517809	0.576085	0.568191	0.0869473	0.717301	0.632615	0.674958	1.22794
astE	b1744	0.38024	0.449505	0.218341	0.231288	0.24515	0.304905	0.103764	0.452825	0.411675	0.43225	1.22726
yggV	b2954	0.315804	0.983919	0.115762	0.115336	0.123899	0.330944	0.374921	0.875203	0.70648	0.790842	1.22665
ybhK	b0780	0.685417	0.950945	0.223814	0.19828	0.216651	0.455021	0.344679	1.02881	0.725051	0.876929	1.22406
coaA	b3974	0.446141	0.319542	0.503107	0.501644	0.538883	0.461864	0.0861949	0.562784	0.571132	0.566958	1.21927
aer	b3072	0.967001	1.12619	1.20198	1.41424	1.16955	1.17579	0.160964	1.00305	1.74046	1.37175	1.21742
pncB	b0931	0.631582	0.362045	0.613086	0.652232	0.681033	0.587996	0.128807	0.845982	0.642768	0.744375	1.21406
clpB	b2592	1.1894	0.501803	0.813593	0.873357	0.924366	0.860504	0.24662	0.719588	1.59881	1.1592	1.21115
glmU	b3730	1.00278	0.128737	0.102659	0.107276	0.117207	0.291732	0.397614	0.534421	1.011	0.772711	1.20966
moaE	b0785	0.613792	0.412704	0.199001	0.196922	0.20765	0.326014	0.185161	0.723379	0.376243	0.549811	1.20867
nlpC	b1708	0.933895	1.55875	0.600759	0.722573	0.612617	0.885718	0.399278	0.642232	2.09324	1.36774	1.20723
ada	b2213	0.692134	0.459221	0.522069	0.687339	0.572844	0.586721	0.102304	0.702878	0.716898	0.709888	1.20392
wcaI	b2050	0.87085	0.533997	0.26464	0.303747	0.30233	0.455113	0.255731	1.24288	0.283037	0.762957	1.20378
yjeS	b4166	1.1391	1.19342	1.49945	1.37222	1.46745	1.33433	0.161546	1.35319	1.70388	1.52854	1.20219
	b1169	0.402311	1.80901	0.50733	0.499053	0.612888	0.766119	0.587741	2.34893	0.594727	1.47183	1.20072
yghT	b2986	3.84224	3.7326	1.41068	1.5259	1.56681	2.41565	1.25416	4.38529	3.45064	3.91796	1.19787
flgB	b1073	0.550457	0.817213	0.288398	0.122591	0.28385	0.412502	0.273324	0.593991	0.885422	0.739706	1.19713
htrC	b3989	2.05264	1.90957	1.35252	1.23435	1.16051	1.54192	0.40986	1.99243	2.07254	2.03249	1.19692
ydfH	b1540	0.566731	0.465971	0.313831	0.247804	0.307283	0.380324	0.13172	0.860731	0.214626	0.537679	1.19461
wrbA	b1004	0.541688	0.537203	0.252107	0.285013	0.254573	0.374117	0.151488	0.606605	0.502652	0.554628	1.19159
rnd	b1804	0.385602	0.155636	0.246879	0.21516	0.228541	0.246363	0.0850153	0.470814	0.223356	0.347085	1.18474
pdxH	b1638	0.292757	0.180386	0.141381	0.137606	0.166329	0.183692	0.0634858	0.172102	0.345239	0.258671	1.18103
ygaV	b2667	3.64809	0.713007	1.65083	1.61254	1.46205	1.8173	1.09168	2.66881	3.5388	3.10381	1.17846
nlpD	b2742	0.745583	0.779603	0.435806	0.490204	0.504903	0.59122	0.159	0.674836	0.88213	0.778483	1.17775
rcsD	b2216	0.838483	0.692666	0.815594	0.788441	0.850655	0.797168	0.0630556	0.600718	1.14212	0.871419	1.17755
pepN	b0932	0.610842	0.503222	0.253344	0.248992	0.282638	0.379808	0.1667	0.520687	0.631202	0.575944	1.17658
yiaN	b3578	1.46554	3.23746	2.60189	2.41027	2.55226	2.45348	0.637239	3.52596	2.88033	3.20315	1.17643
moeA	b0827	0.698667	0.20319	0.443715	0.509761	0.464578	0.463982	0.177198	0.78401	0.559512	0.671761	1.17258
wcaC	b2057	0.687089	0.37399	0.247189	0.254159	0.234505	0.359386	0.191611	0.59772	0.56867	0.583195	1.16804
truA	b2318	0.788955	0.392656	0.674872	0.603504	0.664713	0.62494	0.146109	0.727042	0.863755	0.795399	1.16665
yfaU	b2245	0.724699	0.885763	0.535218	0.482582	0.500608	0.625774	0.174465	0.759074	0.898691	0.828882	1.16418
cysZ	b2413	0.866968	0.336653	0.527193	0.436723	0.21394	0.476296	0.247544	0.795406	0.733504	0.764455	1.16408
ytfH	b4212	0.803903	0.564258	0.311601	0.27892	0.338028	0.459342	0.22295	0.902021	0.534742	0.718381	1.16187
pqiA	b0950	0.875227	0.42575	0.36653	0.358692	0.378604	0.480961	0.221932	0.740287	0.736976	0.738631	1.16104
yhiR	b3499	1.62537	0.818629	1.24839	1.39032	1.38941	1.29442	0.298429	1.77808	1.50334	1.64071	1.16037
yhhW	b3439	1.6522	1.41586	0.923511	1.00407	0.919523	1.18303	0.332845	2.4458	0.69188	1.56884	1.15913
yeeY	b2015	0.580637	0.225558	0.27744	0.295213	0.28527	0.332823	0.141121	0.505189	0.486509	0.495849	1.15522
yhhL	b3466	1.08256	0.953908	1.11008	1.25276	1.07843	1.09555	0.106596	1.6881	0.748592	1.21835	1.15199
ygeL	b2856	0.811104	0.858403	0.489224	0.557896	0.536742	0.650674	0.170692	0.834417	0.859981	0.847199	1.15134
ydhB	b1659	0.444381	0.254905	0.11045	0.115923	0.132794	0.211691	0.142879	0.260124	0.491047	0.375585	1.14709
pepB	b2523	0.666496	0.48351	0.394956	0.395544	0.453475	0.478796	0.111641	0.554831	0.65871	0.60677	1.14631
yjcZ	b4110	1.02464	0.362846	0.958332	1.01148	0.939517	0.859362	0.279823	1.29056	1.06738	1.17897	1.14218
ymjA	b1295	0.692073	0.888784	0.358929	0.381088	0.348747	0.533924	0.244545	0.266388	1.35955	0.81297	1.14108
prc	b1830	0.578764	0.243983	0.381845	0.402299	0.442494	0.409877	0.120365	0.378939	0.714639	0.546789	1.13748
gss	b2988	1.27857	1.11296	1.31873	1.18861	1.34206	1.24819	0.0955855	1.21447	1.49744	1.35596	1.12749
ykfG	b0247	1.2921	1.02964	1.04228	1.06089	1.12577	1.11014	0.108244	0.786565	1.67777	1.23217	1.12735
mbhA	b0230	1.19128	0.406619	0.746934	0.736864	0.815951	0.77953	0.279648	1.16724	1.01778	1.09251	1.1192
fes	b0585	0.558432	0.496709	0.31482	0.473297	0.335421	0.435736	0.105909	0.606952	0.501093	0.554023	1.11688
	b3762	0.820569	0.889273	0.53193	0.552126	0.553999	0.669579	0.171147	0.456743	1.26441	0.860574	1.11597
yaeB	b0195	0.563216	1.32824	0.417733	0.397412	0.457762	0.632873	0.393948	1.22968	0.914741	1.07221	1.11521
ydcW	b1444	0.601047	0.352814	0.367292	0.331059	0.383678	0.407178	0.110089	0.623648	0.435101	0.529374	1.10998
rpsH	b3306	0.744272	0.525858	0.249334	0.268454	0.496577	0.456899	0.204638	0.709496	0.657918	0.683707	1.10833
ycfD	b1128	0.574598	0.348705	0.2641	0.273888	0.126143	0.317487	0.164654	0.463662	0.535712	0.499687	1.10656
norV	b2710	1.28025	1.26915	0.860631	0.840202	0.840372	1.01812	0.234403	1.10989	1.44351	1.2767	1.10313
yegD	b2069	0.790501	0.378743	0.319216	0.334893	0.345502	0.433771	0.200609	0.532866	0.777226	0.655046	1.10302
yaaH	b0010	1.22982	1.07057	0.892883	0.786154	0.860748	0.968034	0.17978	1.50472	0.82778	1.16625	1.10254
mdtB	b2075	0.558888	0.48956	0.233165	0.219137	0.207418	0.341634	0.16872	0.541181	0.513935	0.527558	1.10197
hokD	b1562	0.908986	0.908046	1.34079	1.10141	1.38479	1.1288	0.228183	1.72639	1.03371	1.38005	1.10106
rsd	b3995	1.28149	1.26257	0.651971	0.5802	0.618208	0.878888	0.359848	1.33973	1.21038	1.27505	1.10092
ilvY	b3773	0.955322	0.692468	0.639305	0.673007	0.698114	0.731643	0.127137	1.26273	0.480475	0.871604	1.10087
yebF	b1847	0.76683	0.394748	1.08962	0.726075	1.04409	0.804274	0.280253	1.17666	1.0452	1.11093	1.09422
hflK	b4174	0.55117	0.517791	0.306074	0.340472	0.323844	0.40787	0.116815	0.562606	0.508111	0.535359	1.09137
ymfD	b1137	0.593097	1.2797	0.704234	0.304738	0.741024	0.724558	0.3544	1.10569	1.11629	1.11099	1.09038
ynfD	b1586	0.984693	0.574149	0.349995	0.343035	0.344215	0.519217	0.278383	1.25134	0.392965	0.82215	1.08819
recN	b2616	0.681019	0.418439	0.453438	0.5226	0.487673	0.512634	0.1018	0.634154	0.612568	0.623361	1.0877
yebQ	b1828	0.319227	0.559902	0.269638	0.228768	0.294393	0.334386	0.130417	0.491516	0.460722	0.476119	1.08677
yddE	b1464	0.665023	0.254441	0.126804	0.128386	0.141385	0.263208	0.230844	0.7064	0.321264	0.513832	1.08569
fhuA	b0150	1.05189	1.13064	0.506892	0.695168	0.553806	0.787679	0.287022	1.04629	1.15218	1.09923	1.08548
	b2191	0.800966	0.759304	0.928598	0.8295	0.847361	0.833146	0.0628782	0.803522	0.999235	0.901379	1.08516
fhiA	b0229	0.573316	0.263868	0.15893	0.157462	0.184188	0.267553	0.176333	0.562546	0.354988	0.458767	1.08439
nirC	b3367	1.7517	1.09266	1.70366	1.56676	1.67105	1.55716	0.268392	1.32027	2.37433	1.8473	1.081
ycbU	b0942	0.932674	0.685059	0.575463	0.854237	0.58335	0.726156	0.161125	1.11855	0.681426	0.89999	1.07888
tatC	b3839	0.948912	1.08057	0.576102	0.580708	0.526217	0.742501	0.253741	1.07115	0.96017	1.01566	1.07652
ytfE	b4209	0.540325	0.453288	0.727611	0.797711	0.798954	0.663578	0.157981	0.819698	0.847209	0.833453	1.07529
yhbT	b3157	1.50285	0.589142	1.08972	1.16139	1.09452	1.08752	0.326493	2.17102	0.704785	1.4379	1.07316
ydjR	b1742	0.534693	0.300962	0.613002	0.618346	0.628718	0.539144	0.138295	0.786119	0.588978	0.687548	1.0731
ttdB	b3062	0.611415	0.805754	0.324276	0.303945	0.297014	0.468481	0.229919	0.507207	0.922977	0.715092	1.0726
phnG	b4101	0.898675	0.74223	0.307884	0.275205	0.398922	0.524583	0.279398	1.03968	0.607543	0.823611	1.07026
ygjV	b3090	1.07137	0.652403	1.68983	1.53575	1.48492	1.28686	0.422057	1.88288	1.59273	1.73781	1.06846
ynjF	b1758	0.631645	0.799906	0.221185	0.207917	0.218275	0.415786	0.280282	0.678844	0.75047	0.714657	1.06632
ynfL	b1595	0.724028	0.507935	0.28482	0.290687	0.283176	0.418129	0.196128	0.615997	0.637944	0.62697	1.06482
	b3763	1.01427	0.276306	0.862163	0.802807	0.865406	0.76419	0.283683	0.969416	1.15894	1.06418	1.05747
flgJ	b1081	0.692869	0.536919	0.36124	0.353374	0.34866	0.458612	0.153015	0.64583	0.593837	0.619834	1.05363
treB	b4240	0.920486	0.339513	0.259385	0.278985	0.253754	0.410425	0.287153	0.778826	0.646133	0.712479	1.0519
ydeU	b1509	0.490534	0.416696	0.163076	0.175163	0.207489	0.290592	0.151962	0.511791	0.387642	0.449716	1.04714
sgcX	b4305	1.40491	1.43263	1.78235	1.74019	1.76867	1.62575	0.18981	1.92981	1.71888	1.82435	1.04628
rpsU	b3065	0.714672	0.308186	0.366902	0.376206	0.374774	0.428148	0.162623	0.437708	0.757155	0.597431	1.04096
yfaX	b2248	1.07968	1.1337	0.488638	0.531867	0.541706	0.755118	0.322126	1.04189	1.13861	1.09025	1.04037
talB	b0008	1.61416	1.43527	1.00588	1.10728	1.14212	1.26094	0.253939	1.44436	1.60452	1.52444	1.03766
hflC	b4175	0.42322	0.542348	0.183654	0.177153	0.218343	0.308944	0.164933	0.673326	0.286609	0.479967	1.03693
thiD	b2103	0.668724	0.27824	0.436854	0.494018	0.532677	0.482103	0.142421	0.69516	0.56427	0.629715	1.03645
ccmE	b2197	0.402219	0.562609	0.310133	0.281464	0.153742	0.342033	0.152	0.328568	0.670265	0.499416	1.03542
yggX	b2962	1.02603	0.153555	0.747268	0.892474	0.824158	0.728698	0.337446	0.929616	1.22536	1.07749	1.03362
mgtA	b4242	1.28335	0.868549	0.848914	0.813365	0.849928	0.932822	0.196968	1.59212	0.678478	1.1353	1.02797
ydjG	b1771	1.42089	1.65668	1.10265	0.92059	1.07339	1.23484	0.297851	2.11301	0.968171	1.54059	1.02652
yeaZ	b1807	0.230979	0.0827641	0.118455	0.119266	0.128399	0.135973	0.0559032	0.198178	0.187801	0.192989	1.01992
pta	b2297	0.37012	0.297987	0.179646	0.192197	0.221698	0.25233	0.0803059	0.495007	0.173449	0.334228	1.01983
sufB	b1683	0.56433	0.136121	0.1299	0.131894	0.151293	0.222708	0.191157	0.436104	0.39886	0.417482	1.01893
gst	b1635	0.453704	0.719024	0.395389	0.259651	0.378417	0.441237	0.170546	0.612834	0.616525	0.614679	1.01698
yggR	b2950	0.80552	0.387961	0.687693	0.613718	0.691364	0.637251	0.155311	0.852669	0.737008	0.794838	1.01465
fixA	b0041	2.05168	1.28221	1.52594	1.28999	1.59873	1.54971	0.313829	1.53773	2.19792	1.86783	1.01365
hisC	b2021	0.512309	0.401739	0.141756	0.146356	0.169728	0.274378	0.171582	0.438741	0.4574	0.44807	1.0123
yjiH	b4330	0.900993	0.479634	0.391129	0.375938	0.329532	0.495445	0.233136	0.935995	0.526782	0.731388	1.01204
yneG	b1523	0.69563	0.365141	0.152678	0.149667	0.147562	0.302135	0.238896	0.579379	0.506835	0.543107	1.00869
pdxB	b2320	0.761537	0.717103	0.834306	0.665582	0.790859	0.753877	0.0652754	0.913334	0.725907	0.81962	1.00717
dctA	b3528	1.55686	2.8332	1.73763	1.66997	1.66452	1.89243	0.529871	2.99639	1.8526	2.4245	1.00414
sufA	b1684	0.591242	0.238712	0.234521	0.235718	0.263432	0.312725	0.156145	0.305383	0.632222	0.468803	0.999565
chiA	b3338	1.95297	1.28107	1.26706	2.53242	1.28624	1.66395	0.566689	1.85586	2.60177	2.22881	0.996773
ydgA	b1614	0.465508	0.245373	0.115102	0.105567	0.130684	0.212447	0.152241	0.364723	0.363343	0.364033	0.995701
yceA	b1055	0.821461	0.589156	0.216461	0.236604	0.230137	0.418764	0.274266	0.496561	0.885987	0.691274	0.993598
yciO	b1267	0.787941	0.40366	0.529933	0.517302	0.626923	0.573152	0.143823	0.570199	0.860763	0.715481	0.989612
rumB	b0859	0.815834	0.422096	0.524536	0.579893	0.53733	0.575938	0.146087	0.720697	0.718215	0.719456	0.982411
yegV	b2100	0.704411	0.54674	0.254195	0.221524	0.265193	0.398413	0.215332	0.663629	0.555357	0.609493	0.980254
ydaQ	b1346	1.43403	2.75527	0.62658	0.592942	0.645468	1.21086	0.932453	1.2101	3.03964	2.12487	0.980227
ygfF	b2902	1.12438	0.44569	0.460103	0.467102	0.455294	0.590514	0.298542	1.11389	0.651455	0.882672	0.978615
ccmC	b2199	0.452695	0.425686	0.0902481	0.0956005	0.0947261	0.231791	0.18958	0.411902	0.42152	0.416711	0.975419
	b1240	0.920818	0.302115	0.891102	1.04014	0.977779	0.82639	0.298569	0.856111	1.3789	1.11751	0.975038
pdxY	b1636	0.425269	0.314427	0.261555	0.241786	0.261918	0.300991	0.0745197	0.421108	0.325954	0.373531	0.97343
pitA	b3493	0.774691	0.744264	0.267015	0.270923	0.309937	0.473366	0.261942	0.744766	0.711709	0.728238	0.973006
yccJ	b1003	0.756369	0.526008	0.416946	0.444053	0.431678	0.515011	0.141395	0.974597	0.329818	0.652207	0.970305
uspA	b3495	2.47591	1.87762	2.6375	3.0592	2.8314	2.57633	0.447284	3.01917	2.99905	3.00911	0.967587
rlmB	b4180	1.49185	0.729136	0.743446	0.75998	0.692309	0.883345	0.341082	1.61413	0.812564	1.21335	0.967513
etp	b0982	0.687214	0.445086	0.161763	0.176164	0.16459	0.326963	0.23459	0.566703	0.540344	0.553524	0.965771
yfbS	b2292	0.5556	0.885358	0.751168	0.763498	0.731737	0.737472	0.118158	0.752435	0.949602	0.851019	0.960969
ygiH	b3059	1.27679	0.767367	0.802164	0.770738	0.815571	0.886527	0.219126	1.20043	0.993346	1.09689	0.960007
yafZ	b0252	0.87592	1.5924	0.71051	0.671688	0.689627	0.908029	0.391141	1.26561	1.29957	1.28259	0.957614
yjbO	b4050	1.45325	0.731299	0.273546	0.269912	0.268341	0.59927	0.517398	0.64001	1.54916	1.09458	0.957316
minE	b1174	0.581394	0.258741	0.348648	0.379611	0.387301	0.391139	0.117982	0.511097	0.496226	0.503661	0.953718
ygbI	b2735	0.87984	0.635092	1.09927	1.1158	1.1615	0.978301	0.220561	1.04671	1.32755	1.18713	0.94679
rnt	b1652	0.367936	0.0957283	0.101689	0.104259	0.0899745	0.151917	0.120885	0.199052	0.333344	0.266198	0.945365
yaeR	b0187	0.592317	0.582235	0.286258	0.271918	0.302458	0.407037	0.164928	0.528584	0.595458	0.562021	0.939707
rpmI	b1717	0.335965	0	0	0.0828743	0.100034	0.103775	0.137751	0.466269	0	0.233135	0.939085
yggH	b2960	0.788114	0.749215	0.45069	0.473142	0.443487	0.58093	0.172276	0.927977	0.557087	0.742532	0.938043
cydD	b0887	0.578868	0.463802	0.48669	0.496696	0.447779	0.494767	0.0507658	0.693434	0.390873	0.542154	0.933437
flgC	b1074	0.773446	0.708128	1.10264	0.98951	1.23578	0.961902	0.221075	0.979149	1.35707	1.16811	0.932743
gspI	b3330	1.6519	2.69035	2.89214	2.4892	3.08225	2.56117	0.554461	3.95309	2.20272	3.07791	0.931966
ytjB	b4387	1.72641	1.42218	0.640239	0.593701	0.630291	1.00256	0.533167	1.62342	1.37477	1.49909	0.931285
ynjB	b1754	0.427468	0.15849	0.191942	0.190728	0.194126	0.232551	0.109946	0.248124	0.421752	0.334938	0.931252
ynjE	b1757	0.554	0.314911	0.194158	0.217851	0.236787	0.303542	0.147158	0.43117	0.448917	0.440044	0.927586
mdtE	b3513	0.890726	1.01087	1.41732	1.44935	1.57033	1.26772	0.297928	1.84422	1.24369	1.54396	0.927193
hyfE	b2485	0.729109	0.650458	0.874228	0.95198	0.437612	0.728677	0.201176	0.755157	1.07341	0.914282	0.922601
aceE	b0114	0.270432	0.273138	0.318742	0.28206	0.335785	0.296031	0.0294566	0.466822	0.179555	0.323188	0.921928
ypjD	b2611	1.71114	1.35675	1.13737	1.25458	1.10989	1.31395	0.242868	1.53648	1.53845	1.53747	0.92033
potG	b0855	0.551969	0.364027	0.261004	0.258167	0.279362	0.342906	0.124579	0.504471	0.41044	0.457456	0.919497
modC	b0765	0.481528	0.549647	0.113083	0.113533	0.134882	0.278535	0.217913	0.442959	0.513473	0.478216	0.916335
gltL	b0652	0.5252	0.567117	1.25219	0.715509	0.555249	0.723052	0.304819	0.729912	1.27311	1.00151	0.913517
yfjY	b2644	1.09603	1.18891	0.675758	0.667242	0.712508	0.868089	0.253188	1.20053	0.996775	1.09865	0.910638
yaeJ	b0191	0.823116	1.63242	1.19258	0.980609	1.12798	1.15134	0.304368	1.4415	1.41434	1.42792	0.908707
recR	b0472	0.72015	0.982089	0.363304	0.367819	0.362522	0.559177	0.282145	0.870203	0.759823	0.815013	0.906753
mpl	b4233	0.804335	0.573735	0.676426	0.657887	0.620483	0.666573	0.0864494	0.653494	0.836401	0.744948	0.906595
rnhA	b0214	0.466555	0.190285	0.42941	0.375189	0.45093	0.382474	0.112859	0.672632	0.296843	0.484738	0.906119
yhdN	b3293	0.924591	1.03812	1.14059	1.00319	1.10866	1.04303	0.0858246	1.21575	1.02543	1.12059	0.903685
yfjU	b2638	2.14588	0.797758	0.311743	0.340831	0.32643	0.784528	0.787987	1.15193	1.83346	1.4927	0.898705
znuA	b1857	0.548497	0.300506	0.421435	0.420461	0.432843	0.424748	0.0878135	0.685544	0.321702	0.503623	0.898204
lpxM	b1855	0.433104	0.472525	0.678995	0.847434	0.655795	0.617571	0.168179	0.213768	1.3224	0.768086	0.89497
yieP	b3755	1.48094	1.31623	1.70909	1.83801	1.65585	1.60002	0.20394	1.87468	1.68945	1.78207	0.892631
cspE	b0623	1.80577	0.810357	0.486269	0.477296	0.546734	0.825286	0.564623	0.910237	1.74327	1.32675	0.888144
cpsG	b2048	0.691777	0.419633	0.312915	0.366204	0.332475	0.424601	0.154741	0.522281	0.601516	0.561899	0.887276
	b0017	0.982203	0.624694	0.430548	0.42166	0.442642	0.580349	0.239812	0.763143	0.820666	0.791905	0.882172
plsC	b3018	0.53419	0.380765	0.665528	0.55326	0.752192	0.577187	0.14092	0.742252	0.657993	0.700122	0.872377
yjhG	b4297	2.40268	1.38067	1.60314	1.92108	1.69745	1.801	0.388259	2.12613	2.15087	2.1385	0.869255
ydcM	b1432	0.837795	0.597346	0.650711	0.772986	0.738118	0.719391	0.0959877	1.12125	0.484196	0.802721	0.868132
yehX	b2129	0.436638	0.574977	0.188166	0.211253	0.155334	0.313274	0.183516	0.421729	0.522204	0.471966	0.864735
ybaT	b0486	0.617089	1.22602	0.83384	0.797882	0.768602	0.848686	0.226512	0.943557	1.14477	1.04416	0.862983
cls	b1249	0.401537	0.298639	0.353811	0.432103	0.412728	0.379763	0.0537468	0.433256	0.418377	0.425817	0.856856
	b3109	0.694962	0.432158	0.51021	0.493271	0.520376	0.530195	0.0982579	0.374236	0.854529	0.614383	0.8568
gdhA	b1761	0.495712	0.197608	0.227067	0.245169	0.22223	0.277557	0.123129	0.41149	0.354568	0.383029	0.856602
ybaL	b0478	0.673195	0.446407	0.246309	0.268065	0.238442	0.374483	0.187525	0.331507	0.738683	0.535095	0.856481
yjaA	b4011	0.687619	0.224497	0.416754	0.430928	0.414887	0.434937	0.164986	0.357162	0.795322	0.576242	0.856467
hslV	b3932	1.2689	0.690677	0.620089	0.753273	0.655378	0.797663	0.267981	1.1025	0.950411	1.02646	0.85377
hflX	b4173	0.621656	0.658645	0.410361	0.376323	0.435552	0.500508	0.129858	0.533581	0.689054	0.611318	0.85332
flgA	b1072	0.361289	0.413986	0.172786	0.165602	0.185957	0.259924	0.118291	0.4382	0.283422	0.360811	0.852874
yhaL	b3107	0.871528	0.500802	0.448701	0.479783	0.233983	0.506959	0.229998	0.443007	0.962435	0.702721	0.851142
yfcL	b2325	0.775032	0.917417	0.289764	0.2718	0.310105	0.512824	0.308785	0.851633	0.695149	0.773391	0.843848
ybiB	b0800	0.784101	0.173448	0.162659	0.172331	0.156035	0.289715	0.276464	0.55741	0.487841	0.522625	0.842464
agaR	b3131	0.771252	0.473483	0.988056	1.07379	1.05016	0.871348	0.252434	1.29569	0.87162	1.08365	0.841029
tyrP	b1907	0.290533	0.693219	0.189239	0.176029	0.236976	0.317199	0.214966	0.413184	0.580373	0.496778	0.835386
smpB	b2620	0.633835	0.439553	0.883876	0.801147	0.943225	0.740327	0.204499	1.33262	0.487407	0.910014	0.829769
yfcA	b2327	0.869858	0.425746	0.870912	0.917254	0.843128	0.78538	0.202802	0.936268	0.970169	0.953219	0.8276
ydhA	b1639	0.789763	0.378797	0.280223	0.320797	0.284832	0.410882	0.215439	0.353012	0.824845	0.588928	0.826433
ycfT	b1115	0.49588	1.05985	0.818143	0.797729	0.824336	0.799187	0.200582	0.854724	1.07502	0.96487	0.826012
uvrB	b0779	0.551569	0.589049	0.176899	0.189041	0.202562	0.341824	0.209195	0.512549	0.515586	0.514068	0.823363
dksA	b0145	0.718825	0.22848	0.508077	0.612286	0.501775	0.513888	0.182565	0.768972	0.558673	0.663823	0.821266
rplU	b3186	0.484828	0.210413	0.189049	0.192893	0.180445	0.251525	0.130876	0.718007	0	0.359004	0.821222
srlD	b2705	0.845112	0.535975	0.584144	0.625169	0.644542	0.646988	0.118331	0.427537	1.06066	0.744101	0.820685
fliP	b1948	0.530772	0.209754	0.167749	0.218025	0.194932	0.264247	0.150215	0.406133	0.368756	0.387445	0.820145
menF	b2265	0.612897	0.802188	0.223599	0.243861	0.217131	0.419935	0.271123	0.64663	0.63517	0.6409	0.814997
yegW	b2101	0.518814	0.393336	0.220305	0.232396	0.198595	0.312689	0.138736	0.591317	0.259828	0.425572	0.813653
deoB	b4383	1.04268	0.448735	0.577537	0.69918	0.679876	0.689602	0.221035	0.987201	0.751529	0.869365	0.813277
fixX	b0044	0.388896	0.799754	0.0917471	0.0831966	0.181894	0.309097	0.300651	0.779941	0.326723	0.553332	0.812351
zntR	b3292	0.839781	1.56391	0.811346	1.28068	1.66503	1.23215	0.397124	1.28278	1.82639	1.55459	0.811938
ccmB	b2200	0.507974	0.435135	0.158974	0.189118	0.14738	0.287716	0.170467	0.336287	0.515733	0.42601	0.811263
mdlA	b0448	0.836726	0.394408	0.455969	0.448964	0.510046	0.529223	0.176712	0.425531	0.918977	0.672254	0.809402
eutQ	b2460	0.831381	0.256137	0.235703	0.622961	0.192803	0.427797	0.283971	0.79679	0.518395	0.657592	0.809219
soxR	b4063	0.636244	0.239747	0.360053	0.367353	0.367354	0.39415	0.145815	0	1.02314	0.511572	0.805276
yebU	b1835	0.35722	0.449119	0.174977	0.203074	0.201131	0.277104	0.120094	0.383036	0.36427	0.373653	0.803949
ybgK	b0712	0.870931	0.418786	0.281199	0.318861	0.273672	0.43269	0.251715	0.22626	1.03903	0.632645	0.794374
ygeM	b2857	0.932767	0.842051	0.606409	0.62398	0.600591	0.72116	0.155355	0.863191	0.825855	0.844523	0.794072
mraZ	b0081	0.320703	0.272844	0.642758	0.633534	0.639471	0.501862	0.188012	0.570309	0.731315	0.650812	0.792239
	b3372	1.89201	1.59583	1.68864	1.75642	1.83152	1.75289	0.11656	1.99936	1.69081	1.84509	0.790999
	b2228	0.867248	0.631338	0.371811	0.377808	0.387292	0.5271	0.219383	0.689905	0.709239	0.699572	0.786171
groS	b4142	0.339223	0.21035	0.158905	0.166938	0.170562	0.209196	0.0753588	0.53683	0	0.268415	0.785833
yjfP	b4190	1.05846	0.874019	1.41102	1.48466	1.50387	1.26641	0.283789	1.60973	1.36889	1.48931	0.78546
marR	b1530	0.860661	0.522718	0.346073	0.374619	0.346023	0.490019	0.219782	0.677153	0.647915	0.662534	0.784935
tdcE	b3114	1.98249	0.984056	0.796569	0.788275	0.826796	1.07564	0.513113	2.22262	0.731919	1.47727	0.782737
ydcY	b1446	0.466966	0.676615	0.22947	0.231797	0.236422	0.368254	0.200057	0.270315	0.777449	0.523882	0.777917
tynA	b1386	0.628053	0.404068	0.32151	0.37134	0.341458	0.413286	0.124048	0.485339	0.533876	0.509607	0.776485
ygeY	b2872	1.02982	1.22865	0.761293	0.889739	0.802939	0.942489	0.190136	0.954316	1.22575	1.09003	0.775998
yecA	b1908	0.57738	0.454612	0.0941019	0.181343	0.19333	0.300154	0.205363	0.443329	0.475038	0.459184	0.774385
rpsR	b4202	0.409233	0.276092	0.239807	0.275491	0.279487	0.296022	0.0653242	0.320652	0.372503	0.346578	0.77392
dld	b2133	0.604369	0.95779	0.635146	0.530073	0.697842	0.685044	0.163988	0.764838	0.858271	0.811555	0.771461
ytfM	b4220	1.33294	0.795766	0.593154	0.590761	0.614572	0.785439	0.317779	0.687939	1.37319	1.03056	0.771366
yhdT	b3257	1.14558	0.810471	0.665448	0.706883	0.684582	0.802594	0.19975	1.0811	0.83052	0.955809	0.767034
panF	b3258	0.706154	1.23864	0.865561	0.951912	0.934006	0.939255	0.193382	1.26609	0.908475	1.08728	0.765453
yjbJ	b4045	1.97317	2.53249	1.1719	1.30564	1.23092	1.64283	0.592822	2.03924	2.15302	2.09613	0.764655
yggC	b2928	0.939469	0.398867	0.814192	0.976903	0.939482	0.813783	0.239979	1.08578	0.90846	0.997119	0.763967
secB	b3609	0.410384	0.555302	0.527532	0.570288	0.638269	0.540355	0.0833116	0.592825	0.614968	0.603897	0.762702
osmY	b4376	1.55494	0.743441	0.654387	0.665636	0.681256	0.859933	0.390043	1.21148	1.10152	1.1565	0.760342
dbpA	b1343	0.353597	0.188768	0.283007	0.280722	0.277944	0.276808	0.0585289	0.41976	0.221758	0.320759	0.750935
ycaC	b0897	1.20685	0.884632	0.719509	0.757608	0.633912	0.840503	0.223803	0.874615	1.14103	1.00782	0.747614
prpE	b0335	0.692046	0.197358	0.518547	0.45347	0.526428	0.47757	0.179698	0.50445	0.719102	0.611776	0.746841
hcaT	b2536	0.492415	0.860738	0.595452	0.615215	0.646763	0.642117	0.135212	0.679617	0.806241	0.742929	0.745591
shiA	b1981	1.10696	0.728334	0.644383	0.638961	0.646267	0.752982	0.201304	0.777787	1.02782	0.902801	0.744245
gntK	b3437	1.96298	0.537091	1.50532	1.54005	1.5957	1.42823	0.530702	2.23287	1.41348	1.82317	0.744193
	b2772	0.903542	0.381985	0.721409	0.792847	0.80267	0.720491	0.200052	0.95299	0.78512	0.869055	0.742627
potF	b0854	0.76808	0.409632	0.424236	0.389824	0.433221	0.484999	0.159096	0.396003	0.80868	0.602341	0.737559
chbG	b1733	0.495239	0.527812	0.126111	0.130065	0.137289	0.283303	0.208694	0.439163	0.435163	0.437163	0.73725
hyfA	b2481	0.64491	1.16024	0.704847	0.598639	0.636835	0.749094	0.232964	0.828663	1.01287	0.920767	0.736908
surA	b0053	0.758582	0.32672	0.44713	0.510627	0.466937	0.501999	0.158802	0.610305	0.627505	0.618905	0.736176
napA	b2206	0.793774	0.531318	0.774071	0.837078	0.819832	0.751214	0.125269	0.76251	0.923805	0.843158	0.733967
cysQ	b4214	1.03513	1.09541	0.609277	0.506379	0.619984	0.773237	0.271094	0.936917	1.00429	0.970603	0.728037
ycdK	b1010	0.61475	0.200153	0.338938	0.420638	0.391946	0.393285	0.150042	0.605864	0.398755	0.502309	0.726626
yejF	b2180	0.502377	0.927898	0.421229	0.489877	0.444672	0.557211	0.209825	0.637328	0.777432	0.70738	0.715691
tufA	b3339	0.281581	0.35319	0.257659	0.255952	0.355734	0.300823	0.0500107	0.673188	0	0.336594	0.715261
yejL	b2187	0.913181	0.787191	0.213292	0.218848	0.225306	0.471564	0.348518	0.758486	0.682869	0.720678	0.714781
insB-4	b0988	0.822318	1.20542	0.641194	0.63098	0.311727	0.722328	0.326686	0.938486	0.971902	0.955194	0.712813
gadB	b1493	1.39841	0.664783	0.631793	0.724844	0.674057	0.818778	0.325738	0.990097	1.11173	1.05091	0.712647
	b1898	0.691301	1.1166	1.61564	1.25579	1.55833	1.24753	0.373733	2.80332	0.22379	1.51355	0.711794
sbp	b3917	1.02997	1.25582	1.61115	1.38753	1.70967	1.39883	0.273102	1.80619	1.38013	1.59316	0.711571
yiiR	b3921	1.88383	1.64939	2.61798	2.78846	2.5018	2.28829	0.494019	2.82495	2.45273	2.63884	0.709577
hybO	b2997	1.45409	0.738407	0.81942	0.869947	0.883994	0.953173	0.285766	1.53544	0.776317	1.15588	0.709335
cof	b0446	0.666447	0.481099	0.501844	0.461851	0.547717	0.531792	0.0817678	0.624245	0.554138	0.589192	0.701991
rbsK	b3752	1.82585	0.745821	0.810276	0.820126	0.781743	0.996762	0.464371	1.48784	1.15735	1.3226	0.701665
speA	b2938	0.880837	0.525711	0.581416	0.595728	0.651188	0.646976	0.138147	0.630824	0.855319	0.743071	0.695603
yegT	b2098	0.688394	0.854715	0.653961	0.593621	0.578594	0.673857	0.110487	0.657045	0.842644	0.749844	0.687751
pgm	b0688	0.5088	0.582727	0.278011	0.27812	0.300221	0.389576	0.145237	0.66884	0.310048	0.489444	0.687624
tyrB	b4054	0.956566	0.843963	0.388698	0.430599	0.371595	0.598284	0.279355	0.819148	0.758284	0.788716	0.681685
yegU	b2099	0.411201	0.664618	0.154465	0.141132	0.154306	0.305145	0.230665	0.625799	0.298538	0.462168	0.680742
ydhX	b1671	0.574228	0.493351	0.244747	0.206687	0.249366	0.353676	0.167708	0.542608	0.391354	0.466981	0.675608
menC	b2261	0.549272	0.448663	0.279343	0.25726	0.273863	0.36168	0.130529	0.463542	0.434824	0.449183	0.670366
torC	b0996	0.502163	0.763276	0.373587	0.400989	0.390675	0.486138	0.16286	0.545882	0.644267	0.595075	0.668898
yggS	b2951	0.831633	0.630684	0.377815	0.341156	0.402877	0.516833	0.209306	0.65449	0.6568	0.655645	0.663202
caiA	b0039	1.09014	1.02756	1.35288	1.41521	1.32547	1.24225	0.17198	1.50608	1.20633	1.35621	0.662596
bioF	b0776	0.417838	0.657195	0.633502	0.629113	0.717714	0.611073	0.113653	0.727109	0.645393	0.686251	0.661475
ybhB	b0773	0.38535	0.592565	0.259728	0.248764	0.233898	0.344061	0.151483	0.589255	0.298716	0.443986	0.659645
ybaW	b0443	1.24002	1.84133	0.313882	0.32261	0.173148	0.778198	0.7302	0.937525	1.58091	1.25922	0.658748
yciV	b1266	0.550986	0.418369	0.270326	0.25195	0.274974	0.353321	0.12904	0.585662	0.289283	0.437472	0.652132
glpC	b2243	0.606732	0.210415	0.740758	0.71928	0.706786	0.596794	0.222044	0.71661	0.766546	0.741578	0.65205
yjfO	b4189	3.98785	1.51627	2.61207	2.56647	2.72965	2.68246	0.878163	3.36013	3.14886	3.2545	0.651399
frvB	b3899	1.02358	1.74711	0.242986	0.23899	0.260032	0.70254	0.67381	1.5581	0.723694	1.1409	0.650562
rtn	b2176	0.801051	0.583328	0.456024	0.556614	0.492244	0.577852	0.134601	0.671787	0.658996	0.665392	0.650364
gspM	b3334	1.17296	3.1001	2.01104	2.06208	1.78425	2.02609	0.69666	2.02693	2.92897	2.47795	0.648608
kdpD	b0695	0.587046	0.247612	0.466755	0.455082	0.480508	0.447401	0.123436	0.437016	0.616687	0.526851	0.643659
yddL	b1472	0.532029	1.18554	0.684125	0.518982	0.666357	0.717406	0.272305	1.00978	0.775194	0.892487	0.64296
ydiQ	b1697	1.10226	1.51153	0.289672	0.282413	0.148945	0.666966	0.604433	1.55439	0.555213	1.0548	0.641649
ybeA	b0636	0.323716	0.165769	0.181912	0.170536	0.225071	0.213401	0.0659608	0.307722	0.203448	0.255585	0.639534
flgG	b1078	0.349752	0.124155	0.495932	0.402262	0.515325	0.377485	0.156994	0.550133	0.405073	0.477603	0.637717
galM	b0756	0.806516	0.564944	0.233728	0.265136	0.275995	0.429264	0.249696	0.275069	0.901771	0.58842	0.637404
nadB	b2574	0.81826	0.377371	0.926937	0.874162	0.967891	0.792924	0.239008	0.931688	0.957143	0.944416	0.633835
yhaO	b3110	1.62964	1.17041	0.944069	1.01845	0.936068	1.13973	0.28958	1.16232	1.48335	1.32283	0.632321
mak	b0394	0.836231	0.957858	0.88378	0.753617	0.935274	0.873352	0.0818518	0.836206	1.01374	0.924971	0.630635
yegQ	b2081	0.633825	0.437553	0.270456	0.307346	0.275941	0.385024	0.154693	0.594786	0.36978	0.482283	0.62872
yedR	b1963	1.21327	0.533841	0.410494	0.346705	0.413252	0.583512	0.35849	0.476793	1.141	0.808894	0.6287
mltA	b2813	0.920689	0.20844	1.15444	0.946579	1.09973	0.865977	0.38069	1.40324	0.805417	1.10433	0.626101
yfcT	b2337	1.09519	1.12109	1.0581	1.08965	1.15781	1.10437	0.0373408	1.47632	0.779077	1.1277	0.624807
fnr	b1334	0.367399	0.152619	0.560711	0.56244	0.603141	0.449262	0.189478	0.631132	0.503032	0.567082	0.621815
insB-1	b0021	0.770089	1.04596	0.578876	0.585508	0.556577	0.707401	0.20777	0.812473	0.860399	0.836436	0.621047
potH	b0856	0.568686	0.64115	0.553667	0.620188	0.530207	0.582779	0.0464127	0.623409	0.59913	0.61127	0.613847
ydiI	b1686	0.876723	0.313099	0.682072	0.60867	0.753051	0.646723	0.211074	0.815742	0.736815	0.776279	0.613793
	b1417	0.545813	0.232466	0.337622	0.323884	0.349934	0.357944	0.114757	0.463239	0.393451	0.428345	0.613477
aspA	b4139	1.44922	1.15822	1.1385	1.25245	1.33371	1.26642	0.128656	1.05625	1.63438	1.34532	0.613235
yaiW	b0378	0.956943	0.253979	0.657518	0.576375	0.691309	0.627225	0.252802	0.754081	0.810098	0.782089	0.612592
cspD	b0880	0.786621	1.21739	0.930421	0.858401	0.955622	0.949691	0.16355	0.723078	1.37574	1.04941	0.609708
htrG	b3055	1.21072	0.824751	1.14724	1.29649	1.2665	1.14914	0.190072	1.17105	1.35701	1.26403	0.604479
yohK	b2142	0.444793	0.273355	0.246513	0.290638	0.238468	0.298754	0.0842644	0.340619	0.358652	0.349636	0.60384
rpoN	b3202	0.540346	0.297394	0.23205	0.233137	0.280455	0.316677	0.128308	0.285332	0.502939	0.394136	0.603696
gabT	b2662	0.719663	0.225151	0.263699	0.278969	0.256261	0.348749	0.208273	0	0.94895	0.474475	0.603662
dcm	b1961	0.544318	0.44078	0.161284	0.226541	0.19949	0.314483	0.168228	0.295951	0.536116	0.416033	0.60365
ymbA	b0952	0.50907	0.991059	0.370667	0.324091	0.382393	0.515456	0.274558	0.627916	0.732851	0.680384	0.600702
dicC	b1569	0.529628	0.602243	0.257469	0.44616	0.245406	0.416181	0.160267	0.492727	0.531957	0.512342	0.600003
yefM	b2017	0.627262	0.306049	0.598218	0.669485	0.545094	0.549222	0.143269	0.590434	0.679918	0.635176	0.599954
rfe	b3784	1.16386	1.93475	1.5853	1.54317	1.82607	1.61063	0.298439	2.14766	1.43159	1.78963	0.599772
sapF	b1290	0.336239	0.884205	0.562393	0.433569	0.560332	0.555348	0.206797	0.733841	0.624438	0.67914	0.598617
ybiV	b0822	0.774455	0.751697	0.475615	0.484293	0.497403	0.596693	0.152297	0.597135	0.778381	0.687758	0.597945
yfhJ	b2524	0.862561	0.700068	0.265947	0.274382	0.274239	0.475439	0.285094	0.865733	0.425036	0.645384	0.596102
yphH	b2550	0.85893	0.457681	0.474937	0.515536	0.481845	0.557786	0.16965	0.608958	0.70685	0.657904	0.590143
	b4404	1.32702	0.7343	0.543877	0.668204	0.569852	0.76865	0.321358	1.02635	0.889784	0.958065	0.589422
pphA	b1838	0.76012	0.51894	0.834178	0.842447	0.877518	0.766641	0.144914	0.87669	0.826451	0.851571	0.586073
rplI	b4203	0.788593	1.66999	1.09153	1.03865	1.1399	1.14573	0.322815	1.26862	1.40017	1.33439	0.58443
mutS	b2733	0.756019	0.355766	0.405386	0.431695	0.435361	0.476845	0.159267	0.373604	0.766035	0.56982	0.583764
ytfI	b4215	1.31865	0.860492	0.830984	0.880887	0.842786	0.946759	0.208744	1.10566	1.03038	1.06802	0.580902
yfjS	b2636	1.23335	0.494858	0.91159	0.676985	0.829007	0.829157	0.276169	0.851861	1.12623	0.989047	0.578955
hyaB	b0973	0.676812	0.387828	0.380716	0.420844	0.36757	0.446754	0.130098	0.5061	0.537937	0.522018	0.578522
citE	b0616	0.619384	0.331197	0.33478	0.342411	0.327048	0.390964	0.127816	0.463931	0.465869	0.4649	0.578458
ycdO	b1018	0.762317	0.420755	0.290008	0.261378	0.303111	0.407514	0.207439	0.360505	0.694475	0.52749	0.578369
dsbB	b1185	0.830233	0.15204	1.34601	1.16853	1.29189	0.957741	0.493015	2.16735	0.316736	1.24204	0.576659
ycbC	b0920	0.717825	0.186595	0.492703	0.527158	0.492903	0.483437	0.190486	0.468932	0.716743	0.592838	0.574324
yraP	b3150	1.09375	1.50743	0.794034	0.770093	0.876018	1.00826	0.306833	1.09819	1.26905	1.18362	0.571493
yhhK	b3459	1.1027	0.261449	0.527991	0.517281	0.52795	0.587473	0.30974	0.552365	0.975766	0.764066	0.570131
tam	b1519	0.693572	0.156476	0.31274	0.284144	0.331421	0.355671	0.200875	0.499228	0.438239	0.468733	0.562852
yibI	b3598	1.80615	1.44603	1.17355	1.05885	1.21507	1.33993	0.296184	1.92537	1.08745	1.50641	0.562084
ilvH	b0078	0.840186	0.471954	1.78019	1.58993	1.89236	1.31492	0.6248	1.42784	1.90308	1.66546	0.561037
caiT	b0040	0.64209	1.21834	1.22175	1.12244	1.20035	1.08099	0.248635	1.09149	1.34931	1.2204	0.560682
yliD	b0832	0.666751	0.82034	0.524853	0.55414	0.573222	0.627861	0.119991	0.67604	0.714135	0.695088	0.560264
wzc	b2060	0.620405	0.554027	0.462818	0.543978	0.515503	0.539346	0.0575164	0.832928	0.309866	0.571397	0.557247
[truncated: 2,037 more rows]
