# Supplementary material for: Genetic Dissection of an Exogenously Induced Biofilm in Laboratory and Clinical Isolates of E. coli
Source: PLoS Pathog. 2009 May 15;5(5):e1000432. doi: 10.1371/journal.ppat.1000432 (PMC2675270; doi:10.1371/journal.ppat.1000432)
Supplement: Dataset S2 — Microarray data for identification of transposon insertion mutants suppressing rfaY deletion phenotype. The z-score is calculated based on the average microarray signal of two independent replicates as explained before (Dataset S1). More detailed information on hybridization values of each replicate and unselected library is provided in a separate worksheet. (1.94 MB XLS) [file ppat.1000432.s002.xls]

## Sheet: Summary
Gene_Name	b-Number	z-Score	Function
rfbD	b2040	956.067	dTDP-4-dehydrorhamnose reductase subunit,NAD(P)-binding, of dTDP-L-rhamnose synthase
rfaS	b3629	754.708	lipopolysaccharide core biosynthesis protein
fimE	b4313	398.421	tyrosine recombinase/inversion of on/offregulator of fimA
galU	b1236	348.733	glucose-1-phosphate uridylyltransferase
rfaG	b3631	265.718	glucosyltransferase I
rfbA	b2039	253.183	glucose-1-phosphate thymidylyltransferase
rfaJ	b3626	237.566	UDP-D-glucose:(galactosyl)lipopolysaccharideglucosyltransferase
rfaQ	b3632	199.233	lipopolysaccharide core biosynthesis protein
rfaI	b3627	193.689	UDP-D-galactose:(glucosyl)lipopolysaccharide-alpha-1,3-D-galactosyltransferase
pgm	b0688	188.848	phosphoglucomutase
rfaB	b3628	176.159	UDP-D-galactose:(glucosyl)lipopolysaccharide-1,6-D-galactosyltransferase
rfaP	b3630	171.684	kinase that phosphorylates core heptose oflipopolysaccharide
ygaF	b2660	162.125	predicted enzyme
rfaC	b3621	130.225	ADP-heptose:LPS heptosyl transferase I
kdtA	b3633	84.4085	3-deoxy-D-manno-octulosonic-acid transferase
rfaH	b3842	73.163	transcriptional activator RfaH
rfbX	b2037	55.0541	predicted polisoprenol-linked O-antigentransporter
znuC	b1858	49.0966	high-affinity zinc transporter ATPase
fimA	b4314	44.8349	major type 1 subunit fimbrin (pilin)
fimB	b4312	41.981	tyrosine recombinase/inversion of on/offregulator of fimA
znuA	b1857	39.1488	high-affinity zinc transporter periplasmiccomponent
pps	b1702	33.4463	phosphoenolpyruvate synthase
rfaF	b3620	33.1821	ADP-heptose:LPS heptosyltransferase II
rfaZ	b3624	31.7996	lipopolysaccharide core biosynthesis protein
csrA	b2696	31.2952	carbon storage regulator
alaS	b2697	31.2153	alanyl-tRNA synthetase
lolE	b1118	24.7088	outer membrane-specific lipoprotein transportersubunit
rpmE	b3936	24.6262	50S ribosomal subunit protein L31
ftsW	b0089	24.5723	integral membrane protein involved instabilizing FstZ ring during cell division
ispU	b0174	23.6324	undecaprenyl pyrophosphate synthase
flhD	b1892	22.3587	transcriptional activator FlhD
ubiD	b3843	21.7203	3-octaprenyl-4-hydroxybenzoate decarboxylase
rfaK	b3623	21.5995	lipopolysaccharide core biosynthesis
rpsA	b0911	19.2722	30S ribosomal protein S1
cheW	b1887	18.8512	purine-binding chemotaxis protein
yfiC	b2575	16.532	predicted S-adenosyl-L-methionine-dependentmethyltransferase
hyfH	b2488	16.4595	hydrogenase 4, Fe-S subunit
rfaL	b3622	16.4487	O-antigen ligase
cheA	b1888	16.2066	fused chemotactic sensory histidine kinase intwo-component regulatory system with CheB and CheY:
tolC	b3035	14.8055	outer membrane channel precursor protein
yacC	b0122	13.749	hypothetical protein
kdsA	b1215	12.9895	2-dehydro-3-deoxyphosphooctonate aldolase
yhdA	b3252	12.3144	conserved inner membrane protein
lgt	b2828	12.2128	prolipoprotein diacylglyceryl transferase
holB	b1099	12.0434	DNA polymerase III subunit delta'
ispD	b2747	11.976	2-C-methyl-D-erythritol 4-phosphatecytidylyltransferase
nusA	b3169	11.822	transcription elongation factor NusA
yaeL	b0176	11.7266	zinc metallopeptidase
rpmI	b1717	11.6502	50S ribosomal protein L35
def	b3287	11.6175	peptide deformylase
lepB	b2568	11.4725	leader peptidase (signal peptidase I)
rfe	b3784	11.3616	UDP-GlcNAc:undecaprenylphosphateGlcNAc-1-phosphate transferase
yjgQ	b4262	11.1959	conserved inner membrane protein
secD	b0408	10.935	protein export protein SecD
thiL	b0417	10.9317	thiamine monophosphate kinase
ftsI	b0084	10.7766	transpeptidase involved in septal peptidoglycansynthesis (penicillin-binding protein 3)
pyrG	b2780	10.4379	CTP synthetase
ydgJ	b1624	10.16	predicted oxidoreductase
prc	b1830	10.0289	carboxy-terminal protease for penicillin-bindingprotein 3
lysS	b2890	9.7091	lysine tRNA synthetase, constitutive
murB	b3972	9.70731	UDP-N-acetylenolpyruvoylglucosamine reductase
nudF	b3034	9.51287	ADP-ribose pyrophosphatase
yrhA	b3443	9.45858	hypothetical protein
yjeE	b4168	9.4418	ATPase with strong ADP affinity
yjgP	b4261	9.30277	conserved inner membrane protein
proS	b0194	9.03502	prolyl-tRNA synthetase
	b3841	8.95385
yihV	b3883	8.70909	predicted sugar kinase
pqiA	b0950	8.64986	paraquat-inducible membrane protein A
rfbB	b2041	8.58179	dTDP-glucose 4,6 dehydratase, NAD(P)-binding
mreB	b3251	8.57439	cell wall structural complex MreBCD, actin-likecomponent MreB
purM	b2499	8.25421	phosphoribosylaminoimidazole synthetase
ymfH	b1142	8.17237	e14 prophage; predicted protein
dnaK	b0014	7.84646	molecular chaperone DnaK
metG	b2114	7.8007	methionyl-tRNA synthetase
imp	b0054	7.5271	organic solvent tolerance protein precursor
gltX	b2400	7.49774	glutamyl-tRNA synthetase
secY	b3300	7.38446	protein translocase subunit SecY
yiiD	b3888	7.31585	predicted acetyltransferase
yrfF	b3398	7.09664	predicted inner membrane protein
murE	b0085	7.06899	UDP-N-acetylmuramoylalanyl-D-glutamate--2,6-diaminopimelate ligase
yddJ	b1470	7.04702	hypothetical protein
lnt	b0657	7.03179	apolipoprotein N-acyltransferase
aceE	b0114	6.97551	pyruvate dehydrogenase subunit E1
groL	b4143	6.92587	chaperonin GroEL
atpA	b3734	6.69623	F0F1 ATP synthase subunit alpha
murD	b0088	6.67404	UDP-N-acetylmuramoyl-L-alanyl-D-glutamatesynthetase
rlpB	b0641	6.65885	minor lipoprotein
yidC	b3705	6.55503	inner membrane protein translocase componentYidC
pldB	b3825	6.5298	lysophospholipase L(2)
flhC	b1891	6.48214	DNA-binding transcriptional dual regulator withFlhD
dsbC	b2893	6.37268	protein disulfide isomerase II
acpP	b1094	6.34029	acyl carrier protein
seqA	b0687	6.28575	regulatory protein for replication initiation
rplE	b3308	6.26645	50S ribosomal protein L5
yijP	b3955	6.20453	conserved inner membrane protein
racR	b1356	6.2013	Rac prophage; predicted DNA-bindingtranscriptional regulator
crr	b2417	6.1853	glucose-specific PTS system enzyme IIAcomponent
gmhB	b0200	6.16419	hypothetical protein
yiiE	b3889	6.15606	predicted transcriptional regulator
ffh	b2610	6.07154	Signal Recognition Particle (SRP) component with4.5S RNA (ffs)
ycbB	b0925	6.03824	predicted carboxypeptidase
glnS	b0680	6.00093	glutaminyl-tRNA synthetase
wzxC	b2046	5.57484	colanic acid exporter
pdxH	b1638	5.52772	pyridoxamine 5'-phosphate oxidase
yrbE	b3194	5.46239	predicted toluene transporter subunit: membranecomponent of ABC superfamily
rpoB	b3987	5.42818	DNA-directed RNA polymerase subunit beta
hns	b1237	5.29143	global DNA-binding transcriptional dualregulator H-NS
ygeR	b2865	5.25094	Tetratricopeptide repeat transcriptionalregulator
slyB	b1641	5.23868	outer membrane lipoprotein
rimM	b2608	5.23433	16S rRNA-processing protein
rssB	b1235	5.16712	response regulator of RpoS
rpoA	b3295	5.07784	DNA-directed RNA polymerase subunit alpha
ddlB	b0092	5.05164	D-alanylalanine synthetase
rpoD	b3067	5.01309	RNA polymerase sigma factor
dnaQ	b0215	4.88806	DNA polymerase III subunit epsilon
priB	b4201	4.83164	primosomal replication protein N
yadR	b0156	4.80792	hypothetical protein
fabD	b1092	4.78977	acyl carrier protein S-malonyltransferase
gatD	b2091	4.72322	galactitol-1-phosphate dehydrogenase,Zn-dependent and NAD(P)-binding
secA	b0098	4.69681	translocase
yaeT	b0177	4.65168	hypothetical protein
murI	b3967	4.62558	glutamate racemase
iscU	b2529	4.52999	scaffold protein
icd	b1136	4.51039	isocitrate dehydrogenase
argS	b1876	4.49737	arginyl-tRNA synthetase
tus	b1610	4.4843	DNA replication terminus site-binding protein
yfdR	b2361	4.47905	CPS-53 (KpLE1) prophage; conserved protein
nrdA	b2234	4.44507	ribonucleotide-diphosphate reductase alphasubunit
	b2084	4.44035
yfiO	b2595	4.41078	predicted lipoprotein
araC	b0064	4.40329	DNA-binding transcriptional dual regulator
ykfG	b0247	4.38587	CP4-6 prophage; predicted DNA repair protein
nuoM	b2277	4.26071	NADH dehydrogenase subunit M
ftsQ	b0093	4.25847	membrane anchored protein involved in growth ofwall at septum
ycaQ	b0916	4.2314	hypothetical protein
ybaO	b0447	4.22587	predicted DNA-binding transcriptional regulator
yccC	b0981	4.15596	cryptic autophosphorylating protein tyrosinekinase Etk
cynR	b0338	4.15052	DNA-binding transcriptional dual regulator
infB	b3168	4.07953	translation initiation factor IF-2
nemA	b1650	4.02833	N-ethylmaleimide reductase, FMN-linked
accC	b3256	4.01062	acetyl-CoA carboxylase
ssb	b4059	3.94332	single-strand DNA-binding protein
asnS	b0930	3.86399	asparaginyl-tRNA synthetase
yraK	b3145	3.83532	predicted fimbrial-like adhesin protein
tufB	b3980	3.83389	protein chain elongation factor EF-Tu (duplicateof tufA)
rplV	b3315	3.82645	50S ribosomal protein L22
cheB	b1883	3.82319	chemotaxis-specific methylesterase
tar	b1886	3.78797	methyl-accepting chemotaxis protein II
blc	b4149	3.71243	outer membrane lipoprotein (lipocalin)
mrdA	b0635	3.69187	transpeptidase involved in peptidoglycansynthesis (penicillin-binding protein 2)
paaJ	b1397	3.68987	acetyl-CoA acetyltransferase
atpH	b3735	3.66281	F0F1 ATP synthase subunit delta
trpE	b1264	3.54175	anthranilate synthase component I
atpF	b3736	3.532	F0F1 ATP synthase subunit B
pgi	b4025	3.53157	glucose-6-phosphate isomerase
hda	b2496	3.52067	DNA replication initiation factor
infC	b1718	3.4693	translation initiation factor IF-3
murF	b0086	3.42863	UDP-N-acetylmuramoyl-tripeptide:D-alanyl-D-alanine ligase
metK	b2942	3.40427	S-adenosylmethionine synthetase
geneA	b0175	3.39219	CDP-diglyceride synthase
zwf	b1852	3.2976	glucose-6-phosphate 1-dehydrogenase
kdsB	b0918	3.25079	3-deoxy-manno-octulosonate cytidylyltransferase
hisS	b2514	3.2378	histidyl-tRNA synthetase
aspS	b1866	3.14618	aspartyl-tRNA synthetase
mraZ	b0081	3.13595	hypothetical protein
pheT	b1713	3.11306	phenylalanyl-tRNA synthetase beta subunit
araD	b0061	3.07104	L-ribulose-5-phosphate 4-epimerase
hemH	b0475	3.05293	ferrochelatase
yfiD	b2579	3.04785	pyruvate formate lyase subunit
thrS	b1719	3.04158	threonyl-tRNA synthetase
accB	b3255	3.04107	acetyl-CoA carboxylase
ileS	b0026	3.03233	isoleucyl-tRNA synthetase
ribE	b0415	3.02116	riboflavin synthase subunit beta
mraW	b0082	3.00524	S-adenosyl-methyltransferase
ligA	b2411	3.00361	NAD-dependent DNA ligase LigA
hipB	b1508	2.99147	DNA-binding transcriptional regulator
mreD	b3249	2.94469	cell wall structural complex MreBCDtransmembrane component MreD
tilS	b0188	2.92947	tRNA(Ile)-lysidine synthetase
glyQ	b3560	2.92479	glycyl-tRNA synthetase subunit alpha
tmk	b1098	2.91241	thymidylate kinase
yciC	b1255	2.91165	hypothetical protein
pdhR	b0113	2.90427	transcriptional regulator of pyruvatedehydrogenase complex
mtlR	b3601	2.90194	DNA-binding repressor
nuoC	b2286	2.89038	NADH:ubiquinone oxidoreductase, chain C,D
gyrA	b2231	2.83657	DNA gyrase subunit A
yfgA	b2516	2.77636	hypothetical protein
hfq	b4172	2.76549	RNA-binding protein Hfq
ribF	b0025	2.7534	hypothetical protein
prsA	b1207	2.73835	ribose-phosphate pyrophosphokinase
pgk	b2926	2.72724	phosphoglycerate kinase
artQ	b0862	2.71498	arginine transporter subunit
glnA	b3870	2.7017	glutamine synthetase
ftsH	b3178	2.68904	protease, ATP-dependent zinc-metallo
accD	b2316	2.68518	acetyl-CoA carboxylase subunit beta
folD	b0529	2.68515	bifunctional 5,10-methylene-tetrahydrofolatecyclohydrolase
vacJ	b2346	2.67682	predicted lipoprotein
lpxD	b0179	2.65313	UDP-3-O-[3-hydroxymyristoyl] glucosamineN-acyltransferase
yhcO	b3239	2.6214	predicted barnase inhibitor
dxr	b0173	2.58621	1-deoxy-D-xylulose 5-phosphate reductoisomerase
fbaA	b2925	2.57524	fructose-bisphosphate aldolase
suhB	b2533	2.57484	inositol monophosphatase
fabR	b3963	2.5743	DNA-binding transcriptional repressor
dnaA	b3702	2.55661	chromosomal replication initiation protein
aceF	b0115	2.54745	dihydrolipoamide acetyltransferase
hemG	b3850	2.49928	protoporphyrin oxidase, flavoprotein
yibH	b3597	2.43797	hypothetical protein
coaE	b0103	2.43454	dephospho-CoA kinase
dkgB	b0207	2.41802	2,5-diketo-D-gluconate reductase B
hypB	b2727	2.38638	GTP hydrolase involved in nickel liganding intohydrogenases
dcuB	b4123	2.38634	C4-dicarboxylate antiporter
dnaT	b4362	2.38081	primosomal protein I
rpiA	b2914	2.31496	ribose-5-phosphate isomerase A
accA	b0185	2.25978	acetyl-CoA carboxylase subunit alpha
groS	b4142	2.23125	co-chaperonin GroES
nusG	b3982	2.21926	transcription antitermination protein NusG
lexA	b4043	2.21141	LexA repressor
ppdD	b0108	2.19934	predicted major pilin subunit
zraS	b4003	2.17439	sensory histidine kinase in two-componentregulatory system with ZraR
dapE	b2472	2.16099	succinyl-diaminopimelate desuccinylase
tyrS	b1637	2.15059	tyrosyl-tRNA synthetase
dnaJ	b0015	2.14404	chaperone Hsp40, co-chaperone with DnaK
hemC	b3805	2.1381	porphobilinogen deaminase
torC	b0996	2.13238	trimethylamine N-oxide (TMAO) reductase I,cytochrome c-type subunit
yihA	b3865	2.12965	GTP-binding protein
trpS	b3384	2.12526	tryptophanyl-tRNA synthetase
dhaR	b1201	2.11651	predicted DNA-binding transcriptional regulator,dihydroxyacetone
fepG	b0589	2.11327	iron-enterobactin transporter subunit
sucB	b0727	2.09824	dihydrolipoamide acetyltransferase
ftsA	b0094	2.05918	cell division protein
rpsT	b0023	2.05835	30S ribosomal protein S20
rfaD	b3619	2.05817	ADP-L-glycero-D-mannoheptose-6-epimerase,NAD(P)-binding
glmS	b3729	2.05733	D-fructose-6-phosphate amidotransferase
atpG	b3733	2.03268	F0F1 ATP synthase subunit gamma
fdnH	b1475	2.03208	formate dehydrogenase-N, Fe-S (beta) subunit,nitrate-inducible
pstB	b3725	2.03032	phosphate transporter subunit
valS	b4258	2.02956	valyl-tRNA synthetase
msbA	b0914	2.01301	fused lipid transporter subunits of ABC
murA	b3189	2.00935	UDP-N-acetylglucosamine1-carboxyvinyltransferase
cysI	b2763	2.00045	sulfite reductase, beta subunit, NAD(P)-binding,heme-binding
yiiF	b3890	1.99804	hypothetical protein
fusA	b3340	1.9872	elongation factor EF-2
cmk	b0910	1.98349	cytidylate kinase
insB-1	b0021	1.9737	IS1 transposase InsAB'
yeeJ	b1978	1.96438	adhesin
tadA	b2559	1.92056	tRNA-specific adenosine deaminase
cyoB	b0431	1.90511	cytochrome o ubiquinol oxidase subunit I
poxA	b4155	1.89649	lysyl-tRNA synthetase
ftsZ	b0095	1.88666	cell division protein FtsZ
ribC	b1662	1.86099	riboflavin synthase subunit alpha
flgM	b1071	1.82994	anti-sigma factor for FliA (sigma 28)
lpxB	b0182	1.82778	lipid-A-disaccharide synthase
glnD	b0167	1.82532	PII uridylyl-transferase
yhhM	b3467	1.77237	hypothetical protein
insB-4	b0988	1.73322	IS1 transposase InsAB'
adk	b0474	1.71977	adenylate kinase
ftsY	b3464	1.71671	fused Signal Recognition Particle (SRP)
	b3840	1.68607
yciM	b1280	1.68467	hypothetical protein
yfiM	b2586	1.66684	hypothetical protein
hisC	b2021	1.64757	histidinol-phosphate aminotransferase
ybjC	b0850	1.63847	predicted inner membrane protein
nrfD	b4073	1.63441	formate-dependent nitrite reductase, membranesubunit
aroC	b2329	1.61163	chorismate synthase
ycdM	b1012	1.60896	predicted monooxygenase
fabF	b1095	1.60843	3-oxoacyl-(acyl carrier protein) synthase
eutE	b2455	1.60385	predicted aldehyde dehydrogenase, ethanolamineutilization protein
eno	b2779	1.59886	phosphopyruvate hydratase
guaB	b2508	1.56406	inositol-5-monophosphate dehydrogenase
fadR	b1187	1.54406	fatty acid metabolism regulator
asd	b3433	1.52698	aspartate-semialdehyde dehydrogenase
cof	b0446	1.50574	thiamin pyrimidine pyrophosphate hydrolase
topA	b1274	1.50208	DNA topoisomerase I
thyA	b2827	1.48874	thymidylate synthase
hycA	b2725	1.47408	regulator of the transcriptional regulator FhlA
trmD	b2607	1.46339	tRNA (guanine-N(1)-)-methyltransferase
eutC	b2440	1.4605	ethanolamine ammonia-lyase small subunit
ycgE	b1162	1.45216	predicted DNA-binding transcriptional regulator
yhbC	b3170	1.44045	hypothetical protein
lpcA	b0222	1.41296	phosphoheptose isomerase
murG	b0090	1.41066	N-acetylglucosaminyl transferase
yecR	b1904	1.36524	hypothetical protein
ribD	b0414	1.3568	fuseddiaminohydroxyphosphoribosylaminopyrimidine deaminase and5-amino-6-(5-phosphoribosylamino) uracil reductase
yfeU	b2428	1.34208	N-acetylmuramic acid-6-phosphate etherase
der	b2511	1.32977	GTP-binding protein EngA
atoD	b2221	1.30537	acetyl-CoA:acetoacetyl-CoA transferase, alphasubunit
degS	b3235	1.30213	serine endoprotease, periplasmic
dadA	b1189	1.29611	D-amino acid dehydrogenase small subunit
ybiY	b0824	1.29385	predicted pyruvate formate lyase activatingenzyme
lipB	b0630	1.29273	lipoyltransferase
atpI	b3739	1.28196	F0F1 ATP synthase subunit I
rplB	b3317	1.27699	50S ribosomal protein L2
insB-5	b1893	1.26176	IS1 transposase InsAB'
galE	b0759	1.26164	UDP-galactose-4-epimerase
rfaY	b3625	1.25971	lipopolysaccharide core biosynthesis protein
purR	b1658	1.25269	DNA-binding transcriptional repressor,hypoxanthine-binding
xthA	b1749	1.23311	exonuclease III
yifK	b3795	1.21993	predicted transporter
lolC	b1116	1.21736	outer membrane-specific lipoprotein transportersubunit
ymfD	b1137	1.21229	e14 prophage; predicted SAM-dependentmethyltransferase
cyaA	b3806	1.20499	adenylate cyclase
btuC	b1711	1.1978	vtamin B12-transporter permease
prfA	b1211	1.19265	peptide chain release factor 1
yghO	b2981	1.19259	predicted DNA-binding transcriptional regulator
zraR	b4004	1.1845	fused DNA-binding response regulator intwo-component regulatory system with ZraS: response
rimK	b0852	1.16838	ribosomal protein S6 modification protein
rplJ	b3985	1.16441	50S ribosomal protein L10
puuC	b1300	1.15508	gamma-Glu-gamma-aminobutyraldehydedehydrogenase, NAD(P)H-dependent
folA	b0048	1.15279	dihydrofolate reductase
basR	b4113	1.15181	DNA-binding response regulator in two-componentregulatory system with BasS
yfjB	b2615	1.14823	inorganic polyphosphate/ATP-NAD kinase
hipA	b1507	1.14805	regulator with hipB
purB	b1131	1.14726	adenylosuccinate lyase
ubiX	b2311	1.14507	3-octaprenyl-4-hydroxybenzoate carboxy-lyase
aroH	b1704	1.13811	3-deoxy-D-arabino-heptulosonate-7-phosphatesynthase, tryptophan repressible
oppC	b1245	1.12291	oligopeptide transporter subunit
yghB	b3009	1.11499	conserved inner membrane protein
yheM	b3344	1.1133	hypothetical protein
trpC	b1262	1.10525	bifunctional indole-3-glycerol phosphate
ydgH	b1604	1.10478	hypothetical protein
slyX	b3348	1.10178	hypothetical protein
ubiA	b4040	1.09322	4-hydroxybenzoate octaprenyltransferase
bcr	b2182	1.08572	bicyclomycin/multidrug efflux system
flgC	b1074	1.07258	flagellar basal-body rod protein C
yrbK	b3199	1.07083	hypothetical protein
tam	b1519	1.06587	trans-aconitate 2-methyltransferase
yfgL	b2512	1.06223	protein assembly complex, lipoprotein component
moeA	b0827	1.05396	molybdopterin biosynthesis protein
zraP	b4002	1.05092	Zn-binding periplasmic protein
aroP	b0112	1.04932	aromatic amino acid transporter
potD	b1123	1.04611	spermidine/putrescine ABC transporterperiplasmic substrate-binding protein
yqfB	b2900	1.03374	hypothetical protein
phoU	b3724	1.02952	negative regulator of PhoR/PhoB two-componentregulator
rho	b3783	1.02876	transcription termination factor Rho
ydgA	b1614	1.02385	hypothetical protein
rplR	b3304	1.01331	50S ribosomal protein L18
nuoH	b2282	1.00509	NADH dehydrogenase subunit H
gapA	b1779	1.00339	glyceraldehyde-3-phosphate dehydrogenase
katE	b1732	1.00154	hydroperoxidase HPII(III) (catalase)
gatC	b2092	0.979462	galactitol-specific enzyme IIC component of PTS
yijF	b3944	0.975328	hypothetical protein
rsxG	b1631	0.964592	electron transport complex protein RnfG
mreC	b3250	0.963109	cell wall structural complex MreBCDtransmembrane component MreC
sgcA	b4302	0.953429	KpLE2 phage-like element; predictedphosphotransferase enzyme IIA component
yhbN	b3200	0.935802	predicted transporter subunit:periplasmic-binding component of ABC superfamily
yajQ	b0426	0.934024	nucleotide-binding protein
ydhW	b1672	0.933364	hypothetical protein
fabG	b1093	0.925238	3-oxoacyl-[acyl-carrier-protein] reductase
ung	b2580	0.924448	uracil-DNA glycosylase
atpD	b3732	0.91965	F0F1 ATP synthase subunit beta
coaD	b3634	0.919367	phosphopantetheine adenylyltransferase
ycfH	b1100	0.918407	predicted metallodependent hydrolase
rplT	b1716	0.907878	50S ribosomal protein L20
nadD	b0639	0.90169	nicotinic acid mononucleotide adenyltransferase
rnhB	b0183	0.899981	ribonuclease HII
yeaN	b1791	0.882852	predicted transporter
wrbA	b1004	0.873675	TrpR binding protein WrbA
yeeY	b2015	0.865771	predicted DNA-binding transcriptional regulator
sgcX	b4305	0.854422	KpLE2 phage-like element; predictedendoglucanase with Zn-dependent exopeptidase domain
hyfJ	b2490	0.853269	predicted processing element hydrogenase 4
ybiV	b0822	0.849895	predicted hydrolase
flhB	b1880	0.842294	flagellar biosynthesis protein B
bfr	b3336	0.824666	bacterioferritin, iron storage anddetoxification protein
dnaG	b3066	0.8188	DNA primase
cybC	b4236	0.813619	cytochrome b562, truncated (pseudogene)
rpoC	b3988	0.809879	DNA-directed RNA polymerase subunit beta'
ydhL	b1648	0.803745	hypothetical protein
yfcN	b2331	0.796281	hypothetical protein
yecD	b1867	0.794386	predicted hydrolase
rplA	b3984	0.786955	50S ribosomal protein L1
tsf	b0170	0.76646	elongation factor Ts
trpA	b1260	0.757502	tryptophan synthase subunit alpha
nagZ	b1107	0.743172	beta-hexosaminidase
purA	b4177	0.732412	adenylosuccinate synthetase
pth	b1204	0.728931	peptidyl-tRNA hydrolase
wzyE	b3793	0.727835	putative enterobacterial common antigenpolymerase
mepA	b2328	0.724748	penicillin-insensitive murein endopeptidase
exbB	b3006	0.72467	membrane spanning protein in TonB-ExbB-ExbDcomplex
ygiN	b3029	0.719589	quinol monooxygenase
putP	b1015	0.709751	proline:sodium symporter
ddpA	b1487	0.707648	D-ala-D-a la transporter subunit
btuE	b1710	0.702069	predicted glutathione peroxidase
cysN	b2751	0.687301	sulfate adenylyltransferase subunit 1
ygjQ	b3086	0.680546	predicted thioredoxin-like
ygiA	b3036	0.680269	hypothetical protein
ccmC	b2199	0.678537	heme exporter subunit
flgA	b1072	0.674299	flagellar basal body P-ring biosynthesis proteinA
fumB	b4122	0.673414	anaerobic class I fumarate hydratase (fumaraseB)
yidQ	b3688	0.668315	conserved outer membrane protein
motA	b1890	0.667042	flagellar motor protein MotA
ygbA	b2732	0.643986	hypothetical protein
ynfM	b1596	0.640375	predicted transporter
pyrH	b0171	0.616327	uridylate kinase
ylcE	b0563	0.614559	DLP12 prophage; predicted protein
rpsS	b3316	0.614413	30S ribosomal protein S19
yhgA	b3411	0.612674	predicted transposase
sfsA	b0146	0.609329	sugar fermentation stimulation protein A
ispE	b1208	0.600869	4-diphosphocytidyl-2-C-methyl-D-erythritolkinase
lpxH	b0524	0.598621	UDP-2,3-diacylglucosamine hydrolase
yegK	b2072	0.594902	hypothetical protein
ccmD	b2198	0.585401	cytochrome c biogenesis protein
ybaY	b0453	0.574463	predicted outer membrane lipoprotein
rsgA	b4161	0.567772	ribosome-associated GTPase
trpB	b1261	0.566929	tryptophan synthase subunit beta
map	b0168	0.566303	methionine aminopeptidase
nudD	b2051	0.563994	GDP-mannose mannosyl hydrolase
cysE	b3607	0.562266	serine acetyltransferase
creA	b4397	0.554468	hypothetical protein
sbmA	b0377	0.551403	predicted transporter
ydeU	b1509	0.517895	conserved protein, predicted pseudogene
mpl	b4233	0.514623	UDP-N-acetylmuramate:L-alanyl-gamma-D-glutamyl-meso-diaminopimelate ligase
yeaZ	b1807	0.512962	predicted peptidase
sdhA	b0723	0.50538	succinate dehydrogenase flavoprotein subunit
eamA	b1533	0.502903	cysteine and O-acetyl-L-serine efflux system
dapF	b3809	0.502077	diaminopimelate epimerase
usg	b2319	0.486725	hypothetical protein
mutL	b4170	0.481539	DNA mismatch repair protein
cheR	b1884	0.481134	chemotaxis regulator, protein-glutamatemethyltransferase
yfeH	b2410	0.465256	predicted inner membrane protein
rarD	b3819	0.460297	predicted chloramphenical resistance permease
rnb	b1286	0.459292	exoribonuclease II
gntK	b3437	0.454093	gluconate kinase 2
yajC	b0407	0.453783	preprotein translocase subunit YajC
pssA	b2585	0.440404	phosphatidylserine synthase
mhpE	b0352	0.433553	4-hydroxy-2-ketovalerate aldolase
yfcF	b2301	0.426779	predicted enzyme
ftsX	b3462	0.426194	predicted transporter subunit: membranecomponent of ABC superfamily
yheL	b3343	0.41988	predicted intracellular sulfur oxidationprotein
ydaL	b1340	0.407252	hypothetical protein
ybgI	b0710	0.406546	conserved metal-binding protein
manX	b1817	0.40141	fused mannose-specific PTS enzymes: IIA
rpoH	b3461	0.39438	RNA polymerase sigma factor
ycdO	b1018	0.392811	hypothetical protein
rpe	b3386	0.367298	ribulose-phosphate 3-epimerase
ynfG	b1589	0.363966	oxidoreductase, Fe-S subunit
glmM	b3176	0.358247	phosphoglucosamine mutase
metN	b0199	0.357955	DL-methionine transporter subunit
yjeK	b4146	0.353556	predicted lysine aminomutase
tatA	b3836	0.352101	twin argininte translocase protein A
yadS	b0157	0.351677	conserved inner membrane protein
garK	b3124	0.338513	glycerate kinase I
rplL	b3986	0.33837	50S ribosomal protein L7/L12
fdnG	b1474	0.338023	formate dehydrogenase-N, alpha subunit,nitrate-inducible
dnaC	b4361	0.337328	DNA biosynthesis protein
rluD	b2594	0.331771	23S rRNA pseudouridine synthase
yqgD	b2941	0.320034	predicted inner membrane protein
nikE	b3480	0.308789	nickel transporter subunit
paaG	b1394	0.302745	enoyl-CoA hydratase
trmU	b1133	0.290966	tRNA(5-methylaminomethyl-2-thiouridylate)-methyltransferase
cobB	b1120	0.289874	NAD-dependent deacetylase
pstC	b3727	0.283886	phosphate transporter subunit
ydbK	b1378	0.283756	fused predicted pyruvate-flavodoxinbinding protein
wcaC	b2057	0.256338	predicted glycosyl transferase
	b2613	0.251728
yrdC	b3282	0.248114	predicted ribosome maturation factor
yhhQ	b3471	0.245347	conserved inner membrane protein
lon	b0439	0.242823	DNA-binding ATP-dependent protease La
yihU	b3882	0.238451	predicted oxidoreductase with NAD(P)-bindingRossmann-fold domain
sufB	b1683	0.23762	component of SufBCD complex
yjhG	b4297	0.230868	KpLE2 phage-like element; predicted dehydratase
dadX	b1190	0.225336	alanine racemase
nadE	b1740	0.222337	NAD synthetase
rplU	b3186	0.221088	50S ribosomal protein L21
rsuA	b2183	0.207215	16S rRNA pseudouridylate 516 synthase
btuD	b1709	0.197137	vitamin B12-transporter ATPase
yagS	b0285	0.191376	predicted oxidoreductase with FAD-bindingdomain
codB	b0336	0.188818	cytosine transporter
obgE	b3183	0.186094	GTPase involved in cell partioning and DNArepair
ybhR	b0792	0.171067	predicted transporter subunit: membranecomponent of ABC superfamily
pta	b2297	0.169731	phosphate acetyltransferase
yfdO	b2358	0.168224	CPS-53 (KpLE1) prophage; predicted defectivephage replication protein O
insD-2	b1402	0.163695	IS2 insertion element transposase InsAB'
bfd	b3337	0.162146	bacterioferritin-associated ferredoxin
ptsI	b2416	0.149433	PEP-protein phosphotransferase of PTS system(enzyme I)
secF	b0409	0.142911	protein export protein SecF
mukF	b0922	0.139946	condesin subunit F
ruvB	b1860	0.134049	Holliday junction DNA helicase B
yfjU	b2638	0.126642	CP4-57 prophage; conserved protein
ssnA	b2879	0.123312	putative chlorohydrolase/aminohydrolase
yneE	b1520	0.120728	conserved inner membrane protein
zitB	b0752	0.11312	zinc transporter ZitB
pal	b0741	0.109744	peptidoglycan-associated outer membranelipoprotein
dut	b3640	0.106927	deoxyuridine 5'-triphosphatenucleotidohydrolase
yeiG	b2154	0.105962	predicted esterase
yfaU	b2245	0.102285	predicted 2,4-dihydroxyhept-2-ene-1,7-dioic acidaldolase
insB-3	b0274	0.102043	CP4-6 prophage; IS1 transposase InsAB'
ddpB	b1486	0.0961941	D-ala-D-ala transporter subunit
serS	b0893	0.081042	seryl-tRNA synthetase
psd	b4160	0.0808015	phosphatidylserine decarboxylase
recR	b0472	0.0748684	recombination protein RecR
fliY	b1920	0.0732577	cystine transporter subunit
lpxK	b0915	0.0719282	tetraacyldisaccharide 4'-kinase
insA-2	b0265	0.0678176	CP4-6 prophage; IS1 repressor protein InsA
ydeP	b1501	0.0619954	predicted oxidoreductase
ade	b3665	0.0584369	cryptic adenine deaminase
secE	b3981	0.0569976	translocase
fepD	b0590	0.0530767	iron-enterobactin transporter subunit
yegL	b2073	0.0512521	hypothetical protein
yncA	b1448	0.0510009	predicted acyltransferase with acyl-CoAN-acyltransferase domain
flu	b2000	0.0501288	CP4-44 prophage; antigen 43 (Ag43)phase-variable biofilm formation autotransporter
ydiQ	b1697	0.0491881	hypothetical protein
yagX	b0291	0.0473166	predicted aromatic compound dioxygenase
ddpF	b1483	0.0441459	D-ala-D-ala transporter subunit
fixC	b0043	0.0396619	predicted oxidoreductase with FAD/NAD(P)-bindingdomain
yneH	b1524	0.0336703	predicted glutaminase
exuR	b3094	0.0317724	DNA-binding transcriptional repressor
ychE	b1242	0.02894	predicted inner membrane protein
ycbV	b0943	0.027592	predicted fimbrial-like adhesin protein
msyB	b1051	0.0255168	hypothetical protein
ygcO	b2767	0.0251574	predicted 4Fe-4S cluster-containing protein
gntX	b3413	0.0239106	gluconate periplasmic binding protein withphosphoribosyltransferase domain, GNT I system
oppD	b1246	0.0236392	oligopeptide transporter ATP-binding component
cbl	b1987	0.0161133	DNA-binding transcriptional activator ofcysteine biosynthesis
ascB	b2716	0.00563349	cryptic 6-phospho-beta-glucosidase
degP	b0161	0.00386195	serine endoprotease (protease Do),membrane-associated
yfhQ	b2532	-0.004821	predicted methyltransferase
citF	b0615	-0.00541921	citrate lyase, citrate-ACP transferase (alpha)subunit
mdaB	b3028	-0.00895156	NADPH quinone reductase
fliT	b1926	-0.0103145	predicted chaperone
ybaL	b0478	-0.0146584	predicted transporter with NAD(P)-bindingRossmann-fold domain
yoaF	b1793	-0.0209174	conserved outer membrane protein
argT	b2310	-0.0221841	lysine/arginine/ornithine transporter subunit
yhhZ	b3442	-0.0239956	hypothetical protein
ydhO	b1655	-0.0245252	predicted lipoprotein
rcsD	b2216	-0.0247306	phosphotransfer intermediate protein intwo-component regulatory system with RcsBC
ynbD	b1411	-0.0412079	predicted phosphatase, inner membrane protein
recA	b2699	-0.0419151	recombinase A
marC	b1529	-0.0453643	predicted transporter
yjdF	b4121	-0.0459711	conserved inner membrane protein
pheS	b1714	-0.0532683	phenylalanyl-tRNA synthetase alpha subunit
hemE	b3997	-0.054661	uroporphyrinogen decarboxylase
nhoA	b1463	-0.0550101	N-hydroxyarylamine O-acetyltransferase
puuB	b1301	-0.0716201	gamma-Glu-putrescine oxidase,
trxC	b2582	-0.0773457	thioredoxin 2
yecA	b1908	-0.0777065	conserved metal-binding protein
cca	b3056	-0.0792784	fused tRNA nucleotidyl transferase/2'3'-cyclic
cueO	b0123	-0.0808198	multicopper oxidase (laccase)
insA-1	b0022	-0.0894984	IS1 repressor protein InsA
sgbE	b3583	-0.0895063	L-ribulose-5-phosphate 4-epimerase
ansA	b1767	-0.0963807	cytoplasmic asparaginase I
fadD	b1805	-0.0977564	acyl-CoA synthase
surE	b2744	-0.0990733	acid phosphatase
ydjL	b1776	-0.100346	predicted oxidoreductase, Zn-dependent andNAD(P)-binding
ybeX	b0658	-0.100392	predicteed ion transport
pstA	b3726	-0.103822	phosphate transporter subunit
yibI	b3598	-0.104791	predicted inner membrane protein
lhr	b1653	-0.106139	predicted ATP-dependent helicase
ylaC	b0458	-0.106209	predicted inner membrane protein
ybjD	b0876	-0.106542	conserved protein with nucleoside triphosphatehydrolase domain
yehC	b2110	-0.109823	predicted periplasmic pilin chaperone
fhuB	b0153	-0.117534	fused iron-hydroxamate transporter subunits ofABC superfamily: membrane components
malI	b1620	-0.122076	DNA-binding transcriptional repressor
modC	b0765	-0.123085	molybdate transporter subunit
ynfD	b1586	-0.123449	hypothetical protein
galM	b0756	-0.128978	galactose-1-epimerase (mutarotase)
chbA	b1736	-0.129308	N,N'-diacetylchitobiose-specific enzyme IIAcomponent of PTS
cydB	b0734	-0.132202	cytochrome d terminal oxidase, subunit II
yeeT	b2003	-0.134206	CP4-44 prophage; predicted protein
rpsF	b4200	-0.137752	30S ribosomal protein S6
yeiP	b2171	-0.140368	elongation factor P
lepA	b2569	-0.143872	GTP-binding protein LepA
phnD	b4105	-0.145043	phosphonate/organophosphate ester transportersubunit
yfeW	b2430	-0.145551	hypothetical protein
ybgL	b0713	-0.148709	hypothetical protein
rumA	b2785	-0.148813	23S rRNA (uracil-5-)-methyltransferase
potC	b1124	-0.151138	spermidine/putrescine ABC transporter membraneprotein
marB	b1532	-0.154023	hypothetical protein
ydhB	b1659	-0.164603	predicted DNA-binding transcriptional regulator
ydgT	b1625	-0.166704	predicted regulator
	b2974	-0.169382
csiE	b2535	-0.169763	stationary phase inducible protein
dnaN	b3701	-0.17079	DNA polymerase III subunit beta
yegJ	b2071	-0.176393	hypothetical protein
kbaZ	b3132	-0.177503	tagatose 6-phosphate aldolase 1, kbaZ subunit
ruvA	b1861	-0.179376	Holliday junction DNA helicase motor protein
fkpA	b3347	-0.182559	FKBP-type peptidyl-prolyl cis-trans isomerase(rotamase)
xdhA	b2866	-0.187397	xanthine dehydrogenase, molybdenum bindingsubunit
ynfL	b1595	-0.190331	predicted DNA-binding transcriptional regulator
rpsG	b3341	-0.191029	30S ribosomal protein S7
yjiA	b4352	-0.191362	predicted GTPase
ygbJ	b2736	-0.193112	predicted dehydrogenase, with NAD(P)-bindingRossmann-fold domain
hflC	b4175	-0.203989	modulator for HflB protease specific for phagelambda cII repressor
mukE	b0923	-0.205049	condesin subunit E
yrbB	b3191	-0.209547	hypothetical protein
nagK	b1119	-0.21084	N-acetyl-D-glucosamine kinase
lsrK	b1511	-0.211487	autoinducer-2 (AI-2) kinase
rsd	b3995	-0.214147	stationary phase protein, binds sigma 70 RNApolymerase subunit
adhE	b1241	-0.216907	fused acetaldehyde-CoA
sdhC	b0721	-0.227169	succinate dehydrogenase cytochrome b556 largemembrane subunit
moaE	b0785	-0.230267	molybdopterin synthase, large subunit
wzzE	b3785	-0.233158	Entobacterial Common Antigen (ECA)polysaccharide chain length modulation protein
flgN	b1070	-0.233199	export chaperone for FlgK and FlgL
etp	b0982	-0.246315	phosphotyrosine-protein phosphatase
fldB	b2895	-0.249619	flavodoxin 2
hisF	b2025	-0.250274	imidazole glycerol phosphate synthase subunitHisF
insB-2	b0264	-0.250481	CP4-6 prophage; IS1 transposase InsAB'
argA	b2818	-0.259179	N-acetylglutamate synthase
	b2090	-0.260059
dgkA	b4042	-0.262444	diacylglycerol kinase
ybaN	b0468	-0.263758	conserved inner membrane protein
gltI	b0655	-0.266349	glutamate and aspartate transporter subunit
ispG	b2515	-0.268829	4-hydroxy-3-methylbut-2-en-1-yl diphosphatesynthase
gpp	b3779	-0.268854	guanosine pentaphosphatase/exopolyphosphatase
ygdK	b2811	-0.269972	predicted Fe-S metabolism protein
elaD	b2269	-0.270335	predicted enzyme
ulaF	b4198	-0.270403	L-ribulose 5-phosphate 4-epimerase
yabQ	b0057	-0.270463	hypothetical protein
fpr	b3924	-0.270988	ferredoxin-NADP reductase
rpsC	b3314	-0.271183	30S ribosomal protein S3
fliF	b1938	-0.278334	flagellar M-ring protein
paaF	b1393	-0.278883	enoyl-CoA hydratase-isomerase
rplC	b3320	-0.282188	50S ribosomal protein L3
thrL	b0001	-0.28319	thr operon leader peptide
yrbC	b3192	-0.2859	predicted ABC-type organic solvent transporter
	b3419	-0.292293
uvrB	b0779	-0.294955	excinuclease ABC subunit B
gdhA	b1761	-0.296334	glutamate dehydrogenase
fecB	b4290	-0.29636	KpLE2 phage-like element; iron-dicitratetransporter subunit
yaiL	b0354	-0.299692	nucleoprotein/polynucleotide-associated enzyme
yhfT	b3377	-0.301756	predicted inner membrane protein
yddE	b1464	-0.303358	hypothetical protein
pdxA	b0052	-0.305604	4-hydroxythreonine-4-phosphate dehydrogenase
ddpC	b1485	-0.306787	D-ala-D-ala transporter subunit
yciQ	b1268	-0.309949	predicted inner membrane protein
flgB	b1073	-0.310075	flagellar basal-body rod protein B
gpsA	b3608	-0.322047	NAD(P)H-dependent glycerol-3-phosphatedehydrogenase
yliC	b0831	-0.323117	predicted peptide transporter subunit: membranecomponent of ABC superfamily
ygdE	b2806	-0.326243	predicted methyltransferase
yecC	b1917	-0.327479	predicted transporter subunit: ATP-bindingcomponent of ABC superfamily
tufA	b3339	-0.328696	protein chain elongation factor EF-Tu (duplicateof tufB)
yohF	b2137	-0.330117	predicted oxidoreductase with NAD(P)-bindingRossmann-fold domain
pabC	b1096	-0.331219	4-amino-4-deoxychorismate lyase
dicA	b1570	-0.331538	Qin prophage; predicted regulator for DicB
sapB	b1293	-0.333819	predicted antimicrobial peptide transportersubunit
mviN	b1069	-0.334195	predicted inner membrane protein
yhfW	b3380	-0.334727	predicted mutase
aspC	b0928	-0.336135	aspartate aminotransferase, PLP-dependent
mhpF	b0351	-0.337524	acetaldehyde dehydrogenase
insA-6	b3444	-0.338915	IS1 repressor protein InsA
azoR	b1412	-0.339421	acyl carrier protein phosphodiesterase
crp	b3357	-0.340518	DNA-binding transcriptional dual regulator
tig	b0436	-0.341018	trigger factor
ycaJ	b0892	-0.341443	recombination protein
glyS	b3559	-0.344628	glycyl-tRNA synthetase subunit beta
ssuB	b0933	-0.347496	alkanesulfonate transporter subunit
	b0159	-0.351026	5'-methylthioadenosine/S-adenosylhomocysteinenucleosidase
ydfC	b1573	-0.351112	Qin prophage; predicted protein
tyrP	b1907	-0.354027	tyrosine transporter
yadG	b0127	-0.356008	predicted transporter subunit: ATP-bindingcomponent of ABC superfamily
eutI	b2458	-0.356447	predicted phosphotransacetylase subunit
ydcF	b1414	-0.357043	hypothetical protein
fhuF	b4367	-0.35838	ferric iron reductase involved in ferrichydroximate transport
mrdB	b0634	-0.36274	cell wall shape-determining protein
yihE	b3859	-0.365639	predicted kinase
yjhQ	b4307	-0.366923	KpLE2 phage-like element; predictedacetyltransferase
yfaX	b2248	-0.371664	predicted DNA-binding transcriptional regulator
yeaG	b1783	-0.374811	conserved protein with nucleoside triphosphatehydrolase domain
yhdH	b3253	-0.380189	predicted oxidoreductase, Zn-dependent andNAD(P)-binding
pheL	b2598	-0.381179	pheA gene leader peptide
nuoL	b2278	-0.381227	NADH dehydrogenase subunit L
yegU	b2099	-0.382703	predicted hydrolase
glnP	b0810	-0.385317	glutamine ABC transporter permease protein
yjdC	b4135	-0.38836	predicted transcriptional regulator
pdxK	b2418	-0.3888	pyridoxine kinase
ybiJ	b0802	-0.390987	hypothetical protein
yebY	b1839	-0.394434	hypothetical protein
ytjC	b4395	-0.394995	phosphoglycerate mutase
yiaN	b3578	-0.397366	predicted transporter
amyA	b1927	-0.400384	cytoplasmic alpha-amylase
htpX	b1829	-0.411899	heat shock protein HtpX
ygdI	b2809	-0.41335	hypothetical protein
astB	b1745	-0.413656	succinylarginine dihydrolase
yffL	b2443	-0.413673	CPZ-55 prophage; predicted protein
rplD	b3319	-0.415882	50S ribosomal protein L4
yrfB	b3393	-0.416325	hypothetical protein
iaaA	b0828	-0.422891	L-asparaginase
lpxA	b0181	-0.423216	UDP-N-acetylglucosamine acyltransferase
sapA	b1294	-0.423415	predicted antimicrobial peptide transportersubunit
menF	b2265	-0.424062	menaquinone-specific isochorismate synthase
eutT	b2459	-0.42452	predicted cobalamin adenosyltransferase inethanolamine utilization
agaC	b3139	-0.425065	N-acetylgalactosamine-specific enzyme IICcomponent of PTS
ampD	b0110	-0.426257	N-acetyl-anhydromuranmyl-L-alanine amidase
yphE	b2547	-0.427516	fused predicted sugar transporter subunits ofABC superfamily: ATP-binding components
yfcH	b2304	-0.430349	conserved protein with NAD(P)-bindingRossmann-fold domain
cutA	b4137	-0.431161	copper binding protein, copper sensitivity
	b4405	-0.431208
ccmB	b2200	-0.437201	heme exporter subunit
yfdI	b2352	-0.438352	CPS-53 (KpLE1) prophage; predicted innermembrane protein
cbrA	b3690	-0.440691	predicted oxidoreductase with FAD/NAD(P)-bindingdomain
yjgA	b4234	-0.440771	hypothetical protein
ydaW	b1361	-0.441921	Rac prophage; predicted DNA-binding protein
nrfC	b4072	-0.442061	formate-dependent nitrite reductase, 4Fe4Ssubunit
metB	b3939	-0.445127	cystathionine gamma-synthase
ybeY	b0659	-0.445977	hypothetical protein
ydcZ	b1447	-0.453761	predicted inner membrane protein
ybhK	b0780	-0.453855	predicted transferase with NAD(P)-bindingRossmann-fold domain
yhhJ	b3485	-0.453905	predicted transporter subunit: membranecomponent of ABC superfamily
gcvT	b2905	-0.455318	glycine cleavage system aminomethyltransferaseT
ltaE	b0870	-0.455596	L-allo-threonine aldolase, PLP-dependent
yejK	b2186	-0.456385	nucleoid-associated protein NdpA
cusR	b0571	-0.45718	DNA-binding response regulator in two-componentregulatory system with CusS
alr	b4053	-0.457662	alanine racemase
ygiB	b3037	-0.465777	conserved outer membrane protein
gspE	b3326	-0.466356	general secretory pathway component, cryptic
poxB	b0871	-0.466962	pyruvate dehydrogenase
gutQ	b2708	-0.467937	predicted phosphosugar-binding protein
ydcR	b1439	-0.468514	fused predicted DNA-binding transcriptional
ygjO	b3084	-0.47036	predicted methyltransferase small domain
puuA	b1297	-0.473805	gamma-Glu-putrescine synthase
pdxY	b1636	-0.475134	pyridoxine kinase
yccE	b1001	-0.476069	hypothetical protein
fecD	b4288	-0.478695	KpLE2 phage-like element; iron-dicitratetransporter subunit
abgR	b1339	-0.481838	predicted DNA-binding transcriptional regulator
ldcC	b0186	-0.483116	lysine decarboxylase 2, constitutive
yicG	b3646	-0.48507	conserved inner membrane protein
pyrE	b3642	-0.485876	orotate phosphoribosyltransferase
rne	b1084	-0.486929	fused ribonucleaseE:binding protein
ycfQ	b1111	-0.488492	predicted DNA-binding transcriptional regulator
miaA	b4171	-0.489183	tRNA delta(2)-isopentenylpyrophosphatetransferase
ydcO	b1433	-0.491571	predicted benzoate transporter
mdoB	b4359	-0.493536	phosphoglycerol transferase I
yfdF	b2345	-0.495504	hypothetical protein
hycD	b2722	-0.495792	hydrogenase 3, membrane subunit
yqeK	b2849	-0.499242	hypothetical protein
fxsA	b4140	-0.499266	inner membrane protein
pflD	b3951	-0.499519	predicted formate acetyltransferase 2 (pyruvateformate lyase II)
csgD	b1040	-0.500045	DNA-binding transcriptional activator intwo-component regulatory system
hisM	b2307	-0.500441	histidine/lysine/arginine/ornithine transportersubunit
fliR	b1950	-0.501283	flagellar biosynthesis protein R
ybiB	b0800	-0.503434	hypothetical protein
yehD	b2111	-0.503821	predicted fimbrial-like adhesin protein
fliN	b1946	-0.509994	flagellar motor switch protein
wcaI	b2050	-0.511605	predicted glycosyl transferase
nlpE	b0192	-0.511685	lipoprotein involved with copper homeostasis andadhesion
yeeS	b2002	-0.513272	CP4-44 prophage; predicted DNA repair protein
yfjY	b2644	-0.513934	CP4-57 prophage; predicted DNA repair protein
iadA	b4328	-0.515267	isoaspartyl dipeptidase
mcrC	b4345	-0.517768	5-methylcytosine-specific restriction enzymeMcrBC, subunit McrC
ygjE	b3063	-0.518612	predicted tartrate:succinate antiporter
	b0725	-0.51945
sbcD	b0398	-0.521271	exonuclease, dsDNA, ATP-dependent
yjeT	b4176	-0.521671	conserved inner membrane protein
inaA	b2237	-0.522041	hypothetical protein
ppdB	b2825	-0.523186	hypothetical protein
malF	b4033	-0.524512	maltose transporter subunit
	b3286	-0.527705
fucK	b2803	-0.529047	L-fuculokinase
yjiL	b4334	-0.531955	predicted ATPase, activator of(R)-hydroxyglutaryl-CoA dehydratase
yejG	b2181	-0.534597	hypothetical protein
amn	b1982	-0.537333	AMP nucleosidase
rnc	b2567	-0.541054	ribonuclease III
ynjF	b1758	-0.546334	predicted phosphatidyl transferase, innermembrane protein
	b3108	-0.546425
dapD	b0166	-0.546574	2,3,4,5-tetrahydropyridine-2-carboxylateN-succinyltransferase
yebC	b1864	-0.546811	hypothetical protein
ulaR	b4191	-0.548419	DNA-binding transcriptional dual regulator
tpiA	b3919	-0.551387	triosephosphate isomerase
ybaT	b0486	-0.55187	predicted transporter
yadB	b0144	-0.552544	glutamyl-Q tRNA(Asp) synthetase
cysM	b2421	-0.553043	cysteine synthase B (O-acetylserinesulfhydrolase B)
nuoF	b2284	-0.558437	NADH:ubiquinone oxidoreductase, chain F
	b4404	-0.559189
narH	b1225	-0.55947	nitrate reductase 1, beta (Fe-S) subunit
rsxD	b1630	-0.561024	electron transport complex protein RnfD
hisI	b2026	-0.562047	bifunctional phosphoribosyl-AMP
citE	b0616	-0.563379	citrate lyase, citryl-ACP lyase (beta) subunit
ydjQ	b1741	-0.565455	endonuclease of nucleotide excision repair
ytjB	b4387	-0.568304	hypothetical protein
dfp	b3639	-0.569937	bifunctional phosphopantothenoylcysteine
cydA	b0733	-0.57043	cytochrome d terminal oxidase, subunit I
visC	b2906	-0.576347	hypothetical protein
yedR	b1963	-0.577574	predicted inner membrane protein
yehP	b2121	-0.57793	hypothetical protein
glgA	b3429	-0.578748	glycogen synthase
rpoS	b2741	-0.582113	RNA polymerase sigma factor
fhiA	b0229	-0.582318	flagellar system protein, promoterless fragment(pseudogene)
ppiA	b3363	-0.582601	peptidyl-prolyl cis-trans isomerase A (rotamaseA)
gntT	b3415	-0.583116	gluconate transporter, high-affinity GNT Isystem
minD	b1175	-0.583856	membrane ATPase of the MinC-MinD-MinE system
yicE	b3654	-0.592346	predicted transporter
	b3913	-0.592727
osmE	b1739	-0.596082	DNA-binding transcriptional activator
yddK	b1471	-0.596981	hypothetical protein
rplK	b3983	-0.597593	50S ribosomal protein L11
nadB	b2574	-0.599903	L-aspartate oxidase
rsmB	b3289	-0.601322	16S rRNA m5C967 methyltransferase,S-adenosyl-L-methionine-dependent
tpx	b1324	-0.605441	thiol peroxidase
ytfH	b4212	-0.606724	predicted transcriptional regulator
ssuD	b0935	-0.608753	alkanesulfonate monooxygenase
sppA	b1766	-0.608925	protease IV (signal peptide peptidase)
napG	b2205	-0.609647	quinol dehydrogenase periplasmic component
yneF	b1522	-0.609801	predicted diguanylate cyclase
yhdT	b3257	-0.610135	conserved inner membrane protein
srlE	b2703	-0.613308	glucitol/sorbitol-specific enzyme IIB componentof PTS
ybaW	b0443	-0.61424	hypothetical protein
ydaV	b1360	-0.614878	Rac prophage; predicted DNA replication protein
era	b2566	-0.618501	GTP-binding protein Era
dcd	b2065	-0.618961	deoxycytidine triphosphate deaminase
nuoI	b2281	-0.619328	NADH dehydrogenase subunit I
ydgI	b1605	-0.621749	predicted arginine/ornithine antiportertransporter
marR	b1530	-0.621971	DNA-binding transcriptional repressor ofmultiple antibiotic resistance
yigI	b3820	-0.624048	hypothetical protein
ydiR	b1698	-0.624519	predicted electron transfer flavoprotein,FAD-binding
rof	b0189	-0.626269	modulator of Rho-dependent transcriptiontermination
yjeH	b4141	-0.627099	predicted transporter
hisA	b2024	-0.627352	1-(5-phosphoribosyl)-5-[(5-phosphoribosylamino)methylideneamino]imidazole-4-carboxamide isomerase
yggJ	b2946	-0.630156	hypothetical protein
parC	b3019	-0.632436	DNA topoisomerase IV subunit A
ygdL	b2812	-0.63318	hypothetical protein
ymcD	b0987	-0.633911	hypothetical protein
aroM	b0390	-0.6344	hypothetical protein
rpsP	b2609	-0.635474	30S ribosomal protein S16
selD	b1764	-0.640535	selenophosphate synthetase
astD	b1746	-0.641854	succinylglutamic semialdehyde dehydrogenase
ycjO	b1311	-0.642215	predicted sugar transporter subunit: membranecomponent of ABC superfamily
trmC	b2324	-0.642271	hypothetical protein
ddpD	b1484	-0.647748	D-ala-D-ala transporter subunit
tolB	b0740	-0.647863	translocation protein TolB precursor
tyrB	b4054	-0.648983	tyrosine aminotransferase, tyrosine-repressible,PLP-dependent
ypdA	b2380	-0.649635	predicted sensory kinase in two-component systemwith YpdB
	b4247	-0.650241
ydeS	b1504	-0.661484	predicted fimbrial-like adhesin protein
prpE	b0335	-0.664491	predicted propionyl-CoA synthetase with ATPasedomain
focB	b2492	-0.664691	predicted formate transporter
yhcH	b3221	-0.667739	hypothetical protein
orn	b4162	-0.670088	oligoribonuclease
sdhB	b0724	-0.673546	succinate dehydrogenase, FeS subunit
yjfJ	b4182	-0.673939	predicted transcriptional regulator effectorprotein
mdtA	b2074	-0.674472	multidrug efflux system, subunit A
phoH	b1020	-0.674609	conserved protein with nucleoside triphosphatehydrolase domain
	b2612	-0.675245
uxuR	b4324	-0.676774	DNA-binding transcriptional repressor
yicI	b3656	-0.682332	predicted alpha-glucosidase
frvB	b3899	-0.682844	fused predicted PTS enzymes: IIB component/IICcomponent
sodA	b3908	-0.685152	superoxide dismutase, Mn
nudE	b3397	-0.688393	ADP-ribose diphosphatase
acrD	b2470	-0.689312	aminoglycoside/multidrug efflux system
sulA	b0958	-0.691889	SOS cell division inhibitor
oppF	b1247	-0.692914	oligopeptide transporter subunit
rffH	b3789	-0.694196	glucose-1-phosphate thymidylyltransferase
secM	b0097	-0.696292	SecA regulator SecM
ulaD	b4196	-0.696304	3-keto-L-gulonate 6-phosphate decarboxylase
yfeG	b2437	-0.702418	predicted DNA-binding transcriptional regulator
yqiB	b3033	-0.710926	predicted dehydrogenase
fic	b3361	-0.713906	stationary-phase protein, cell division
glpK	b3926	-0.715911	glycerol kinase
yjfO	b4189	-0.716007	hypothetical protein
ilvC	b3774	-0.716915	ketol-acid reductoisomerase
insA-3	b0275	-0.71852	CP4-6 prophage; IS1 repressor protein InsA
rsxC	b1629	-0.719441	electron transport complex protein RnfC
ccmH	b2194	-0.723647	heme lyase, CcmH subunit
yijD	b3964	-0.725118	conserved inner membrane protein
ydiO	b1695	-0.725136	predicted acyl-CoA dehydrogenase
pepB	b2523	-0.725981	aminopeptidase B
yjcH	b4068	-0.727143	conserved inner membrane protein involved inacetate transport
yjgH	b4248	-0.727617	predicted mRNA endoribonuclease
mukB	b0924	-0.72788	cell division protein MukB
sthA	b3962	-0.730702	soluble pyridine nucleotide transhydrogenase
ygdD	b2807	-0.731285	conserved inner membrane protein
rhsB	b3482	-0.732866	rhsB element core protein RshB
yjgB	b4269	-0.732876	predicted alcohol dehydrogenase, Zn-dependentand NAD(P)-binding
glmU	b3730	-0.733349	bifunctional N-acetylglucosamine-1-phosphateacetyltransferase
phoB	b0399	-0.733543	DNA-binding response regulator in two-componentregulatory system with PhoR (or CreC)
moaB	b0782	-0.735466	molybdopterin biosynthesis protein B
yncH	b1455	-0.735601	hypothetical protein
yhcG	b3220	-0.735648	hypothetical protein
holA	b0640	-0.736208	DNA polymerase III subunit delta
hcaF	b2539	-0.737183	3-phenylpropionate dioxygenase, small (beta)subunit
glnG	b3868	-0.737342	fused DNA-binding response regulator intwo-component regulatory system with GlnL: response
gntY	b3414	-0.738252	predicted gluconate transport associatedprotein
ydhM	b1649	-0.738896	predicted DNA-binding transcriptional regulator
ybgC	b0736	-0.741698	predicted acyl-CoA thioesterase
ygcR	b2770	-0.744519	predicted flavoprotein
yggV	b2954	-0.747841	putative deoxyribonucleotide triphosphatepyrophosphatase
yjiH	b4330	-0.748403	conserved inner membrane protein
	b1169	-0.749885
yfaE	b2236	-0.750689	predicted 2Fe-2S cluster-containing protein
fliP	b1948	-0.751649	flagellar biosynthesis protein P
yjgZ	b4277	-0.753577	KpLE2 phage-like element; predicted protein
yggU	b2953	-0.758652	hypothetical protein
ycfN	b1106	-0.759792	thiamin kinase
rlpA	b0633	-0.764862	minor lipoprotein
btuF	b0158	-0.764915	vitamin B12-transporter protein BtuF
yegV	b2100	-0.769292	predicted kinase
mdtG	b1053	-0.769573	predicted drug efflux system
phnB	b4107	-0.770132	hypothetical protein
yjgD	b4255	-0.770569	hypothetical protein
cyaY	b3807	-0.773581	frataxin-like protein
yecG	b1895	-0.773681	universal stress protein
flgF	b1077	-0.775266	flagellar component of cell-proximal portion ofbasal-body rod
yfiH	b2593	-0.775463	hypothetical protein
yheS	b3352	-0.778331	fused predicted transporter subunits of ABCsuperfamily: ATP-binding components
birA	b3973	-0.781641	biotin--protein ligase
ccmG	b2195	-0.782391	periplasmic thioredoxin of cytochrome c-typebiogenesis
agaS	b3136	-0.783057	tagatose-6-phosphate ketose/aldose isomerase
pstS	b3728	-0.783426	phosphate transporter subunit
gntP	b4321	-0.784938	fructuronate transporter
ycdL	b1011	-0.78921	predicted enzyme
pqiB	b0951	-0.790109	paraquat-inducible protein B
ytfI	b4215	-0.791572	hypothetical protein
nudC	b3996	-0.792366	NADH pyrophosphatase
fsr	b0479	-0.793291	predicted fosmidomycin efflux system
	b1052	-0.794935
dmsD	b1591	-0.797246	twin-argninine leader-binding protein for DmsAand TorA
ynfH	b1590	-0.800399	oxidoreductase, membrane subunit
yfbT	b2293	-0.800439	predicted hydrolase or phosphatase
yfeC	b2398	-0.800581	predicted DNA-binding transcriptional regulator
ybdA	b0591	-0.801153	predicted transporter
sspB	b3228	-0.802227	ClpXP protease specificity-enhancing factor
yhaH	b3103	-0.807892	predicted inner membrane protein
yafT	b0217	-0.810558	predicted aminopeptidase
yjcE	b4065	-0.81549	predicted cation/proton antiporter
yciO	b1267	-0.816654	hypothetical protein
ydfI	b1542	-0.819069	predicted mannonate dehydrogenase
ycdG	b1006	-0.819175	predicted transporter
srlR	b2707	-0.821606	DNA-bindng transcriptional repressor
ssuC	b0934	-0.823296	alkanesulfonate transporter subunit
yigB	b3812	-0.826005	predicted hydrolase
galF	b2042	-0.826564	predicted subunit with GalU
rffM	b3794	-0.827748	putative UDP-N-acetyl-D-mannosaminuronic acidtransferase
ppa	b4226	-0.830782	inorganic pyrophosphatase
oxyR	b3961	-0.833261	DNA-binding transcriptional dual regulator
cydC	b0886	-0.83333	fused cysteine transporter subunits of ABC
frwD	b3953	-0.834992	predicted enzyme IIB component of PTS
priC	b0467	-0.835716	primosomal replication protein N''
wcaJ	b2047	-0.83696	predicted UDP-glucose lipid carrier transferase
rpsI	b3230	-0.837168	30S ribosomal protein S9
caiB	b0038	-0.840801	crotonobetainyl-CoA:carnitineCoA-transferase
atpB	b3738	-0.840962	F0F1 ATP synthase subunit A
ydiT	b1700	-0.843344	predicted 4Fe-4S ferredoxin-type protein
yegH	b2063	-0.844451	fused predicted membrane protein/predictedmembrane protein
ycfJ	b1110	-0.846072	hypothetical protein
yfeR	b2409	-0.846932	predicted DNA-binding transcriptional regulator
fadH	b3081	-0.847602	2,4-dienoyl-CoA reductase, NADH and FMN-linked
chbG	b1733	-0.849652	hypothetical protein
tatC	b3839	-0.85085	TatABCE protein translocation system subunit
ftsE	b3463	-0.851243	predicted transporter subunit: ATP-bindingcomponent of ABC superfamily
ybeD	b0631	-0.853004	hypothetical protein
ppdC	b2823	-0.853076	hypothetical protein
yiaK	b3575	-0.85313	2,3-diketo-L-gulonate dehydrogenase,NADH-dependent
yfgB	b2517	-0.853708	predicted enzyme
mtlD	b3600	-0.856354	mannitol-1-phosphate 5-dehydrogenase
	b3767	-0.856404
ybgK	b0712	-0.857351	predicted enzyme subunit
rhaR	b3906	-0.857491	DNA-binding transcriptional activator,L-rhamnose-binding
bioB	b0775	-0.857736	biotin synthase
yheN	b3345	-0.858514	hypothetical protein
nadC	b0109	-0.860574	nicotinate-nucleotide pyrophosphorylase
frlA	b3370	-0.861024	predicted fructoselysine transporter
yjbJ	b4045	-0.861025	predicted stress response protein
yfiK	b2578	-0.862848	neutral amino-acid efflux system
yeiE	b2157	-0.864432	predicted DNA-binding transcriptional regulator
treB	b4240	-0.864541	fused trehalose(maltose)-specific PTS enzyme:
ybfC	b0704	-0.870896	hypothetical protein
yphB	b2544	-0.872564	hypothetical protein
tap	b1885	-0.874357	methyl-accepting protein IV
malZ	b0403	-0.874737	maltodextrin glucosidase
narW	b1466	-0.876188	nitrate reductase 2 (NRZ), delta subunit(assembly subunit)
ybdH	b0599	-0.876261	predicted oxidoreductase
amiB	b4169	-0.87639	N-acetylmuramoyl-l-alanine amidase II
	b0701	-0.877959
gspO	b3335	-0.87832	bifunctional prepilin leader peptidase/methylase
yehS	b2124	-0.879492	hypothetical protein
mmuP	b0260	-0.880351	CP4-6 prophage; predicted S-methylmethioninetransporter
ydcU	b1442	-0.881261	predicted spermidine/putrescine transportersubunit
gadB	b1493	-0.881599	glutamate decarboxylase B, PLP-dependent
sdaA	b1814	-0.882271	L-serine deaminase I
ybhG	b0795	-0.882825	hypothetical protein
grxB	b1064	-0.883251	glutaredoxin 2 (Grx2)
cspE	b0623	-0.883797	cold shock protein E
yjjX	b4394	-0.885579	NTPase
fruK	b2168	-0.886971	1-phosphofructokinase
ygaY	b2681	-0.887596	predicted transporter (pseudogene)
yaeB	b0195	-0.892596	hypothetical protein
modB	b0764	-0.894391	molybdate ABC transporter permease protein
phnO	b4093	-0.895563	predicted acyltransferase with acyl-CoAN-acyltransferase domain
dksA	b0145	-0.895781	DNA-binding transcriptional regulator of rRNAtranscription, DnaK suppressor protein
cueR	b0487	-0.899079	DNA-binding transcriptional activator ofcopper-responsive regulon genes
yqiH	b3047	-0.900114	predicted periplasmic pilin chaperone
amiA	b2435	-0.904329	N-acetylmuramoyl-l-alanine amidase I
yqcC	b2792	-0.906926	hypothetical protein
yraM	b3147	-0.907323	hypothetical protein
eutH	b2452	-0.908021	predicted inner membrane protein
rffG	b3788	-0.914354	dTDP-glucose 4,6-dehydratase
yrdD	b3283	-0.914448	predicted DNA topoisomerase
yhgF	b3407	-0.915571	predicted transcriptional accessory protein
secG	b3175	-0.918035	protein-export membrane protein
ilvB	b3671	-0.923052	acetolactate synthase large subunit
fdhE	b3891	-0.923405	formate dehydrogenase accessory protein FdhE
speF	b0693	-0.925567	ornithine decarboxylase isozyme, inducible
yhdE	b3248	-0.926329	Maf-like protein
rluA	b0058	-0.92673	pseudouridine synthase for 23S rRNA (position746) and tRNAphe(position 32)
ynbA	b1408	-0.927107	predicted inner membrane protein
pspB	b1305	-0.927167	phage shock protein B
kefB	b3350	-0.927638	glutathione-regulated potassium-efflux systemprotein
dcm	b1961	-0.929761	DNA cytosine methylase
atpE	b3737	-0.930332	F0F1 ATP synthase subunit C
yneG	b1523	-0.93037	hypothetical protein
ydcS	b1440	-0.931285	predicted spermidine/putrescine transportersubunit
yafZ	b0252	-0.932719	CP4-6 prophage; conserved protein
ybgP	b0717	-0.933859	predicted assembly protein
yniA	b1725	-0.939059	predicted phosphotransferase/kinase
	b1417	-0.939198
	b3914	-0.939339
fklB	b4207	-0.939526	FKBP-type peptidyl-prolyl cis-trans isomerase(rotamase)
argF	b0273	-0.941244	CP4-6 prophage; ornithine carbamoyltransferase2, chain F
ddpX	b1488	-0.941515	D-ala-D-ala dipeptidase, Zn-dependent
ygjK	b3080	-0.941588	predicted glycosyl hydrolase
dsdC	b2364	-0.941597	DNA-binding transcriptional dual regulator
yeeA	b2008	-0.94255	conserved inner membrane protein
ybfF	b0686	-0.943431	hypothetical protein
dhaL	b1199	-0.945521	dihydroxyacetone kinase, C-terminal domain
fepC	b0588	-0.946822	iron-enterobactin transporter subunit
hcaB	b2541	-0.947949	2,3-dihydroxy-2,3-dihydrophenylpropionatedehydrogenase
yojI	b2211	-0.948048	fused predicted multidrug transport subunits of
galT	b0758	-0.948391	galactose-1-phosphate uridylyltransferase
aroL	b0388	-0.95664	shikimate kinase II
yhgG	b3410	-0.956781	predicted DNA-binding transcriptional regulator
ycjQ	b1313	-0.961188	predicted oxidoreductase, Zn-dependent andNAD(P)-binding
sgbU	b3582	-0.962604	predicted L-xylulose 5-phosphate 3-epimerase
ampG	b0433	-0.963014	muropeptide transporter
yrdA	b3279	-0.963018	hypothetical protein
cysU	b2424	-0.963162	sulfate/thiosulfate transporter subunit
yahF	b0320	-0.963591	predicted acyl-CoA synthetase withNAD(P)-binding domain and succinyl-CoA synthetase domain
ttdB	b3062	-0.964168	L(+)-tartrate dehydratase
ftsL	b0083	-0.966558	membrane bound cell division protein at septumcontaining leucine zipper motif
yhhK	b3459	-0.967635	hypothetical protein
tolQ	b0737	-0.968912	membrane spanning protein in TolA-TolQ-TolRcomplex
ygcN	b2766	-0.969647	predicted oxidoreductase with FAD/NAD(P)-bindingdomain
idi	b2889	-0.970439	isopentenyl-diphosphate delta-isomerase
yjbO	b4050	-0.970495	phage shock protein G
yraQ	b3151	-0.97056	predicted permease
endA	b2945	-0.971829	DNA-specific endonuclease I
ybgH	b0709	-0.973696	predicted transporter
ydfZ	b1541	-0.973997	hypothetical protein
leuC	b0072	-0.975904	isopropylmalate isomerase large subunit
ydhX	b1671	-0.977724	predicted 4Fe-4S ferridoxin-type protein
yhbS	b3156	-0.979729	predicted acyltransferase with acyl-CoAN-acyltransferase domain
galK	b0757	-0.980036	galactokinase
spoT	b3650	-0.981675	bifunctional (p)ppGpp synthetase II/guanosine-3',5'-bis pyrophosphate 3'-pyrophosphohydrolase
ychQ	b1213	-0.982945	predicted transcriptional regulator
tatB	b3838	-0.990496	sec-independent translocase
ybbN	b0492	-0.990663	predicted thioredoxin domain-containing protein
yffI	b2438	-0.991911	predicted carboxysome structural protein withpredicted role in ethanolamine utilization
fhuE	b1102	-0.993111	ferric-rhodotorulic acid outer membranetransporter
acnB	b0118	-0.993479	aconitate hydratase
ydfH	b1540	-0.99377	predicted DNA-binding transcriptional regulator
rsxB	b1628	-0.994384	electron transport complex protein RnfB
lpxC	b0096	-0.996441	UDP-3-O-[3-hydroxymyristoyl] N-acetylglucosaminedeacetylase
dtd	b3887	-0.998142	D-tyrosyl-tRNA deacylase
deoR	b0840	-0.999457	DNA-binding transcriptional repressor
ydcK	b1428	-1.0029	predicted enzyme
hcaR	b2537	-1.00388	DNA-binding transcriptional activator of3-phenylpropionic acid catabolism
yebA	b1856	-1.00531	predicted peptidase
insA-7	b4294	-1.00712	KpLE2 phage-like element; IS1 repressor proteinInsA
murP	b2429	-1.01001	N-acetylmuramic acid phosphotransfer permease
sufC	b1682	-1.01075	cysteine desulfurase ATPase component
luxS	b2687	-1.01092	S-ribosylhomocysteinase
pflA	b0902	-1.01136	pyruvate formate lyase activating enzyme 1
elbB	b3209	-1.01152	isoprenoid biosynthesis protein withamidotransferase-like domain
yegD	b2069	-1.0147	predicted chaperone
yajL	b0424	-1.01724	hypothetical protein
dkgA	b3012	-1.01791	2,5-diketo-D-gluconate reductase A
yicM	b3662	-1.01959	predicted transporter
yraN	b3148	-1.02136	hypothetical protein
ygcF	b2777	-1.02199	hypothetical protein
ccmE	b2197	-1.023	periplasmic heme chaperone
recC	b2822	-1.02396	exonuclease V (RecBCD complex), gamma chain
ydcV	b1443	-1.02564	predicted spermidine/putrescine transportersubunit
yrfC	b3394	-1.02612	predicted fimbrial assembly protein
fixX	b0044	-1.02896	predicted 4Fe-4S ferredoxin-type protein
ybaK	b0481	-1.03039	hypothetical protein
abgB	b1337	-1.03045	predicted peptidase, aminobenzoyl-glutamateutilization protein
yeaK	b1787	-1.03105	hypothetical protein
avtA	b3572	-1.03113	valine--pyruvate transaminase
yliB	b0830	-1.03183	predicted peptide transporter subunit:periplasmic-binding component of ABC superfamily
tktA	b2935	-1.03205	transketolase 1, thiamin-binding
ycdC	b1013	-1.03235	predicted DNA-binding transcriptional regulator
yqjH	b3070	-1.03488	predicted siderophore interacting protein
ybhL	b0786	-1.03592	predicted inner membrane protein
phnK	b4097	-1.03614	carbon-phosphorus lyase complex subunit
modF	b0760	-1.03863	fused molybdate transporter subunits of ABCsuperfamily: ATP-binding components
hslO	b3401	-1.04116	Hsp33-like chaperonin
fdhF	b4079	-1.0424	formate dehydrogenase-H, selenopolypeptidesubunit
dgoK	b3693	-1.04368	2-oxo-3-deoxygalactonate kinase
ygeK	b2855	-1.04441	predicted DNA-binding transcriptional regulator
truD	b2745	-1.0452	tRNA pseudouridine synthase D
yggD	b2929	-1.04588	predicted DNA-binding transcriptional regulator
ydhA	b1639	-1.04687	predicted lipoprotein
fadE	b0221	-1.04934	acyl-CoA dehydrogenase
flgI	b1080	-1.04977	flagellar P-ring protein precursor I
mtgA	b3208	-1.04999	monofunctional biosynthetic peptidoglycantransglycosylase
fecC	b4289	-1.05134	KpLE2 phage-like element; iron-dicitratetransporter subunit
yceA	b1055	-1.05321	hypothetical protein
iscS	b2530	-1.0561	cysteine desulfurase
rplS	b2606	-1.06009	50S ribosomal protein L19
flgD	b1075	-1.06015	flagellar basal body rod modification protein D
pfkB	b1723	-1.06038	6-phosphofructokinase II
yecS	b1918	-1.06207	predicted transporter subunit: membranecomponent of ABC superfamily
yrfD	b3395	-1.0646	predicted pilus assembly protein
ydcP	b1435	-1.0653	predicted peptidase
yrbF	b3195	-1.06625	predicted toluene transporter subunit:ATP-binding component of ABC superfamily
ydhF	b1647	-1.06627	predicted oxidoreductase
mdoH	b1049	-1.06655	glucosyltransferase MdoH
plsC	b3018	-1.06724	1-acyl-sn-glycerol-3-phosphate acyltransferase
ygeY	b2872	-1.06753	hypothetical protein
mdh	b3236	-1.06773	malate dehydrogenase
yagA	b0267	-1.07015	CP4-6 prophage; predicted DNA-bindingtranscriptional regulator
dnaB	b4052	-1.07082	replicative DNA helicase
dapA	b2478	-1.07154	dihydrodipicolinate synthase
yieN	b3746	-1.07204	fused predicted transcriptional regulator:
frwC	b3949	-1.07265	predicted enzyme IIC component of PTS
speA	b2938	-1.07349	arginine decarboxylase
trpR	b4393	-1.07409	Trp operon repressor
mazG	b2781	-1.07605	nucleoside triphosphate pyrophosphohydrolase
citB	b0620	-1.07667	DNA-binding response regulator in two-componentregulatory system with citA
srlB	b2704	-1.07674	glucitol/sorbitol-specific enzyme IIA componentof PTS
rpsR	b4202	-1.07737	30S ribosomal protein S18
tesB	b0452	-1.07772	acyl-CoA thioesterase II
yjcB	b4060	-1.08051	predicted inner membrane protein
ygeQ	b2863	-1.08117	hypothetical protein
betB	b0312	-1.08204	betaine aldehyde dehydrogenase, NAD-dependent
ymdB	b1045	-1.08548	hypothetical protein
ymfO	b1151	-1.08561	e14 prophage; conserved protein
yrfA	b3392	-1.08565	hypothetical protein
yeeN	b1983	-1.08577	hypothetical protein
ygcM	b2765	-1.09003	6-pyruvoyl tetrahydrobiopterin synthase (PTPS)
yjhH	b4298	-1.09513	KpLE2 phage-like element; predicted
yejB	b2178	-1.09523	predicted oligopeptide transporter subunit
ygfS	b2886	-1.09549	predicted oxidoreductase, 4Fe-4S ferredoxin-typesubunit
ydaT	b1358	-1.09719	Rac prophage; predicted protein
gltB	b3212	-1.09723	glutamate synthase, large subunit
ydaQ	b1346	-1.1029	Rac prophage; conserved protein
afuB	b0263	-1.10509	CP4-6 prophage; predicted ferric trasnportersubunit
yjjB	b4363	-1.10516	conserved inner membrane protein
sgbH	b3581	-1.10706	3-keto-L-gulonate 6-phosphate decarboxylase
hcaC	b2540	-1.11024	3-phenylpropionate dioxygenase, predictedferredoxin subunit
pnuC	b0751	-1.11077	predicted nicotinamide mononucleotidetransporter
hypD	b2729	-1.11215	protein required for maturation of hydrogenases
ydeT	b1505	-1.11217	hypothetical protein
cstA	b0598	-1.11218	carbon starvation protein
tfaS	b2353	-1.11323	CPS-53 (KpLE1) prophage; tail fiber assemblyprotein fragment (pseudogene)
lldD	b3605	-1.11514	L-lactate dehydrogenase, FMN-linked
rffE	b3786	-1.11586	UDP-N-acetyl glucosamine-2-epimerase
mprA	b2684	-1.117	DNA-binding transcriptional repressor ofmicrocin B17 synthesis and multidrug efflux
motB	b1889	-1.11706	flagellar motor protein MotB
dhaK	b1200	-1.11736	dihydroxyacetone kinase, N-terminal domain
yciW	b1287	-1.12025	predicted oxidoreductase
ycaL	b0909	-1.12039	predicted peptidase with chaperone function
menB	b2262	-1.12082	naphthoate synthase
caiC	b0037	-1.12115	crotonobetaine/carnitine-CoA ligase
yaiY	b0379	-1.12243	predicted inner membrane protein
yccF	b0961	-1.12413	conserved inner membrane protein
potI	b0857	-1.12569	putrescine transporter subunit: membranecomponent of ABC superfamily
yjiQ	b4339	-1.12586	predicted transposase
flgG	b1078	-1.12609	flagellar component of cell-distal portion ofbasal-body rod
yoaA	b1808	-1.12727	conserved protein with nucleoside triphosphatehydrolase domain
yceO	b1058	-1.1281	hypothetical protein
ytfQ	b4227	-1.13089	predicted sugar transporter subunit:periplasmic-binding component of ABC superfamily
ycdB	b1019	-1.13302	hypothetical protein
potG	b0855	-1.13454	putrescine transporter subunit: ATP-bindingcomponent of ABC superfamily
ybaZ	b0454	-1.13504	predicted methyltransferase
yhfS	b3376	-1.13634	hypothetical protein
lolB	b1209	-1.13699	outer membrane lipoprotein LolB precursor
	b3975	-1.13705
yidR	b3689	-1.13853	hypothetical protein
sodC	b1646	-1.13875	superoxide dismutase, Cu, Zn
yeaW	b1802	-1.14203	predicted 2Fe-2S cluster-containing protein
	b1721	-1.1422
cysQ	b4214	-1.14724	PAPS (adenosine 3'-phosphate 5'-phosphosulfate)3'(2'),5'-bisphosphate nucleotidase
priA	b3935	-1.1491	primosome assembly protein PriA
yjhP	b4306	-1.15118	KpLE2 phage-like element; predictedmethyltransferase
hybG	b2990	-1.15122	hydrogenase 2 accessory protein
yjiS	b4341	-1.15166	hypothetical protein
yohK	b2142	-1.15178	predicted inner membrane protein
cchB	b2456	-1.15688	predicted carboxysome structural protein,ethanolamine utilization protein
ydaG	b1355	-1.15732	Rac prophage; predicted protein
mcrB	b4346	-1.15789	5-methylcytosine-specific restriction enzymeMcrBC, subunit McrB
narK	b1223	-1.15812	nitrate/nitrite transporter
ynjB	b1754	-1.15858	hypothetical protein
	b2227	-1.16153
yabI	b0065	-1.16339	conserved inner membrane protein
tbpA	b0068	-1.16537	thiamin transporter subunit
wcaL	b2044	-1.16729	predicted glycosyl transferase
paaC	b1390	-1.1682	predicted multicomponent oxygenase/reductasesubunit for phenylacetic acid degradation
yhjG	b3524	-1.16997	predicted outer membrane biogenesis protein
yicN	b3663	-1.17111	hypothetical protein
flgH	b1079	-1.17197	flagellar L-ring protein precursor H
yddL	b1472	-1.17219	predicted lipoprotein
srmB	b2576	-1.17246	ATP-dependent RNA helicase
yibL	b3602	-1.17318	hypothetical protein
mobB	b3856	-1.17336	molybdopterin-guanine dinucleotide biosynthesisprotein B
hdhA	b1619	-1.17368	7-alpha-hydroxysteroid dehydrogenase
tdcE	b3114	-1.17619	pyruvate formate-lyase 4/2-ketobutyrateformate-lyase
yhbH	b3203	-1.1765	predicted ribosome-associated, sigma 54modulation protein
acrE	b3265	-1.17719	cytoplasmic membrane lipoprotein
rnd	b1804	-1.17821	ribonuclease D
lplA	b4386	-1.17846	lipoate-protein ligase A
fruR	b0080	-1.17933	DNA-binding transcriptional dual regulator
alsB	b4088	-1.18272	D-allose transporter subunit
csdA	b2810	-1.18279	cysteine sulfinate desulfinase
rpsJ	b3321	-1.1828	30S ribosomal protein S10
ydjI	b1773	-1.18592	predicted aldolase
chiA	b3338	-1.18743	periplasmic endochitinase
gnd	b2029	-1.18851	6-phosphogluconate dehydrogenase
flhA	b1879	-1.19004	flagellar biosynthesis protein A
cpsG	b2048	-1.19179	phosphomannomutase
narJ	b1226	-1.19231	molybdenum-cofactor-assembly chaperone subunit(delta subunit) of nitrate reductase 1
glvG	b3681	-1.19411	predicted 6-phospho-beta-glucosidase(pseudogene)
yegT	b2098	-1.19808	predicted nucleoside transporter
ydhT	b1669	-1.19852	hypothetical protein
phoE	b0241	-1.1989	outer membrane phosphoporin protein E
fliO	b1947	-1.19911	flagellar biosynthesis protein
yffQ	b2448	-1.20011	CPZ-55 prophage; predicted protein
yccA	b0970	-1.20259	inner membrane protein
paaI	b1396	-1.20298	predicted thioesterase
gudX	b2788	-1.20519	predicted glucarate dehydratase
rsmC	b4371	-1.20629	16S ribosomal RNA m2G1207 methyltransferase
yqhC	b3010	-1.20647	predicted DNA-binding transcriptional regulator
narP	b2193	-1.20868	DNA-binding response regulator in two-componentregulatory system with NarQ or NarX
udk	b2066	-1.20881	uridine kinase
metI	b0198	-1.20902	DL-methionine transporter subunit
ulaC	b4195	-1.2097	L-ascorbate-specific enzyme IIA component ofPTS
rpsL	b3342	-1.20976	30S ribosomal protein S12
ygaV	b2667	-1.21275	predicted DNA-binding transcriptional regulator
ompF	b0929	-1.21359	outer membrane porin 1a (Ia;b;F)
yecO	b1870	-1.21447	predicted methyltransferase
yjgK	b4252	-1.21532	hypothetical protein
agaD	b3140	-1.21967	N-acetylgalactosamine-specific enzyme IIDcomponent of PTS
nuoA	b2288	-1.21998	NADH dehydrogenase subunit A
lysA	b2838	-1.22161	diaminopimelate decarboxylase, PLP-binding
btuB	b3966	-1.22791	vitamin B12/cobalamin outer membranetransporter
sbcB	b2011	-1.22933	exonuclease I
recO	b2565	-1.2298	DNA repair protein RecO
lysP	b2156	-1.23055	lysine transporter
bglA	b2901	-1.23113	6-phospho-beta-glucosidase A
yehA	b2108	-1.23309	predicted fimbrial-like adhesin protein
rfaE	b3052	-1.23437	fused heptose 7-phosphate kinase/heptose1-phosphate adenyltransferase
yfbE	b2253	-1.23466	uridine 5'-(beta-1-threo-pentapyranosyl-4-ulosediphosphate) aminotransferase, PLP-dependent
nanA	b3225	-1.23594	N-acetylneuraminate lyase
mmuM	b0261	-1.23777	homocysteine methyltransferase
yqiA	b3031	-1.23876	predicted esterase
nac	b1988	-1.23887	DNA-binding transcriptional dual regulator ofnitrogen assimilation
hemA	b1210	-1.23954	glutamyl-tRNA reductase
yfhJ	b2524	-1.23958	hypothetical protein
lsrB	b1516	-1.2407	AI2 transporter
yffB	b2471	-1.24073	hypothetical protein
gloA	b1651	-1.24212	glyoxalase I, Ni-dependent
rbfA	b3167	-1.2425	ribosome-binding factor A
yidK	b3679	-1.24366	predicted transporter
norW	b2711	-1.24663	nitric oxide reductase
radA	b4389	-1.24712	predicted repair protein
ypjL	b2639	-1.24867	CP4-57 prophage; predicted inner membraneprotein
narV	b1465	-1.25041	nitrate reductase 2 (NRZ), gamma subunit
fcl	b2052	-1.25448	bifunctional GDP-fucose synthetase:GDP-4-dehydro-6-deoxy-D-mannose epimerase/GDP-4-dehydro-6-L-deoxygalactose reductase
rnt	b1652	-1.25555	ribonuclease T
moaA	b0781	-1.25578	molybdenum cofactor biosynthesis protein A
ypfJ	b2475	-1.25895	hypothetical protein
yebQ	b1828	-1.25904	predicted transporter
yoaD	b1815	-1.26024	predicted phosphodiesterase
yehL	b2119	-1.26095	predicted transporter subunit: ATP-bindingcomponent of ABC superfamily
ybfO	b0703	-1.26201	conserved protein, rhs-like
ybaD	b0413	-1.26272	hypothetical protein
ycdZ	b1036	-1.26291	predicted inner membrane protein
rcsB	b2217	-1.26638	DNA-binding response regulator in two-componentregulatory system with RcsC and YojN
mutS	b2733	-1.26926	DNA mismatch repair protein
ygbK	b2737	-1.27118	hypothetical protein
polA	b3863	-1.27191	DNA polymerase I
yggH	b2960	-1.27289	tRNA(m7G46)-methyltransferase
eutG	b2453	-1.27347	predicted alcohol dehydrogenase in ethanolamineutilization
ytfM	b4220	-1.27472	predicted outer membrane protein and surfaceantigen
yjjA	b4360	-1.27512	hypothetical protein
nikR	b3481	-1.27547	nickel responsive regulator
ymfE	b1138	-1.27729	e14 prophage; predicted inner membrane protein
mltA	b2813	-1.28211	membrane-bound lytic murein transglycosylase A
sufI	b3017	-1.28618	repressor protein for FtsI
ybaQ	b0483	-1.28748	predicted DNA-binding transcriptional regulator
cybB	b1418	-1.28753	cytochrome b561
ydiK	b1688	-1.28818	predicted inner membrane protein
ychP	b1220	-1.28831	predicted invasin
csgE	b1039	-1.29132	predicted transport protein
ypjC	b2650	-1.29299	hypothetical protein
sprT	b2944	-1.29342	hypothetical protein
ydcY	b1446	-1.29509	hypothetical protein
mhpR	b0346	-1.29681	DNA-binding transcriptional activator,3HPP-binding
nagD	b0675	-1.29782	UMP phosphatase
rlmB	b4180	-1.29888	23S rRNA (Gm2251)-methyltransferase
alsC	b4086	-1.30247	D-allose transporter subunit
abgT	b1336	-1.3025	predicted cryptic aminobenzoyl-glutamatetransporter
yfjS	b2636	-1.30252	CP4-57 prophage; predicted protein
yjbE	b4026	-1.3038	hypothetical protein
sufD	b1681	-1.30521	component of SufBCD complex
ascF	b2715	-1.30573	fused cellobiose/arbutin/salicin-specific PTS
yaeR	b0187	-1.30796	predicted lyase
lsrD	b1515	-1.30844	AI2 transporter
narY	b1467	-1.30962	nitrate reductase 2 (NRZ), beta subunit
yidI	b3677	-1.31042	predicted inner membrane protein
ynjE	b1757	-1.31156	predicted thiosulfate sulfur transferase
osmY	b4376	-1.31378	periplasmic protein
wcaF	b2054	-1.31634	predicted acyl transferase
	b1995	-1.31682
yjiC	b4325	-1.31791	hypothetical protein
	b3948	-1.31826
cspA	b3556	-1.32311	major cold shock protein
leuB	b0073	-1.3233	3-isopropylmalate dehydrogenase
asnA	b3744	-1.32336	asparagine synthetase AsnA
argO	b2923	-1.32341	arginine exporter protein
yrbG	b3196	-1.32496	predicted calcium/sodium:proton antiporter
yjjU	b4377	-1.32557	predicted esterase
cysZ	b2413	-1.32606	putative sulfate transport protein CysZ
yddW	b1491	-1.32683	predicted liprotein
nikB	b3477	-1.32683	nickel transporter subunit
fixB	b0042	-1.33134	predicted electron transfer flavoprotein,domain-like
adiC	b4115	-1.33314	arginine:agmatin
frdC	b4152	-1.33369	fumarate reductase subunit C
fimF	b4318	-1.33376	minor component of type 1 fimbriae
ugpA	b3452	-1.338	glycerol-3-phosphate transporter subunit
ycaR	b0917	-1.3384	hypothetical protein
ybbJ	b0488	-1.33865	conserved inner membrane protein
nrfE	b4074	-1.33875	heme lyase (NrfEFG) for insertion of heme intoc552, subunit NrfE
paaH	b1395	-1.33919	3-hydroxybutyryl-CoA dehydrogenase
yebU	b1835	-1.34068	predicted methyltransferase
hscB	b2527	-1.34192	co-chaperone HscB
cysC	b2750	-1.34229	adenylylsulfate kinase
yfdX	b2375	-1.34286	hypothetical protein
nrdB	b2235	-1.34365	ribonucleotide-diphosphate reductase betasubunit
yccK	b0969	-1.34403	predicted sulfite reductase subunit
yeeV	b2005	-1.34422	CP4-44 prophage; toxin of the YeeV-YeeUtoxin-antitoxin system
aroE	b3281	-1.34593	dehydroshikimate reductase, NAD(P)-binding
lomR_2	b1371	-1.34787	Rac prophage; predicted protein, C-ter fragment(pseudogene)
yejL	b2187	-1.35292	hypothetical protein
nlpC	b1708	-1.35437	predicted lipoprotein
fre	b3844	-1.35449	NAD(P)H-flavin reductase
ampC	b4150	-1.35453	beta-lactamase/D-alanine carboxypeptidase
truA	b2318	-1.35692	tRNA pseudouridine synthase A
yphC	b2545	-1.35967	predicted oxidoreductase, Zn-dependent andNAD(P)-binding
pitA	b3493	-1.35972	phosphate transporter, low-affinity
yahG	b0321	-1.36031	hypothetical protein
proP	b4111	-1.36039	proline/glycine betaine transporter
malG	b4032	-1.36091	maltose transporter subunit
agaR	b3131	-1.36103	DNA-binding transcriptional dual regulator
yihP	b3877	-1.36104	predicted transporter
gabT	b2662	-1.36129	4-aminobutyrate aminotransferase
citD	b0617	-1.36689	citrate lyase, acyl carrier (gamma) subunit
yciT	b1284	-1.36748	predicted DNA-binding transcriptional regulator
ydbC	b1406	-1.36813	predicted oxidoreductase, NAD(P)-binding
yeeD	b2012	-1.37045	hypothetical protein
yhbU	b3158	-1.37165	predicted peptidase (collagenase-like)
hyfA	b2481	-1.37249	hydrogenase 4, 4Fe-4S subunit
ybdL	b0600	-1.373	putative aminotransferase
yqjD	b3098	-1.37327	hypothetical protein
asmA	b2064	-1.37342	predicted assembly protein
gcvR	b2479	-1.37558	DNA-binding transcriptional repressor,regulatory protein accessory to GcvA
yciG	b1259	-1.37596	hypothetical protein
yohJ	b2141	-1.37686	hypothetical protein
ynhG	b1678	-1.37774	hypothetical protein
cheZ	b1881	-1.37902	chemotaxis regulator, protein phosphatase forCheY
ygcG	b2778	-1.37911	hypothetical protein
fliS	b1925	-1.38392	flagellar protein FliS
fliZ	b1921	-1.38417	predicted regulator of FliA activity
yhhY	b3441	-1.38454	predicted acetyltransferase
flgL	b1083	-1.38515	flagellar hook-associated protein L
gcvP	b2903	-1.38652	glycine dehydrogenase
sufA	b1684	-1.38872	iron-sulfur cluster assembly scaffold protein
yciF	b1258	-1.38885	hypothetical protein
yjbF	b4027	-1.38894	predicted lipoprotein
nrdE	b2675	-1.38897	ribonucleotide-diphosphate reductase alphasubunit
spr	b2175	-1.39154	predicted peptidase, outer membrane lipoprotein
asnB	b0674	-1.39198	asparagine synthetase B
yciV	b1266	-1.39604	hypothetical protein
fhuD	b0152	-1.39873	iron-hydroxamate transporter subunit
ydcD	b1457	-1.39884	hypothetical protein
bcsF	b3537	-1.39922	hypothetical protein
rhaT	b3907	-1.40104	L-rhamnose:proton symporter
xdhB	b2867	-1.40238	xanthine dehydrogenase, FAD-binding subunit
uxuB	b4323	-1.4024	D-mannonate oxidoreductase, NAD-binding
yagR	b0284	-1.40434	predicted oxidoreductase with molybdenum-bindingdomain
trmA	b3965	-1.40629	tRNA (uracil-5-)-methyltransferase
ygaX	b2680	-1.40697	predicted transporter
pepP	b2908	-1.40862	proline aminopeptidase P II
ychN	b1219	-1.40898	hypothetical protein
yhhA	b3448	-1.40904	hypothetical protein
yqjB	b3096	-1.40913	hypothetical protein
ybaV	b0442	-1.40994	hypothetical protein
yfiB	b2605	-1.41031	predicted outer membrane lipoprotein
ysgA	b3830	-1.41048	predicted hydrolase
epd	b2927	-1.41245	D-erythrose 4-phosphate dehydrogenase
yigG	b3818	-1.41497	predicted inner membrane protein
yecN	b1869	-1.41529	predicted inner membrane protein
ibpB	b3686	-1.41552	heat shock chaperone
corA	b3816	-1.41565	magnesium/nickel/cobalt transporter
yehX	b2129	-1.41654	predicted transporter subunit: ATP-bindingcomponent of ABC superfamily
aat	b0885	-1.41693	leucyl/phenylalanyl-tRNA--protein transferase
cpsB	b2049	-1.41701	mannose-1-phosphate guanyltransferase
nuoB	b2287	-1.41954	NADH dehydrogenase subunit B
pflC	b3952	-1.41972	pyruvate formate lyase II activase
kdpA	b0698	-1.4203	potassium-transporting ATPase subunit A
ynfA	b1582	-1.4222	hypothetical protein
manY	b1818	-1.42467	mannose-specific enzyme IIC component of PTS
perR	b0254	-1.42498	CP4-6 prophage; predicted DNA-bindingtranscriptional regulator
yceD	b1088	-1.42941	hypothetical protein
rrmA	b1822	-1.43126	23S rRNA m1G745 methyltransferase
yigP	b3834	-1.43158	hypothetical protein
proX	b2679	-1.43256	glycine betaine transporter subunit
edd	b1851	-1.43296	phosphogluconate dehydratase
ilvH	b0078	-1.43383	acetolactate synthase small subunit
cfa	b1661	-1.43505	cyclopropane fatty acyl phospholipid synthase(unsaturated-phospholipid methyltransferase)
fdnI	b1476	-1.43556	formate dehydrogenase-N, cytochrome B556 (gamma)subunit, nitrate-inducible
ymbA	b0952	-1.43575	hypothetical protein
yjcS	b4083	-1.43577	predicted alkyl sulfatase
gloB	b0212	-1.43583	predicted hydroxyacylglutathione hydrolase
ymgG	b1172	-1.43711	hypothetical protein
ydcN	b1434	-1.43776	predicted DNA-binding transcriptional regulator
fliL	b1944	-1.43874	flagellar basal body-associated protein FliL
soxR	b4063	-1.43965	DNA-binding transcriptional dual regulator, Fe-Scenter for redox-sensing
yaiI	b0387	-1.44083	hypothetical protein
yqgC	b2940	-1.44185	hypothetical protein
metR	b3828	-1.44256	DNA-binding transcriptional activator,homocysteine-binding
folM	b1606	-1.4467	short chain dehydrogenase
gspM	b3334	-1.44839	general secretory pathway component, cryptic
ushA	b0480	-1.44962	UDP-sugar hydrolase
rimJ	b1066	-1.45056	ribosomal-protein-S5-alanineN-acetyltransferase
ycfL	b1104	-1.45158	hypothetical protein
yjiG	b4329	-1.45181	conserved inner membrane protein
ychM	b1206	-1.45193	predicted transporter
argG	b3172	-1.45312	argininosuccinate synthase
uspE	b1333	-1.45367	stress-induced protein
arsC	b3503	-1.45441	arsenate reductase
yiaJ	b3574	-1.45575	predicted DNA-binding transcriptional repressor
yfgF	b2503	-1.45622	predicted inner membrane protein
appC	b0978	-1.45649	cytochrome bd-II oxidase, subunit I
surA	b0053	-1.45783	peptidyl-prolyl cis-trans isomerase (PPIase)
arcA	b4401	-1.45814	DNA-binding response regulator in two-componentregulatory system with ArcB or CpxA
frr	b0172	-1.45834	ribosome releasing factor
ybiM	b0806	-1.45883	hypothetical protein
ycdT	b1025	-1.45996	predicted diguanylate cyclase
yjeN	b4157	-1.46131	hypothetical protein
yieE	b3712	-1.4629	predicted phosphopantetheinyl transferase
ybbS	b0504	-1.46379	DNA-binding transcriptional activator of theallD operon
garD	b3128	-1.46438	(D)-galactarate dehydrogenase
yfcS	b2336	-1.46495	predicted periplasmic pilus chaperone
lacZ	b0344	-1.46542	beta-D-galactosidase
yhaV	b3130	-1.46614	hypothetical protein
	b3111	-1.46749
yjiX	b4353	-1.46854	hypothetical protein
yegS	b2086	-1.47101	hypothetical protein
sdhD	b0722	-1.47138	succinate dehydrogenase cytochrome b556 smallmembrane subunit
rimL	b1427	-1.47179	ribosomal-protein-L7/L12-serineacetyltransferase
entB	b0595	-1.47207	isochorismatase
wcaD	b2056	-1.47289	predicted colanic acid polymerase
	b0105	-1.47376
frvX	b3898	-1.47477	predicted endo-1,4-beta-glucanase
ydcW	b1444	-1.47873	medium chain aldehyde dehydrogenase
yedP	b1955	-1.48103	hypothetical protein
mntR	b0817	-1.48238	DNA-binding transcriptional regulator of mntH
solA	b1059	-1.48413	N-methyltryptophan oxidase, FAD-binding
chaC	b1218	-1.48537	regulatory protein for cation transport
uup	b0949	-1.48642	fused predicted transporter subunits of ABCsuperfamily: ATP-binding components
yjeI	b4144	-1.48688	hypothetical protein
pspC	b1306	-1.48832	DNA-binding transcriptional activator
yfgC	b2494	-1.49424	predicted peptidase
chaA	b1216	-1.49758	calcium/sodium:proton antiporter
rpiB	b4090	-1.49915	ribose-5-phosphate isomerase B
pgsA	b1912	-1.50086	phosphatidylglycerophosphate synthetase
zntR	b3292	-1.50188	zinc-responsive transcriptional regulator
eutQ	b2460	-1.50515	hypothetical protein
ynfN	b1551	-1.50586	Qin prophage; predicted protein
glvB	b3682	-1.50602	arbutin specific enzyme IIB component of PTS
modA	b0763	-1.50831	molybdate transporter subunit
yliA	b0829	-1.51564	fused predicted peptide transport subunits ofABC superfamily: ATP-binding components
bcp	b2480	-1.51739	thioredoxin-dependent thiol peroxidase
gspA	b3323	-1.51812	general secretory pathway component, cryptic
wcaE	b2055	-1.51993	predicted glycosyl transferase
pspF	b1303	-1.52046	DNA-binding transcriptional activator
yagB	b0266	-1.52289	CP4-6 prophage; conserved protein
fnr	b1334	-1.5239	DNA-binding transcriptional dual regulator,global regulator of anaerobic growth
chpA	b2782	-1.52542	toxin of the ChpA-ChpR toxin-antitoxin system,endoribonuclease
yghE	b2969	-1.52581	predicted secretion pathway protein, L-typeprotein (pseudogene)
ydfJ	b1543	-1.52606	predicted transporter
yhbG	b3201	-1.52676	predicted transporter subunit: ATP-bindingcomponent of ABC superfamily
artI	b0863	-1.52738	arginine transporter subunit
ygaC	b2671	-1.52827	hypothetical protein
nfi	b3998	-1.53204	endonuclease V
nuoK	b2279	-1.53283	NADH dehydrogenase subunit K
	b3109	-1.53373
yfjG	b2619	-1.53388	hypothetical protein
ybgA	b0707	-1.5343	hypothetical protein
fkpB	b0028	-1.53464	FKBP-type peptidyl-prolyl cis-trans isomerase(rotamase)
manA	b1613	-1.53839	mannose-6-phosphate isomerase
ypfG	b2466	-1.54144	hypothetical protein
yedQ	b1956	-1.54178	predicted diguanylate cyclase
ahpC	b0605	-1.54217	alkyl hydroperoxide reductase, C22 subunit
yffS	b2450	-1.54505	CPZ-55 prophage; predicted protein
ydhR	b1667	-1.54509	hypothetical protein
phnL	b4096	-1.54684	carbon-phosphorus lyase complex subunit
ygeG	b2851	-1.54845	predicted chaperone
ygdQ	b2832	-1.54924	predicted inner membrane protein
caiT	b0040	-1.54936	L-carnitine/gamma-butyrobetaine antiporter
ansP	b1453	-1.54968	L-asparagine transporter
plsB	b4041	-1.55027	glycerol-3-phosphate acyltransferase
yiaI	b3573	-1.55066	predicted hydrogenase, 4Fe-4S ferredoxin-typecomponent
yqhD	b3011	-1.55141	alcohol dehydrogenase, NAD(P)-dependent
rplY	b2185	-1.5526	50S ribosomal protein L25
cedA	b1731	-1.55299	cell division modulator
ydgC	b1607	-1.55396	conserved inner membrane protein associated withalginate biosynthesis
htpG	b0473	-1.55457	heat shock protein 90
aroF	b2601	-1.55602	3-deoxy-D-arabino-heptulosonate-7-phosphatesynthase, tyrosine-repressible
yeaU	b1800	-1.55615	predicted dehydrogenase
mdtB	b2075	-1.55698	multidrug efflux system, subunit B
yhdZ	b3271	-1.56001	predicted amino-acid transporter subunit
cmtB	b2934	-1.56105	predicted mannitol-specific enzyme IIA componentof PTS
yfeS	b2420	-1.56224	hypothetical protein
amiC	b2817	-1.56744	N-acetylmuramoyl-L-alanine amidase
yzfA	b4223	-1.56854	hypothetical protein
yhjD	b3522	-1.56874	conserved inner membrane protein
ydgK	b1626	-1.57164	conserved inner membrane protein
yceF	b1087	-1.57392	Maf-like protein
	b1017	-1.57511
tyrA	b2600	-1.57554	fused chorismate mutase T/prephenatedehydrogenase
rrmJ	b3179	-1.57614	23S rRNA methyltransferase
rmuC	b3832	-1.57911	predicted recombination limiting protein
ymdC	b1046	-1.58251	predicted hydrolase
purU	b1232	-1.58255	formyltetrahydrofolate deformylase
ydfB	b1572	-1.58424	Qin prophage; predicted protein
ygfF	b2902	-1.58505	predicted NAD(P)-binding oxidoreductase withNAD(P)-binding Rossmann-fold domain
uvrC	b1913	-1.58589	excinuclease ABC subunit C
paaE	b1392	-1.58603	predicted multicomponent oxygenase/reductasesubunit for phenylacetic acid degradation
yjcP	b4080	-1.58674	predicted outer membrane factor of efflux pump
cobS	b1992	-1.58677	cobalamin synthase
gadW	b3515	-1.58825	DNA-binding transcriptional activator
yejF	b2180	-1.58846	fused predicted oligopeptide transportersubunits of ABC superfamilly: ATP-binding components
yfcE	b2300	-1.58924	phosphodiesterase
dinF	b4044	-1.58983	DNA-damage-inducible SOS response protein
yebR	b1832	-1.58989	hypothetical protein
topB	b1763	-1.59052	DNA topoisomerase III
ybeL	b0643	-1.59404	hypothetical protein
ykgH	b0310	-1.59568	predicted inner membrane protein
hflX	b4173	-1.59572	predicted GTPase
	b3768	-1.59579
ompX	b0814	-1.59814	outer membrane protein X
arsB	b3502	-1.59914	arsenite/antimonite transporter
yhbY	b3180	-1.59921	predicted RNA-binding protein
mbhA	b0230	-1.60054
yihD	b3858	-1.60212	hypothetical protein
ybgJ	b0711	-1.60294	predicted enzyme subunit
yfjN	b2630	-1.60383	CP4-57 prophage; RNase LS
speE	b0121	-1.60391	spermidine synthase
ycbY	b0948	-1.60415	predicted methyltransferase
glnB	b2553	-1.60483	regulatory protein P-II for glutaminesynthetase
csgC	b1043	-1.60614	predicted curli production protein
metA	b4013	-1.60651	homoserine O-succinyltransferase
afuC	b0262	-1.60799	CP4-6 prophage; predicted ferric transportersubunit
fabH	b1091	-1.60802	3-oxoacyl-(acyl carrier protein) synthase
tolA	b0739	-1.60864	cell envelope integrity inner membrane proteinTolA
yoaG	b1796	-1.61427	hypothetical protein
chpB	b4225	-1.61589	toxin of the ChpB-ChpS toxin-antitoxin system
cobC	b0638	-1.61848	predicted alpha-ribazole-5'-P phosphatase
ydeE	b1534	-1.61866	predicted transporter
artJ	b0860	-1.61888	arginine transporter subunit
prmA	b3259	-1.61915	ribosomal protein L11 methyltransferase
ubiE	b3833	-1.61975	ubiquinone/menaquinone biosynthesismethyltransferase
hyaC	b0974	-1.62039	hydrogenase 1, b-type cytochrome subunit
yehI	b2118	-1.62059	hypothetical protein
yhjK	b3529	-1.62134	predicted diguanylate cyclase
ygbL	b2738	-1.62281	hypothetical protein
yedA	b1959	-1.62351	predicted inner membrane protein
ydfQ	b1554	-1.6238	Qin prophage; predicted lysozyme
yeiJ	b2161	-1.62384	predicted nucleoside transporter
yjjI	b4380	-1.62916	hypothetical protein
yedM	b1935	-1.63118	hypothetical protein
pepN	b0932	-1.63337	aminopeptidase N
uxaC	b3092	-1.63482	glucuronate isomerase
stfQ	b1547	-1.63543	Qin prophage; predicted side tail fibre assemblyprotein
ydhD	b1654	-1.63793	hypothetical protein
gmd	b2053	-1.64038	GDP-D-mannose dehydratase, NAD(P)-binding
ycbK	b0926	-1.64055	hypothetical protein
	b1416	-1.6421
aes	b0476	-1.64251	acetyl esterase
narI	b1227	-1.64273	nitrate reductase 1, gamma (cytochrome b(NR))subunit
gspJ	b3331	-1.64281	predicted general secretory pathway component,cryptic
potB	b1125	-1.64288	spermidine/putrescine ABC transporter membraneprotein
ygaU	b2665	-1.64646	hypothetical protein
ykfB	b0250	-1.64944	CP4-6 prophage; predicted protein
ypdC	b2382	-1.65114	predicted DNA-binding protein
nlpI	b3163	-1.65158	hypothetical protein
ugpE	b3451	-1.65191	glycerol-3-phosphate transporter subunit
ybiX	b0804	-1.65213	putative hydroxylase
hdeD	b3511	-1.65281	acid-resistance membrane protein
ypjK	b2635	-1.65405	CP4-57 prophage; predicted inner membraneprotein
norR	b2709	-1.65414	anaerobic nitric oxide reductase transcriptionregulator
hypA	b2726	-1.65682	protein involved in nickel insertion intohydrogenases 3
potF	b0854	-1.65747	putrescine transporter subunit:periplasmic-binding component of ABC superfamily
yghS	b2985	-1.65829	predicted protein with nucleoside triphosphatehydrolase domain
nhaB	b1186	-1.65935	sodium/proton antiporter
yigA	b3810	-1.66039	hypothetical protein
yfcL	b2325	-1.66183	hypothetical protein
ygdB	b2824	-1.66191	hypothetical protein
yhiS	b3504	-1.66238	hypothetical protein
yccW	b0967	-1.66357	predicted methyltransferase
nanR	b3226	-1.66692	transcriptional regulator NanR
yeaM	b1790	-1.66831	predicted DNA-binding transcriptional regulator
alkA	b2068	-1.66936	3-methyl-adenine DNA glycosylase II
leuD	b0071	-1.66957	isopropylmalate isomerase small subunit
yfcJ	b2322	-1.67073	predicted transporter
aldA	b1415	-1.67121	aldehyde dehydrogenase A, NAD-linked
ybjT	b0869	-1.67419	conserved protein with NAD(P)-bindingRossmann-fold domain
nei	b0714	-1.67444	endonuclease VIII/
ybhQ	b0791	-1.67572	predicted inner membrane protein
yiaG	b3555	-1.67629	predicted transcriptional regulator
yfbB	b2263	-1.67867	predicted peptidase
gsk	b0477	-1.67969	inosine/guanosine kinase
vsr	b1960	-1.68099	DNA mismatch endonuclease of very short patchrepair
nfsA	b0851	-1.68103	nitroreductase A, NADPH-dependent,FMN-dependent
abgA	b1338	-1.68449	predicted peptidase, aminobenzoyl-glutamateutilization protein
hybD	b2993	-1.68551	predicted maturation element for hydrogenase 2
pykA	b1854	-1.68699	pyruvate kinase
ydeQ	b1502	-1.68879	predicted fimbrial-like adhesin protein
nrfF	b4075	-1.6895	heme lyase (NrfEFG) for insertion of heme intoc552, subunit NrfF
ygiH	b3059	-1.68985	hypothetical protein
yfjM	b2629	-1.69339	CP4-57 prophage; predicted protein
damX	b3388	-1.69461	hypothetical protein
yijO	b3954	-1.69556	predicted DNA-binding transcriptional regulator
emrY	b2367	-1.6962	predicted multidrug efflux system
prpR	b0330	-1.69747	DNA-binding transcriptional activator
pcnB	b0143	-1.6991	poly(A) polymerase I
ygaW	b2670	-1.69988	predicted inner membrane protein
rbsK	b3752	-1.70044	ribokinase
bdm	b1481	-1.7027	biofilm-dependent modulation protein
pfkA	b3916	-1.70274	6-phosphofructokinase
wbbJ	b2033	-1.70541	predicted acyl transferase
rbbA	b3486	-1.70628	fused ribosome-associated ATPase: ATP-binding
ycjG	b1325	-1.70744	L-Ala-D/L-Glu epimerase
alkB	b2212	-1.71089	oxidative demethylase of N1-methyladenine orN3-methylcytosine DNA lesions
ypfH	b2473	-1.71097	predicted hydrolase
emrB	b2686	-1.71173	multidrug efflux system protein
holC	b4259	-1.71215	DNA polymerase III subunit chi
phnM	b4095	-1.71289	carbon-phosphorus lyase complex subunit
nirD	b3366	-1.71376	nitrite reductase small subunit
lysR	b2839	-1.71379	DNA-binding transcriptional dual regulator
ydiS	b1699	-1.71495	predicted oxidoreductase with FAD/NAD(P)-bindingdomain
metH	b4019	-1.71742	B12-dependent methionine synthase
astE	b1744	-1.71893	succinylglutamate desuccinylase
yebS	b1833	-1.71921	conserved inner membrane protein
	b3815	-1.72052
nrdF	b2676	-1.721	ribonucleotide-diphosphate reductase betasubunit
ybiR	b0818	-1.72103	predicted transporter
fliK	b1943	-1.72148	flagellar hook-length control protein
modE	b0761	-1.72271	DNA-binding transcriptional dual regulator
moeB	b0826	-1.72377	molybdopterin biosynthesis protein MoeB
rbn	b3886	-1.72424	ribonuclease BN
	b3004	-1.72429
xseA	b2509	-1.72443	exodeoxyribonuclease VII large subunit
yjcO	b4078	-1.72468	hypothetical protein
paaX	b1399	-1.72493	DNA-binding transcriptional repressor ofphenylacetic acid degradation, aryl-CoA responsive
yeeW	b2006	-1.72499	CP4-44 prophage; predicted protein
yjbR	b4057	-1.72518	hypothetical protein
yhcF	b3219	-1.72592	predicted transcriptional regulator
ynjH	b1760	-1.72749	hypothetical protein
fliD	b1924	-1.7289	flagellar capping protein
ulaE	b4197	-1.73145	L-xylulose 5-phosphate 3-epimerase
yegQ	b2081	-1.73171	predicted peptidase
gudP	b2789	-1.73242	predicted D-glucarate transporter
purE	b0523	-1.73287	phosphoribosylaminoimidazole carboxylasecatalytic subunit
ygdH	b2795	-1.73299	hypothetical protein
rffC	b3790	-1.73414	TDP-fucosamine acetyltransferase
rhoL	b3782	-1.73416	rho operon leader peptide
yaiW	b0378	-1.73419	predicted DNA-binding transcriptional regulator
allB	b0512	-1.73481	allantoinase
ycaD	b0898	-1.73519	putative MFS family transporter protein
yhhP	b3470	-1.73624	cell developmental protein SirA
gltA	b0720	-1.73811	citrate synthase
hdeA	b3510	-1.73817	stress response protein acid-resistance protein
hycE	b2721	-1.73871	hydrogenase 3, large subunit
nohB	b0560	-1.7395	DLP12 prophage; DNA packaging protein
yidA	b3697	-1.73951	predicted hydrolase
ydjH	b1772	-1.74014	predicted kinase
yaiB	b0382	-1.7414	hypothetical protein
lolD	b1117	-1.74159	outer membrane-specific lipoprotein transportersubunit
rep	b3778	-1.74218	DNA helicase and single-stranded DNA-dependentATPase
malP	b3417	-1.74357	maltodextrin phosphorylase
allR	b0506	-1.7444	DNA-binding transcriptional repressor
yeiB	b2152	-1.74468	conserved inner membrane protein
ybjG	b0841	-1.74578	undecaprenyl pyrophosphate phosphatase
yagQ	b0283	-1.74601	hypothetical protein
yjbA	b4030	-1.74665	phosphate-starvation-inducible protein PsiE
ymfJ	b1144	-1.74788	e14 prophage; predicted protein
bioD	b0778	-1.74796	dethiobiotin synthetase
yagT	b0286	-1.7484	predicted xanthine dehydrogenase, 2Fe-2Ssubunit
yhfU	b3378	-1.74848	hypothetical protein
torZ	b1872	-1.74996	trimethylamine N-oxide reductase system III,catalytic subunit
smtA	b0921	-1.75112	predicted S-adenosyl-L-methionine-dependentmethyltransferase
glnK	b0450	-1.75156	nitrogen assimilation regulatory protein forGlnL, GlnE, and AmtB
aceK	b4016	-1.75184	bifunctional isocitrate dehydrogenase
cusC	b0572	-1.75239	copper/silver efflux system, outer membranecomponent
ycgL	b1179	-1.75264	hypothetical protein
mdtD	b2077	-1.75362	multidrug efflux system protein
pflB	b0903	-1.75432	pyruvate formate lyase I
cspG	b0990	-1.75467	DNA-binding transcriptional regulator
ychA	b1214	-1.75572	predicted transcriptional regulator
grxC	b3610	-1.75645	glutaredoxin 3
yibJ	b3595	-1.75678	predicted Rhs-family protein
ynfK	b1593	-1.76328	predicted dethiobiotin synthetase
nanK	b3222	-1.76361	N-acetylmannosamine kinase
ydfO	b1549	-1.76526	Qin prophage; predicted protein
yecP	b1871	-1.76727	predicted S-adenosyl-L-methionine-dependentmethyltransferase
rbsR	b3753	-1.76935	DNA-binding transcriptional repressor of ribosemetabolism
ybjS	b0868	-1.77027	predicted NAD(P)H-binding oxidoreductase withNAD(P)-binding Rossmann-fold domain
bacA	b3057	-1.7715	undecaprenyl pyrophosphate phosphatase
prfC	b4375	-1.77262	peptide chain release factor 3
nfo	b2159	-1.77274	endonuclease IV
feaR	b1384	-1.77529	DNA-binding transcriptional dual regulator
glf	b2036	-1.77552	UDP-galactopyranose mutase, FAD/NAD(P)-binding
frmR	b0357	-1.77558	regulator protein that represses frmRAB operon
trkG	b1363	-1.77629	Rac prophage; potassium transporter subunit
cyoA	b0432	-1.77632	cytochrome o ubiquinol oxidase subunit II
kdpD	b0695	-1.77765	fused sensory histidine kinase in two-componentregulatory system with KdpE: signal sensing protein
menC	b2261	-1.77803	O-succinylbenzoate synthase
phr	b0708	-1.77978	deoxyribodipyrimidine photolyase, FAD-binding
ydfK	b1544	-1.7804	Qin prophage; predicted DNA-bindingtranscriptional regulator
pheP	b0576	-1.78119	phenylalanine transporter
frmB	b0355	-1.78135	predicted esterase
yghT	b2986	-1.78139	predicted protein with nucleoside triphosphatehydrolase domain
dsbA	b3860	-1.78261	periplasmic protein disulfide isomerase I
malM	b4037	-1.78329	maltose regulon periplasmic protein
fecI	b4293	-1.78341	KpLE2 phage-like element; RNA polymerase, sigma19 factor
appB	b0979	-1.78369	cytochrome bd-II oxidase, subunit II
sucD	b0729	-1.78431	succinyl-CoA synthetase subunit alpha
puuP	b1296	-1.78439	putrescine importer
yggC	b2928	-1.7847	hypothetical protein
ybhH	b0769	-1.78546	hypothetical protein
tynA	b1386	-1.78559	tyramine oxidase, copper-requiring
yedJ	b1962	-1.78805	predicted phosphohydrolase
yfdN	b2357	-1.78869	CPS-53 (KpLE1) prophage; predicted protein
fhuA	b0150	-1.78969	ferrichrome outer membrane transporter
soxS	b4062	-1.79023	DNA-binding transcriptional dual regulator
uvrA	b4058	-1.7908	excinuclease ABC subunit A
pspE	b1308	-1.79103	thiosulfate:cyanide sulfurtransferase(rhodanese)
yobB	b1843	-1.79243	hypothetical protein
ydaY	b1366	-1.79409	Rac prophage; predicted protein
ygiW	b3024	-1.7954	hypothetical protein
ygbM	b2739	-1.79587	hypothetical protein
yfaV	b2246	-1.79592	predicted transporter
dsbB	b1185	-1.79636	disulfide bond formation protein B
prpC	b0333	-1.79663	2-methylcitrate synthase
yeaE	b1781	-1.79763	predicted oxidoreductase
hyaB	b0973	-1.79821	hydrogenase 1, large subunit
fruB	b2169	-1.79987	fused fructose-specific PTS enzymes: IIA
dapB	b0031	-1.8023	dihydrodipicolinate reductase
grpE	b2614	-1.80237	heat shock protein
	b3695	-1.80308
yafS	b0213	-1.8034	predicted S-adenosyl-L-methionine-dependentmethyltransferase
ydcT	b1441	-1.80451	predicted spermidine/putrescine transportersubunit
yhbT	b3157	-1.80514	predicted lipid carrier protein
ydaM	b1341	-1.80602	predicted diguanylate cyclase, GGDEF domainsignalling protein
lrhA	b2289	-1.80666	DNA-binding transcriptional repressor offlagellar, motility and chemotaxis genes
acpT	b3475	-1.80704	holo-(acyl carrier protein) synthase 2
yncE	b1452	-1.80706	hypothetical protein
argE	b3957	-1.80848	acetylornithine deacetylase
dmsA	b0894	-1.80866	dimethyl sulfoxide reductase, anaerobic, subunitA
glpE	b3425	-1.80867	thiosulfate sulfurtransferase
ihfA	b1712	-1.81009	integration host factor subunit alpha
chpR	b2783	-1.81022	antitoxin of the ChpA-ChpR toxin-antitoxinsystem
cheY	b1882	-1.81099	chemotaxis regulator transmitting signal toflagellar motor component
dacC	b0839	-1.81214	D-alanyl-D-alanine carboxypeptidase(penicillin-binding protein 6a)
ydjG	b1771	-1.81475	predicted oxidoreductase
yceI	b1056	-1.8149	hypothetical protein
ninE	b0548	-1.81626	DLP12 prophage; conserved protein
clpB	b2592	-1.81758	protein disaggregation chaperone
glpR	b3423	-1.81896	DNA-binding transcriptional repressor
mglA	b2149	-1.81912	fused methyl-galactoside transporter subunits ofABC superfamily: ATP-binding components
yodA	b1973	-1.81919	conserved metal-binding protein
yggX	b2962	-1.81943	hypothetical protein
ypjD	b2611	-1.82151	predicted inner membrane protein
ycbJ	b0919	-1.82188	hypothetical protein
yeaS	b1798	-1.82197	neutral amino-acid efflux system
yeaA	b1778	-1.82251	methionine sulfoxide reductase B
ndk	b2518	-1.82263	nucleoside diphosphate kinase
xseB	b0422	-1.82268	exodeoxyribonuclease VII small subunit
trxB	b0888	-1.82322	thioredoxin reductase, FAD/NAD(P)-binding
gltP	b4077	-1.82462	glutamate/aspartate:proton symporter
cyoD	b0429	-1.82473	cytochrome o ubiquinol oxidase subunit IV
yceQ	b1085	-1.82556	hypothetical protein
thiG	b3991	-1.82572	thiazole synthase
ymfR	b1150	-1.82673	e14 prophage; predicted protein
alsK	b4084	-1.82772	D-allose kinase
hisB	b2022	-1.82964	imidazole glycerol-phosphate
yihX	b3885	-1.83146	phosphatase
ruvC	b1863	-1.83239	Holliday junction resolvase
yafC	b0208	-1.835	predicted DNA-binding transcriptional regulator
rplI	b4203	-1.83755	50S ribosomal protein L9
lipA	b0628	-1.83817	lipoyl synthase
upp	b2498	-1.83942	uracil phosphoribosyltransferase
fliA	b1922	-1.8395	flagellar biosynthesis sigma factor
lit	b1139	-1.83966	e14 prophage; cell death peptidase, inhibitor ofT4 late gene expression
fliG	b1939	-1.8406	flagellar motor switch protein G
yhgE	b3402	-1.84267	predicted inner membrane protein
msrA	b4219	-1.84402	methionine sulfoxide reductase A
yafN	b0232	-1.84676	predicted antitoxin of the YafO-YafNtoxin-antitoxin system
glpB	b2242	-1.84802	anaerobic glycerol-3-phosphate dehydrogenasesubunit B
	b2228	-1.84882
hinT	b1103	-1.8489	purine nucleoside phosphoramidase
betA	b0311	-1.84906	choline dehydrogenase
yodC	b1957	-1.84995	hypothetical protein
yccV	b0966	-1.85117	DNA-binding protein, hemimethylated
eutL	b2439	-1.85131	predicted carboxysome structural protein withpredicted role in ethanolamine utilization
yhjQ	b3534	-1.85174	cell division protein (chromosome partitioningATPase) (pseudogene)
flgK	b1082	-1.85261	flagellar hook-associated protein K
sixA	b2340	-1.85282	phosphohistidine phosphatase
cusA	b0575	-1.85285	copper/silver efflux system, membrane component
ydfE	b1577	-1.85377	Qin prophage; predicted protein
nanE	b3223	-1.85436	predicted N-acetylmannosamine-6-P epimerase
ydaN	b1342	-1.85501	zinc transporter
ygbE	b2749	-1.85632	conserved inner membrane protein
speB	b2937	-1.85961	agmatinase
acrB	b0462	-1.86013	multidrug efflux system protein
hslR	b3400	-1.86079	ribosome-associated heat shock protein Hsp15
ptsH	b2415	-1.861	phosphohistidinoprotein-hexosephosphotransferase component of PTS system (Hpr)
ddg	b2378	-1.8614	lipid A biosynthesis palmitoleoylacyltransferase
potA	b1126	-1.86193	putrescine/spermidine ABC transporter ATPaseprotein
dcp	b1538	-1.86235	dipeptidyl carboxypeptidase II
yfjT	b2637	-1.86237	CP4-57 prophage; predicted protein
yohC	b2135	-1.8628	predicted inner membrane protein
argD	b3359	-1.86601	bifunctional acetylornithine aminotransferase/succinyldiaminopimelate aminotransferase
yliK	b2917	-1.86629	methylmalonyl-CoA mutase
atoC	b2220	-1.86786	fused response regulator of ato operon, ininteraction protein
ybdO	b0603	-1.86953	predicted DNA-binding transcriptional regulator
pmrD	b2259	-1.87076	polymyxin resistance protein B
rnhA	b0214	-1.87214	ribonuclease H
cysK	b2414	-1.87216	cysteine synthase A, O-acetylserinesulfhydrolase A subunit
guaA	b2507	-1.87242	bifunctional GMP synthase/glutamineamidotransferase protein
yqhH	b3014	-1.87512	predicted outer membrane lipoprotein
iclR	b4018	-1.87551	DNA-binding transcriptional repressor
yehW	b2128	-1.87707	predicted transporter subunit: membranecomponent of ABC superfamily
phnG	b4101	-1.87711	carbon-phosphorus lyase complex subunit
metQ	b0197	-1.87751	DL-methionine transporter subunit
fadA	b3845	-1.87758	acetyl-CoA acetyltransferase
ybcI	b0527	-1.88118	conserved inner membrane protein
	b4091	-1.88305
yphH	b2550	-1.88473	predicted DNA-binding transcriptional regulator
sbcC	b0397	-1.88476	exonuclease, dsDNA, ATP-dependent
intS	b2349	-1.88597	CPS-53 (KpLE1) prophage; predicted prophageCPS-53 integrase
yjeO	b4158	-1.88687	conserved inner membrane protein
ybiC	b0801	-1.88699	predicted dehydrogenase
iscA	b2528	-1.88833	iron-sulfur cluster assembly protein
glpC	b2243	-1.88833	sn-glycerol-3-phosphate dehydrogenase(anaerobic), small subunit
ygiF	b3054	-1.88843	predicted adenylate cyclase
hybE	b2992	-1.88981	hydrogenase 2-specific chaperone
nikC	b3478	-1.89107	nickel transporter subunit
selA	b3591	-1.89264	selenocysteine synthase
prpB	b0331	-1.89328	2-methylisocitrate lyase
yeeO	b1985	-1.89338	predicted multidrug efflux system
	b1899	-1.89375
gltS	b3653	-1.8941	glutamate transporter
yfbU	b2294	-1.89546	hypothetical protein
ynfB	b1583	-1.89555	hypothetical protein
ydhI	b1643	-1.89584	predicted inner membrane protein
yfgH	b2505	-1.89622	predicted outer membrane lipoprotein
ycjZ	b1328	-1.89629	predicted DNA-binding transcriptional regulator
yjhB	b4279	-1.89667	KpLE2 phage-like element; predicted transporter
ynbB	b1409	-1.89725	predicted CDP-diglyceride synthase
	b2773	-1.89791
ygfA	b2912	-1.89859	predicted ligase
yqfE	b2915	-1.89888	hypothetical protein
mhpA	b0347	-1.90149	3-(3-hydroxyphenyl)propionate hydroxylase
tsx	b0411	-1.90226	nucleoside channel, receptor of phage T6 andcolicin K
torS	b0993	-1.9027	hybrid sensory histidine kinase in two-componentregulatory system with TorR
bolA	b0435	-1.90391	regulator of penicillin binding proteins andbeta lactamase transcription (morphogene)
ydgD	b1598	-1.90442	predicted peptidase
	b3763	-1.90523
atpC	b3731	-1.90596	F0F1 ATP synthase subunit epsilon
asnC	b3743	-1.90751	DNA-binding transcriptional dual regulator
ugpB	b3453	-1.90798	glycerol-3-phosphate transporter subunit
nagC	b0676	-1.90812	DNA-binding transcriptional dual regulator,repressor of N-acetylglucosamine
ftsN	b3933	-1.91096	essential cell division protein
ydcQ	b1438	-1.91551	predicted DNA-binding transcriptional regulator
thiP	b0067	-1.91827	thiamin ABC transporter membrane protein
yajR	b0427	-1.91972	predicted transporter
glpD	b3426	-1.92227	sn-glycerol-3-phosphate dehydrogenase, aerobic,
otsB	b1897	-1.92308	trehalose-6-phosphate phosphatase, biosynthetic
truB	b3166	-1.92355	tRNA pseudouridine synthase B
agp	b1002	-1.92385	glucose-1-phosphatase/inositol phosphatase
macA	b0878	-1.92468	macrolide transporter subunit, membrane fusionprotein (MFP) component
mviM	b1068	-1.92473	predicted oxidoreductase with NAD(P)-bindingRossmann-fold domain
yrdB	b3280	-1.92588	hypothetical protein
ycfD	b1128	-1.92647	hypothetical protein
yhdJ	b3262	-1.92727	predicted methyltransferase
ymfQ	b1153	-1.92829	e14 prophage; conserved protein
yghR	b2984	-1.92938	predicted protein with nucleoside triphosphatehydrolase domain
bax	b3570	-1.93042	hypothetical protein
ymjA	b1295	-1.93246	hypothetical protein
ftsB	b2748	-1.9335	cell divison protein FtsB
ksgA	b0051	-1.93446	dimethyladenosine transferase
rpoN	b3202	-1.93529	DNA-directed RNA polymerase subunit N
yfiN	b2604	-1.93616	predicted diguanylate cyclase
rplW	b3318	-1.93689	50S ribosomal protein L23
fliQ	b1949	-1.93931	flagellar biosynthesis protein Q
proQ	b1831	-1.93959	putative solute/DNA competence effector
cbpA	b1000	-1.94066	curved DNA-binding protein, DnaJ homologue thatfunctions as a co-chaperone of DnaK
yeaH	b1784	-1.94282	hypothetical protein
bioF	b0776	-1.9432	8-amino-7-oxononanoate synthase
tdcR	b3119	-1.94562	DNA-binding transcriptional activator
ybcC	b0539	-1.94589	DLP12 prophage; predicted exonuclease
ugpC	b3450	-1.94802	glycerol-3-phosphate transporter subunit
yagP	b0282	-1.94994	predicted transcriptional regulator
rpsB	b0169	-1.95011	30S ribosomal protein S2
yjiN	b4336	-1.95033	conserved inner membrane protein
smpB	b2620	-1.9533	SsrA-binding protein
hsrA	b3754	-1.9534	predicted multidrug or homocysteine effluxsystem
rffD	b3787	-1.95369	UDP-N-acetyl-D-mannosaminuronic aciddehydrogenase
	b3015	-1.95504
ydiM	b1690	-1.95834	predicted transporter
kdpB	b0697	-1.95852	potassium-transporting ATPase subunit B
napF	b2208	-1.9589	ferredoxin-type protein, predicted role inelectron transfer to periplasmic nitrate reductase (NapA)
hyi	b0508	-1.95928	hydroxypyruvate isomerase
xapR	b2405	-1.96006	DNA-binding transcriptional activator
livG	b3455	-1.96121	leucine/isoleucine/valine transporter subunit
galS	b2151	-1.96177	DNA-binding transcriptional repressor
entC	b0593	-1.96346	isochorismate synthase
yhiL	b3490	-1.96367	hypothetical protein
cusB	b0574	-1.96373	copper/silver efflux system, membrane fusionprotein
	b2772	-1.96433
rpsU	b3065	-1.96441	30S ribosomal protein S21
cytR	b3934	-1.96857	DNA-binding transcriptional dual regulator
proA	b0243	-1.96984	gamma-glutamyl phosphate reductase
nlpB	b2477	-1.97257	lipoprotein
sucC	b0728	-1.97635	succinyl-CoA synthetase subunit beta
yqjE	b3099	-1.97691	conserved inner membrane protein
fliM	b1945	-1.97731	flagellar motor switch protein M
ydeO	b1499	-1.97861	predicted DNA-binding transcriptional acfivator
arsR	b3501	-1.97876	DNA-binding transcriptional repressor
ylbH	b0499	-1.97914	conserved protein, rhs-like
rhaA	b3903	-1.97951	L-rhamnose isomerase
ydcH	b1426	-1.98101	hypothetical protein
ypdH	b2387	-1.98252	predicted enzyme IIB component of PTS
yeaD	b1780	-1.98378	hypothetical protein
yeiL	b2163	-1.98399	DNA-binding transcriptional activator ofstationary phase nitrogen survival
yqaA	b2689	-1.98625	conserved inner membrane protein
yaeQ	b0190	-1.98709	hypothetical protein
yfhH	b2561	-1.98902	predicted DNA-binding transcriptional regulator
glgX	b3431	-1.99	glycogen debranching enzyme
yigF	b3817	-1.9926	conserved inner membrane protein
yfdY	b2377	-1.99387	predicted inner membrane protein
moaD	b0784	-1.99581	molybdopterin synthase, small subunit
nupC	b2393	-1.99645	nucleoside (except guanosine) transporter
evgA	b2369	-1.99707	DNA-binding response regulator in two-componentregulatory system with EvgS
ndh	b1109	-1.99809	respiratory NADH dehydrogenase 2/cupricreductase
aslA	b3801	-1.99831	acrylsulfatase-like enzyme
torR	b0995	-1.99847	DNA-binding response regulator in two-componentregulatory system with TorS
ydiL	b1689	-1.99972	hypothetical protein
kdpC	b0696	-1.99981	potassium-transporting ATPase subunit C
yfgD	b2495	-2.00101	predicted oxidoreductase
ycaO	b0905	-2.00162	hypothetical protein
phnC	b4106	-2.00382	phosphonate/organophosphate ester transportersubunit
cysA	b2422	-2.0047	sulfate/thiosulfate transporter subunit
fldA	b0684	-2.00494	flavodoxin 1
yjiM	b4335	-2.00502	predicted 2-hydroxyglutaryl-CoA dehydratase
ydcA	b1419	-2.00589	hypothetical protein
ynaI	b1330	-2.00597	conserved inner membrane protein
rhaD	b3902	-2.00658	rhamnulose-1-phosphate aldolase
purN	b2500	-2.00672	phosphoribosylglycinamide formyltransferase
xylA	b3565	-2.00751	xylose isomerase
kefG	b3351	-2.01001	glutathione-regulated potassium-efflux systemancillary protein
ybjO	b0858	-2.01047	predicted inner membrane protein
yfjJ	b2626	-2.01129	CP4-57 prophage; predicted protein
yfaH	b2238	-2.01454	hypothetical protein
rstA	b1608	-2.0151	DNA-binding response regulator in two-componentregulatory system with RstB
plsX	b1090	-2.01879	fatty acid/phospholipid synthesis protein
ihfB	b0912	-2.01984	integration host factor subunit beta
yhjB	b3520	-2.02013	predicted DNA-binding response regulator intwo-component regulatory system
narQ	b2469	-2.02048	sensory histidine kinase in two-componentregulatory system with NarP (NarL)
yghF	b2970	-2.02304	predicted secretion pathway protein, C-typeprotein
pbpG	b2134	-2.02421	D-alanyl-D-alanine endopeptidase
flgJ	b1081	-2.02454	flagellar biosynthesis protein FlgJ
ycbQ	b0938	-2.02511	predicted fimbrial-like adhesin protein
ybhF	b0794	-2.02537	fused predicted transporter subunits of ABCsuperfamily: ATP-binding components
yeaY	b1806	-2.02619	predicted lipoprotein
treR	b4241	-2.02858	trehalose repressor
yebZ	b1840	-2.03017	predicted inner membrane protein
yeiU	b2174	-2.03108	undecaprenyl pyrophosphate phosphatase
gltK	b0653	-2.03156	glutamate and aspartate transporter subunit
wza	b2062	-2.03292	lipoprotein required for capsular polysaccharidetranslocation through the outer membrane
hchA	b1967	-2.03323	chaperone protein HchA
queA	b0405	-2.03524	S-adenosylmethionine:tRNAribosyltransferase-isomerase
pnp	b3164	-2.03546	polynucleotide phosphorylase/polyadenylase
	b1979	-2.03704
ispA	b0421	-2.03867	geranyltranstransferase
hflK	b4174	-2.03966	modulator for HflB protease specific for phagelambda cII repressor
ybaM	b0466	-2.03984	hypothetical protein
xerD	b2894	-2.04002	site-specific tyrosine recombinase XerD
gadA	b3517	-2.04051	glutamate decarboxylase A, PLP-dependent
yhhH	b3483	-2.04123	hypothetical protein
artM	b0861	-2.04232	arginine transporter subunit
csgF	b1038	-2.04299	predicted transport protein
fliC	b1923	-2.04627	flagellin
glk	b2388	-2.04686	glucokinase
wcaK	b2045	-2.05076	predicted pyruvyl transferase
yedV	b1968	-2.05304	predicted sensory kinase in two-componentregulatory system with YedW
parE	b3030	-2.05411	DNA topoisomerase IV subunit B
yfdE	b2371	-2.05413	predicted CoA-transferase, NAD(P)-binding
[truncated: 2,061 more rows]

## Sheet: Full_Data
Gene_Name	b-Number	Unselected_Library_1	Unselected_Library_2	Unselected_Library_3	Unselected_Library_4	Unselected_Library_5	Ave-Unsel.	STDEV_Unsel.	Experimental_Replicate_1	Experimental_Replicate_2	Ave_Hyb_Value	z-Score
rfbD	b2040	3.55266	3.60068	3.23872	3.47964	3.12329	3.399	0.207663	181.772	222.106	201.939	956.067
rfaS	b3629	0.818685	1.04749	0.507398	0.51953	0.589071	0.696434	0.232777	152.495	200.255	176.375	754.708
fimE	b4313	5.54986	5.68348	6.08135	5.68804	5.98186	5.79692	0.22409	106.178	83.9807	95.0791	398.421
galU	b1236	1.65881	1.45918	1.60212	1.69261	1.60938	1.60442	0.089248	21.0439	44.4124	32.7282	348.733
rfaG	b3631	7.94593	11.4081	12.9609	11.8311	11.2038	11.07	1.87394	409.296	608.725	509.01	265.718
rfbA	b2039	4.20299	4.11352	4.52412	4.70428	4.83336	4.47565	0.31147	77.7453	88.9241	83.3347	253.183
rfaJ	b3626	4.85814	10.0331	5.76872	4.25564	6.13817	6.21076	2.26181	504.172	582.904	543.538	237.566
rfaQ	b3632	13.7742	13.351	8.21677	8.08019	7.77732	10.2399	3.04106	510.032	722.206	616.119	199.233
rfaI	b3627	4.6283	6.40086	3.43696	3.22095	3.58572	4.25456	1.31629	220.869	297.541	259.205	193.689
pgm	b0688	0.604163	0.690532	0.329881	0.330076	0.356144	0.462159	0.172121	29.1802	36.7536	32.9669	188.848
rfaB	b3628	2.98943	6.692	5.09918	5.23531	5.11537	5.02626	1.32102	197.138	278.333	237.735	176.159
rfaP	b3630	7.69284	10.5793	6.16373	6.6779	6.69864	7.56248	1.77507	258.019	366.607	312.313	171.684
ygaF	b2660	0.991227	0.175278	0.521041	0.554669	0.531809	0.554805	0.289902	93.2033	1.90723	47.5553	162.125
rfaC	b3621	1.32828	1.93936	1.33473	1.23181	1.42997	1.45283	0.280866	47.6639	28.3931	38.0285	130.225
kdtA	b3633	0.186995	0.132792	0.15774	0.158924	0.394573	0.206205	0.107034	6.04646	12.4352	9.24082	84.4085
rfaH	b3842	1.49496	2.37729	0.728029	0.860905	0.856254	1.26349	0.690788	40.1532	63.4541	51.8036	73.163
rfbX	b2037	0.872323	2.95391	1.96271	1.77007	1.92476	1.89676	0.739631	38.8835	46.3494	42.6165	55.0541
znuC	b1858	0.791478	0.717651	0.301937	0.297805	0.361398	0.494054	0.24056	12.8832	11.7263	12.3048	49.0966
fimA	b4314	1.89671	2.38488	2.41834	2.13464	2.54528	2.27597	0.259069	17.5797	10.2029	13.8913	44.8349
fimB	b4312	3.53772	10.5784	4.68613	5.47679	4.92075	5.83996	2.7414	163.941	77.913	120.927	41.981
znuA	b1857	0.651301	0.356099	0.500065	0.499008	0.51347	0.503989	0.104525	4.14616	5.04592	4.59604	39.1488
pps	b1702	0.715539	0.527096	0.584599	0.594473	0.662359	0.616813	0.0731562	5.90892	0.218317	3.06362	33.4463
rfaF	b3620	0.807326	0.805581	0.433609	0.61039	0.514089	0.634199	0.169244	7.42637	5.07379	6.25008	33.1821
rfaZ	b3624	1.38853	2.02811	1.41384	1.38085	1.34269	1.5108	0.290304	9.17194	12.3128	10.7424	31.7996
csrA	b2696	0.319235	0.3405	0.348553	0.346374	0.39701	0.350335	0.0285539	1.35561	1.13226	1.24393	31.2952
alaS	b2697	0.147138	0	0.0374792	0.0310316	0.0366226	0.0504543	0.0561923	1.5349	2.07413	1.80452	31.2153
lolE	b1118	0.0757457	0.0914672	0.0625737	0.0587661	0.089451	0.0756007	0.0149725	0.0618044	0.829302	0.445553	24.7088
rpmE	b3936	0.567787	0.710632	0.385269	0.334965	0.412268	0.482184	0.154491	0	8.57344	4.28672	24.6262
ftsW	b0089	0.115176	0.050226	0.0560034	0.0576415	0.0728655	0.0703825	0.0264007	0.645677	0.792539	0.719108	24.5723
ispU	b0174	0.104	0.104454	0.095753	0.101845	0.175765	0.116363	0.0333871	0.251482	1.55928	0.905382	23.6324
flhD	b1892	2.58579	2.73835	1.3676	1.42337	1.47986	1.91899	0.681629	24.7275	9.59111	17.1593	22.3587
ubiD	b3843	0.269865	0.228297	0.152473	0.171055	0.152759	0.19489	0.0521525	1.1061	1.54922	1.32766	21.7203
rfaK	b3623	2.1483	4.85684	2.79	2.42107	2.66326	2.97589	1.0797	22.9173	29.6764	26.2969	21.5995
rpsA	b0911	0.0862681	0.0738064	0.0803352	0.0846862	0.128432	0.0907055	0.021635	0.220827	0.794494	0.507661	19.2722
cheW	b1887	0.688644	0.302654	0.438068	0.47554	0.503823	0.481746	0.139027	2.96965	3.23549	3.10257	18.8512
yfiC	b2575	1.34463	0.969803	1.41441	1.27862	1.32372	1.26624	0.172795	3.96378	4.28199	4.12288	16.532
hyfH	b2488	0.748006	0.692345	0.53971	0.549769	0.486036	0.603173	0.111275	4.86943	0	2.43472	16.4595
rfaL	b3622	1.89328	3.29858	2.07007	2.09854	2.10007	2.29211	0.569143	12.0849	11.2226	11.6537	16.4487
cheA	b1888	0.768501	0.281519	0.76955	0.714083	0.818475	0.670426	0.22052	2.59288	5.89573	4.2443	16.2066
tolC	b3035	1.2025	1.31653	0.690966	0.648381	0.727461	0.917167	0.316348	9.36911	1.83259	5.60085	14.8055
yacC	b0122	0.377593	0.444164	0.533723	0.560973	0.507453	0.484781	0.0739146	0.482819	2.51925	1.50103	13.749
kdsA	b1215	0.242143	0.107632	0.120229	0.132738	0.0973179	0.140012	0.0586224	1.50631	0.296667	0.901486	12.9895
yhdA	b3252	1.29115	1.43314	1.17597	1.25473	1.20107	1.27121	0.101097	2.50949	2.52283	2.51616	12.3144
lgt	b2828	0.215713	0.127088	0.146126	0.153842	0.176021	0.163758	0.033925	0.577072	0.579082	0.578077	12.2128
holB	b1099	0.176823	0.104453	0.105846	0.100369	0.134006	0.1243	0.0322492	0.718874	0.306504	0.512689	12.0434
ispD	b2747	0.316603	0.13928	0.175868	0.196699	0.200529	0.205796	0.066537	0.347891	1.6574	1.00265	11.976
nusA	b3169	0.206844	0.0791542	0.0594652	0.0559285	0.0782439	0.0959272	0.0629007	0.582984	1.09609	0.839539	11.822
yaeL	b0176	0.193825	0.0954247	0.074363	0.0779021	0.115486	0.1114	0.0488868	0	1.36935	0.684675	11.7266
rpmI	b1717	0.398934	0	0	0.0983561	0.118668	0.123192	0.163572	0	4.05769	2.02884	11.6502
def	b3287	0.568465	0.350076	0.376354	0.321913	0.429591	0.40928	0.0974356	2.78282	0.299658	1.54124	11.6175
lepB	b2568	0.171309	0.0943321	0.10258	0.0918397	0.133703	0.118753	0.0337931	0.742989	0.269903	0.506446	11.4725
rfe	b3784	1.382	2.29268	1.88108	1.83144	2.16621	1.91068	0.352803	7.2517	4.5865	5.9191	11.3616
yjgQ	b4262	0.165929	0.148258	0.170687	0.170348	0.195997	0.170244	0.0170691	0.352687	0.370008	0.361348	11.1959
secD	b0408	0.109214	0.051551	0.0541472	0.0556609	0.103356	0.0747858	0.0288667	0.373061	0.407823	0.390442	10.935
thiL	b0417	0.129465	0.0744782	0.153585	0.152459	0.150098	0.132017	0.0336422	0.798714	0.200855	0.499784	10.9317
ftsI	b0084	0.0597783	0.0487161	0.0494919	0.0566576	0.0844813	0.0598251	0.0145615	0.142032	0.291467	0.216749	10.7766
pyrG	b2780	0.197793	0.0765999	0.0751504	0.0792453	0.114798	0.108717	0.0524365	0.444221	0.86787	0.656045	10.4379
ydgJ	b1624	0.770517	0.722381	0.797812	0.87184	0.728822	0.778274	0.060758	0.266043	2.5251	1.39557	10.16
prc	b1830	0.687241	0.28912	0.453088	0.477453	0.524918	0.486364	0.143117	2.05227	1.79108	1.92167	10.0289
lysS	b2890	0.329968	0.433825	0.305521	0.313037	0.268464	0.330163	0.0621551	0.655806	1.21146	0.933632	9.7091
murB	b3972	0.229669	0.0876391	0.0541877	0.106564	0.211153	0.137843	0.0779477	0.39165	1.39736	0.894505	9.70731
nudF	b3034	0.935838	1.46309	1.41319	1.35488	1.38573	1.31054	0.213207	3.8662	2.8113	3.33875	9.51287
yrhA	b3443	0.926897	2.5163	1.6229	1.97682	1.78348	1.76528	0.57712	11.6876	2.76041	7.22401	9.45858
yjeE	b4168	0.286107	0.214463	0.238946	0.240721	0.234481	0.242943	0.0263	0.636194	0.346331	0.491262	9.4418
yjgP	b4261	0.191746	0.199153	0.189447	0.182312	0.210689	0.194669	0.0107846	0.589992	0	0.294996	9.30277
proS	b0194	0.22237	0.108272	0.142328	0.121466	0.179871	0.154861	0.0464376	0.528763	0.62009	0.574426	9.03502
	b3841	0.714098	0.455376	0.44857	0.448339	0.449995	0.503276	0.117887	1.25764	1.86	1.55882	8.95385
yihV	b3883	1.11809	1.01492	0.466288	0.474889	0.512581	0.717355	0.321284	6.68272	0.348174	3.51545	8.70909
pqiA	b0950	1.03927	0.504514	0.434915	0.4257	0.449128	0.570705	0.263714	0.198859	5.50473	2.85179	8.64986
rfbB	b2041	5.80641	4.34287	3.71593	3.618	1.82881	3.8624	1.43411	13.504	18.8353	16.1697	8.58179
mreB	b3251	0.198864	0.120058	0.135081	0.153902	0.171969	0.155975	0.030928	0.546596	0.295732	0.421164	8.57439
purM	b2499	0.796065	0.343391	0.617684	0.620243	0.631915	0.60186	0.162798	1.09125	2.80001	1.94563	8.25421
ymfH	b1142	1.15219	1.4976	0.917828	0.89671	1.01723	1.09631	0.246022	0	6.21379	3.10689	8.17237
dnaK	b0014	0.241623	0.204184	0.0444951	0.0839569	0.134509	0.141754	0.0817369	0.769	0.797198	0.783099	7.84646
metG	b2114	0.172227	0.0801933	0.107828	0.112559	0.115011	0.117564	0.0335817	0.380267	0.378782	0.379525	7.8007
imp	b0054	0.198376	0.0928901	0.135261	0.128771	0.19012	0.149084	0.0443709	0.558804	0.407332	0.483068	7.5271
gltX	b2400	0.184937	0.11419	0.100984	0.102192	0.116163	0.123693	0.0349136	0.243384	0.527548	0.385466	7.49774
secY	b3300	0.185698	0.0772875	0.0683738	0.0670085	0.154249	0.110523	0.0555379	0.365382	0.6759	0.520641	7.38446
yiiD	b3888	1.06373	1.34094	1.34248	1.17981	1.37793	1.26098	0.134359	2.26728	2.22057	2.24393	7.31585
yrfF	b3398	0.220815	0.169481	0.14908	0.173948	0.1775	0.178165	0.0262614	0.381774	0.34729	0.364532	7.09664
murE	b0085	0.11891	0.0585477	0.0608284	0.0598768	0.109694	0.0815714	0.0300669	0.209915	0.378314	0.294114	7.06899
yddJ	b1470	0.618942	0.594295	0.424764	0.421033	0.451602	0.502127	0.0965072	0.474127	1.8903	1.18222	7.04702
lnt	b0657	0.169384	0.0608137	0.0685347	0.0719366	0.083129	0.0907596	0.0446795	0.809873	0	0.404936	7.03179
aceE	b0114	0.321119	0.323669	0.378212	0.334751	0.398332	0.351217	0.0349446	0.816504	0.373442	0.594973	6.97551
groL	b4143	0.205409	0.130451	0.122434	0.121432	0.131189	0.142183	0.0356253	0.484077	0.293761	0.388919	6.92587
atpA	b3734	0.270267	0.199222	0.265095	0.292551	0.360348	0.277497	0.0579312	0.50253	0.828305	0.665417	6.69623
murD	b0088	0.129647	0.0529305	0.057396	0.0536225	0.0731822	0.0733557	0.0325195	0.221149	0.359635	0.290392	6.67404
rlpB	b0641	0.140817	0.106459	0.121469	0.130425	0.0737058	0.114575	0.0260939	0.153093	0.423569	0.288331	6.65885
yidC	b3705	0.214681	0.189772	0.14449	0.141842	0.176331	0.173423	0.0308724	0.319448	0.432137	0.375792	6.55503
pldB	b3825	1.33389	1.21483	1.90592	1.79648	1.81595	1.61341	0.315079	0.574113	6.76752	3.67082	6.5298
flhC	b1891	1.61143	0.847545	1.42563	1.28535	1.30517	1.29503	0.281782	5.59935	0.643801	3.12158	6.48214
dsbC	b2893	1.03437	1.77044	0.990306	0.935545	1.08307	1.16275	0.344048	0.345579	6.36494	3.35526	6.37268
acpP	b1094	0.452788	0.237229	0.441222	0.472765	0.483078	0.417416	0.102054	0.817842	1.3111	1.06447	6.34029
seqA	b0687	0.697426	0.263551	0.390991	0.411729	0.510804	0.4549	0.161637	1.40319	1.53863	1.47091	6.28575
rplE	b3308	0.371337	0.12511	0.146139	0.144003	0.258236	0.208965	0.10487	0.625223	1.10704	0.86613	6.26645
yijP	b3955	2.22238	1.72683	1.47426	1.60245	1.47229	1.69964	0.310615	4.85017	2.40354	3.62686	6.20453
racR	b1356	0.472946	0.231587	0.599636	0.564435	0.521649	0.478051	0.145702	1.51523	1.24795	1.38159	6.2013
crr	b2417	0.471532	0.167649	0.123806	0.133934	0.144283	0.208241	0.148081	0.691344	1.55698	1.12416	6.1853
gmhB	b0200	0.441129	0.592059	0.277507	0.272689	0.317483	0.380173	0.136597	1.45696	0.987401	1.22218	6.16419
yiiE	b3889	2.39672	3.7841	4.56439	3.77517	3.95248	3.69457	0.794045	8.57105	8.59448	8.58277	6.15606
ffh	b2610	0.155701	0.0822351	0.0596941	0.0658593	0.0811006	0.0889181	0.038573	0.240971	0.40526	0.323115	6.07154
ycbB	b0925	0.724549	0.666986	0.434025	0.504208	0.470896	0.560133	0.12791	1.7561	0.908877	1.33249	6.03824
glnS	b0680	0.312626	0.244583	0.20766	0.196089	0.284063	0.249004	0.049512	0.767431	0.324814	0.546122	6.00093
wzxC	b2046	0.613944	0.338856	0.36592	0.399545	0.400743	0.423802	0.109362	0.506968	1.55999	1.03348	5.57484
pdxH	b1638	0.347628	0.213758	0.167759	0.163312	0.197312	0.217954	0.0754393	1.09889	0.171037	0.634962	5.52772
yrbE	b3194	1.10423	0.975797	1.35546	1.54982	1.22499	1.24206	0.222351	3.13878	1.77447	2.45663	5.46239
rpoB	b3987	0.322975	0.144732	0.150461	0.14034	0.191656	0.190033	0.0770773	0.61251	0.604334	0.608422	5.42818
hns	b1237	1.17185	0.642932	0.770377	0.606039	0.729904	0.78422	0.226444	1.72946	2.2354	1.98243	5.29143
ygeR	b2865	0.851655	2.08941	1.82838	1.58488	1.64044	1.59896	0.461943	4.07327	3.97591	4.02459	5.25094
slyB	b1641	0.614289	0.642512	0.832641	0.795335	0.915464	0.760048	0.128189	0.655859	2.20732	1.43159	5.23868
rimM	b2608	0.349095	0.16909	0.153951	0.155584	0.211306	0.207805	0.0823121	0.756624	0.520685	0.638654	5.23433
rssB	b1235	0.953097	1.15264	1.02852	1.13535	1.17714	1.08935	0.0949918	2.16425	0.996113	1.58018	5.16712
rpoA	b3295	0.279078	0.0672544	0.0731252	0.078137	0.0907216	0.117663	0.0906473	0.43149	0.724421	0.577955	5.07784
ddlB	b0092	0.10403	0.0540945	0.0260511	0.0532486	0.088939	0.0652727	0.0311051	0	0.444809	0.222405	5.05164
rpoD	b3067	0.179594	0.0746476	0.268199	0.223288	0.283703	0.205886	0.0838988	0.842321	0.410636	0.626479	5.01309
dnaQ	b0215	0.195544	0.0593705	0.129994	0.128359	0.137596	0.130173	0.0483343	0.247434	0.485433	0.366434	4.88806
priB	b4201	0.391073	0.248833	0.288365	0.282861	0.294336	0.301094	0.0533092	0	1.11733	0.558664	4.83164
yadR	b0156	0.501786	0.739003	0.632849	0.551034	0.647442	0.614423	0.0917266	0.961412	1.14946	1.05544	4.80792
fabD	b1092	0.422489	0.0992168	0.222148	0.23092	0.230868	0.241128	0.115759	0	1.59117	0.795586	4.78977
gatD	b2091	1.43163	1.16885	1.6811	1.47072	1.6474	1.47994	0.204757	2.12968	2.76442	2.44705	4.72322
secA	b0098	0.217072	0.212128	0.271252	0.307929	0.334456	0.268567	0.0541642	0.730216	0.315717	0.522966	4.69681
yaeT	b0177	0.143623	0.0299816	0.0580869	0.0578796	0.102086	0.0783314	0.044702	0.199301	0.373241	0.286271	4.65168
murI	b3967	0.280509	0.260531	0.146594	0.164862	0.173354	0.20517	0.0608462	0.632827	0.340412	0.486619	4.62558
iscU	b2529	0.275933	0.164	0.0929318	0.097199	0.214645	0.168942	0.0782381	0.748098	0.298621	0.523359	4.52999
icd	b1136	0.276283	0.271309	0.310646	0.356646	0.382498	0.319476	0.0490332	0.362953	0.718316	0.540635	4.51039
argS	b1876	0.203949	0.149864	0.131688	0.129357	0.159014	0.154774	0.0301631	0.437275	0.143583	0.290429	4.49737
tus	b1610	0.680674	0.273658	0.133621	0.174818	0.128224	0.278199	0.232427	0	2.64095	1.32047	4.4843
yfdR	b2361	5.91895	5.9959	5.95588	5.78434	6.45422	6.02186	0.254446	13.8093	0.513766	7.16154	4.47905
nrdA	b2234	0.168245	0.0937414	0.111191	0.110392	0.120303	0.120775	0.028214	0.17919	0.313186	0.246188	4.44507
	b2084	1.20831	0.870364	0.705882	0.692695	0.788998	0.85325	0.210942	0	3.57981	1.78991	4.44035
yfiO	b2595	0.291624	0.209992	0.0964805	0.189519	0.221732	0.20187	0.0703132	0.391738	0.632273	0.512005	4.41078
araC	b0064	0.397035	0.623158	0.298322	0.287911	0.289603	0.379206	0.143819	1.27754	0.747429	1.01248	4.40329
ykfG	b0247	1.53428	1.22013	1.23674	1.25907	1.33548	1.31714	0.129165	0.252069	3.51521	1.88364	4.38587
nuoM	b2277	0.29725	0.51484	0.32024	0.330838	0.327796	0.358193	0.088551	1.24054	0.230431	0.735483	4.26071
ftsQ	b0093	0.254384	0.0605695	0.0678929	0.0669752	0.0767246	0.105309	0.0835337	0.147164	0.774906	0.461035	4.25847
ycaQ	b0916	0.899355	0.81642	0.901937	1.02302	0.974531	0.923052	0.07909	2.00459	0.510835	1.25771	4.2314
ybaO	b0447	0.55102	0.70069	0.660544	0.499971	0.658433	0.614132	0.0845943	1.17777	0.765458	0.971616	4.22587
yccC	b0981	0.873032	0.575147	0.63688	0.62827	0.705394	0.683745	0.115505	1.38102	0.946541	1.16378	4.15596
cynR	b0338	1.00335	0.612761	0.779164	0.804639	0.870021	0.813988	0.14212	1.41033	1.39738	1.40386	4.15052
infB	b3168	0.185865	0.103418	0.0880741	0.0912622	0.115004	0.116725	0.0400925	0.181648	0.378919	0.280283	4.07953
nemA	b1650	0.705707	0.270513	0.562678	0.576091	0.451837	0.513365	0.162884	2.04448	0.294553	1.16952	4.02833
accC	b3256	0.2524	0.155926	0.152303	0.144042	0.193035	0.179541	0.0448615	0.549662	0.169265	0.359464	4.01062
ssb	b4059	0.279609	0.177419	0.228393	0.225922	0.228156	0.2279	0.0361467	0.502268	0.238608	0.370438	3.94332
asnS	b0930	0.300748	0.106589	0.158458	0.153821	0.181116	0.180147	0.0726631	0.626998	0.294833	0.460916	3.86399
yraK	b3145	2.40196	4.20877	3.22591	2.94708	3.57771	3.27228	0.677435	7.67471	4.06622	5.87047	3.83532
tufB	b3980	0.312429	0.415271	0.23828	0.248903	0.339689	0.310914	0.0721835	0.630335	0.544981	0.587658	3.83389
rplV	b3315	0.485192	0.237103	0.214978	0.237812	0.231932	0.281404	0.114294	1.43749	0	0.718743	3.82645
cheB	b1883	0.595241	0.164526	0.26457	0.349774	0.249237	0.32467	0.164914	0.912875	0.997461	0.955168	3.82319
tar	b1886	0.665144	0.324488	0.685603	0.595201	0.726225	0.599332	0.160804	0.677864	1.73904	1.20845	3.78797
blc	b4149	0.89088	0.519963	0.529554	0.628922	0.600372	0.633938	0.150879	0.54385	1.84428	1.19407	3.71243
mrdA	b0635	0.158963	0.0884764	0.0893645	0.0934337	0.109358	0.107919	0.0297478	0.224441	0.211047	0.217744	3.69187
paaJ	b1397	0.25893	0.43452	0.312789	0.320921	0.349702	0.335372	0.0644162	0.499765	0.646354	0.57306	3.68987
atpH	b3735	0.463015	0.264172	0.182809	0.230203	0.245645	0.277169	0.108179	0.553791	0.793027	0.673409	3.66281
trpE	b1264	0.489184	0.282381	0.576596	0.531639	0.534137	0.482787	0.116218	0.64808	1.14073	0.894404	3.54175
atpF	b3736	0.29363	0.104374	0.127452	0.112404	0.148709	0.157314	0.0780504	0.530268	0.335708	0.432988	3.532
pgi	b4025	1.67283	1.43373	0.959326	1.07699	1.07105	1.24278	0.299472	1.93978	2.661	2.30039	3.53157
hda	b2496	0.304916	0.121669	0.339768	0.321866	0.363957	0.290435	0.0968487	0.942701	0.320113	0.631407	3.52067
infC	b1718	0.368666	0.125781	0.111477	0.0568231	0.196038	0.171757	0.120748	0.929485	0.251852	0.590668	3.4693
murF	b0086	0.156236	0.0473649	0.0513974	0.0517749	0.0783087	0.0770164	0.0459623	0.139739	0.329469	0.234604	3.42863
metK	b2942	0.248116	0.0989147	0.132	0.139166	0.137177	0.151075	0.0566492	0.278673	0.409175	0.343924	3.40427
geneA	b0175	0.205482	0.1159	0.103811	0.117015	0.135936	0.135629	0.0407049	0	0.547415	0.273708	3.39219
zwf	b1852	0.397981	0.215586	0.366422	0.400384	0.508137	0.377702	0.105295	0.413346	1.0365	0.724921	3.2976
kdsB	b0918	0.449297	0.289876	0.560407	0.527461	0.566877	0.478784	0.115486	1.05271	0.655696	0.854204	3.25079
hisS	b2514	0.221306	0.0719013	0.0417463	0.0876734	0.0950892	0.103543	0.0689409	0.458824	0.194696	0.32676	3.2378
aspS	b1866	0.192036	0.11421	0.142553	0.130568	0.179888	0.151851	0.0330043	0.278734	0.232643	0.255688	3.14618
mraZ	b0081	0.380812	0.32332	0.762681	0.751885	0.758587	0.595457	0.223146	0.450316	2.14015	1.29523	3.13595
pheT	b1713	0.141747	0.138821	0.031154	0.0544474	0.0752953	0.0882928	0.0499741	0.259336	0.228395	0.243865	3.11306
araD	b0061	0.479237	0.482537	0.221281	0.268875	0.250013	0.340389	0.129377	0.477757	0.997665	0.737711	3.07104
hemH	b0475	0.272531	0.242188	0.172082	0.177472	0.185484	0.209951	0.0448416	0.380203	0.313496	0.34685	3.05293
yfiD	b2579	0.69612	0.464537	0.517747	0.512677	0.578494	0.553915	0.0891956	1.4409	0.210637	0.82577	3.04785
thrS	b1719	0.201691	0.224028	0.148002	0.1423	0.205239	0.184252	0.0367448	0.291847	0.300181	0.296014	3.04158
accB	b3255	0.473772	0.183145	0.223247	0.218023	0.275361	0.274709	0.116052	0.828993	0.426269	0.627631	3.04107
ileS	b0026	0.189007	0.0585973	0.0734407	0.0717784	0.0871305	0.0959907	0.0529705	0.217497	0.295733	0.256615	3.03233
ribE	b0415	0.19872	0.137502	0.152748	0.156219	0.191439	0.167326	0.0264215	0.332743	0.161556	0.247149	3.02116
mraW	b0082	0.173893	0.0918658	0.0597999	0.0986371	0.0687819	0.0985955	0.0450247	0.340925	0.126886	0.233906	3.00524
ligA	b2411	0.159494	0.0489325	0.0590294	0.0603304	0.0726195	0.0800811	0.0451816	0.431578	0	0.215789	3.00361
hipB	b1508	0.61679	0.333458	0.336907	0.36122	0.354389	0.400553	0.121439	1.2324	0.295264	0.763833	2.99147
mreD	b3249	0.255895	0.127216	0.127552	0.124817	0.149437	0.156983	0.0561861	0.270213	0.374655	0.322434	2.94469
tilS	b0188	0.275827	0.189896	0.205982	0.16682	0.240801	0.215865	0.0429964	0.322153	0.36149	0.341822	2.92947
glyQ	b3560	0.461178	0.145973	0.25422	0.275765	0.255825	0.278592	0.114068	0.653291	0.571143	0.612217	2.92479
tmk	b1098	0.2511	0.115974	0.134337	0.125554	0.143984	0.15419	0.0551595	0.0792344	0.550439	0.314837	2.91241
yciC	b1255	0.464025	0.405403	0.365892	0.391315	0.392978	0.403923	0.0365362	0.340418	0.680189	0.510304	2.91165
pdhR	b0113	0.929602	0.134081	0.712533	0.893136	0.723699	0.67861	0.319654	1.82105	1.39289	1.60697	2.90427
mtlR	b3601	0.847341	1.22189	1.25391	0.905067	1.2533	1.0963	0.202369	2.86044	0.506694	1.68357	2.90194
nuoC	b2286	0.384013	0.128483	0.244291	0.273672	0.262264	0.258545	0.0909728	0.264795	0.778187	0.521491	2.89038
gyrA	b2231	0.166638	0.0387125	0.0648009	0.0670582	0.081671	0.0837762	0.0488387	0.189274	0.255347	0.222311	2.83657
yfgA	b2516	0.571932	0.354334	0.469658	0.447258	0.530961	0.474828	0.0834952	1.05298	0.360303	0.706642	2.77636
hfq	b4172	0.913285	0.22885	0.209248	0.219476	0.212191	0.35661	0.311283	0.859097	1.57582	1.21746	2.76549
ribF	b0025	0.215416	0.0867681	0.0966804	0.0991541	0.101516	0.119907	0.0536855	0.129921	0.405529	0.267725	2.7534
prsA	b1207	0.475685	0.240373	0.267013	0.275452	0.341098	0.319924	0.0946251	0.486198	0.671884	0.579041	2.73835
pgk	b2926	0.231633	0.289574	0.115453	0.114312	0.151148	0.180424	0.077436	0.248445	0.534776	0.39161	2.72724
artQ	b0862	0.723274	1.76849	0.852334	0.760132	0.864342	0.993715	0.437237	2.72902	1.63259	2.18081	2.71498
glnA	b3870	0.405489	0.240077	0.267743	0.315685	0.323938	0.310586	0.063281	0.665728	0.297378	0.481553	2.7017
ftsH	b3178	0.254427	0.178703	0.131172	0.117311	0.149082	0.166139	0.0544299	0.163897	0.46111	0.312503	2.68904
accD	b2316	0.219128	0.110033	0.136656	0.144039	0.151281	0.152227	0.0405169	0.137151	0.384893	0.261022	2.68518
folD	b0529	0.134574	0.204497	0.202855	0.222174	0.234009	0.199622	0.0385892	0	0.60648	0.30324	2.68515
vacJ	b2346	0.663008	0.854863	0.513302	0.451402	0.503817	0.597278	0.164117	0.884484	1.18869	1.03659	2.67682
lpxD	b0179	0.195608	0.0696051	0.0731466	0.071956	0.103684	0.1028	0.0537278	0.19944	0.291253	0.245347	2.65313
yhcO	b3239	1.14255	1.60302	0.715175	0.742261	0.842454	1.00909	0.372798	1.52352	2.44916	1.98634	2.6214
dxr	b0173	0.145861	0.0652314	0.0684412	0.069631	0.0732616	0.0844853	0.0344303	0.0827163	0.264342	0.173529	2.58621
fbaA	b2925	0.300915	0.193305	0.270394	0.276372	0.140087	0.236214	0.0671727	0.342735	0.475666	0.4092	2.57524
suhB	b2533	0.329516	0.229435	0.203751	0.228604	0.22787	0.243835	0.0490972	0.131883	0.608622	0.370253	2.57484
fabR	b3963	1.34818	1.27429	0.940912	0.884949	0.942263	1.07812	0.215645	2.23434	1.03216	1.63325	2.5743
dnaA	b3702	0.254414	0.231122	0.0823079	0.0988432	0.111856	0.155709	0.0805829	0.437662	0.285792	0.361727	2.55661
aceF	b0115	0.340136	0.167682	0.237813	0.195292	0.268921	0.241969	0.0672266	0.545801	0.280649	0.413225	2.54745
hemG	b3850	0.193301	0.283128	0.332268	0.323135	0.292275	0.284821	0.0551214	0.596143	0.249028	0.422585	2.49928
yibH	b3597	1.15513	1.03325	0.830276	0.839131	0.788931	0.929344	0.157674	1.61134	1.01615	1.31375	2.43797
coaE	b0103	0.407986	0.187285	0.285223	0.292123	0.295307	0.293585	0.0782023	0.504045	0.463898	0.483971	2.43454
dkgB	b0207	0.795071	0.585686	0.606712	0.735666	0.666157	0.677858	0.0877139	1.45388	0.326025	0.889952	2.41802
hypB	b2727	0.750087	0.169577	0.328856	0.453144	0.369962	0.414325	0.214136	0.599605	1.25107	0.925336	2.38638
dcuB	b4123	1.94053	2.02413	1.63597	1.60831	1.64892	1.77157	0.195206	2.58783	1.88697	2.2374	2.38634
dnaT	b4362	0.442289	0.326468	0.158586	0.165575	0.204434	0.25947	0.122407	1.1018	0	0.550899	2.38081
rpiA	b2914	0.469898	0.160443	0.228003	0.299483	0.258438	0.283253	0.116029	0.693172	0.410538	0.551855	2.31496
accA	b0185	0.277327	0.133093	0.287639	0.277792	0.286891	0.252548	0.0669544	0.299564	0.508137	0.403851	2.25978
groS	b4142	0.402803	0.249265	0.188553	0.198124	0.202333	0.248215	0.0895438	0.304032	0.591988	0.44801	2.23125
nusG	b3982	0.372506	0.134968	0.142446	0.124985	0.172456	0.189472	0.103841	0.360223	0.479623	0.419923	2.21926
lexA	b4043	0.130483	0.666711	0.237622	0.271323	0.250695	0.311367	0.20598	0.175235	1.35851	0.766874	2.21141
ppdD	b0108	0.638047	0.416691	0.391614	0.39673	0.418898	0.452396	0.104471	0.523994	0.84033	0.682162	2.19934
zraS	b4003	0.710327	0.525968	0.493053	0.466792	0.508851	0.540998	0.0971299	0.826477	0.677915	0.752196	2.17439
dapE	b2472	0.142922	0.394078	0.119178	0.134484	0.15304	0.18874	0.115456	0.509701	0.366777	0.438239	2.16099
tyrS	b1637	0.152732	0.076358	0.0518094	0	0.0617772	0.0685353	0.0551652	0.20679	0.167557	0.187173	2.15059
dnaJ	b0015	0.495542	0.253677	0.220485	0.232465	0.232422	0.286918	0.117236	0.792398	0.284157	0.538277	2.14404
hemC	b3805	0.368937	0.275959	0.286546	0.35365	0.298289	0.316676	0.0418391	0.812265	0	0.406132	2.1381
torC	b0996	0.596283	0.904482	0.44329	0.475898	0.463447	0.57668	0.19275	0.22305	1.75234	0.987696	2.13238
yihA	b3865	0.469392	0.241235	0.243918	0.233741	0.24771	0.287199	0.101977	0.57827	0.43048	0.504375	2.12965
trpS	b3384	0.122725	0.150199	0.212681	0.22417	0.226803	0.187316	0.0477246	0.313803	0.263682	0.288743	2.12526
dhaR	b1201	0.391967	0.454259	0.425978	0.426965	0.479903	0.435814	0.033097	0.434623	0.577107	0.505865	2.11651
fepG	b0589	0.235296	0.194557	0.122241	0.103498	0.0939703	0.149912	0.0619134	0.249853	0.311651	0.280752	2.11327
sucB	b0727	0.256457	0.124902	0.0424101	0.0855886	0.0972653	0.121325	0.0811741	0.402353	0.180942	0.291648	2.09824
ftsA	b0094	0.185525	0.0645408	0.0711553	0.0716009	0.0806547	0.0946952	0.0510977	0.136263	0.263566	0.199914	2.05918
rpsT	b0023	0.629865	0.229612	0.257621	0.268001	0.254799	0.32798	0.169347	0	1.35311	0.676556	2.05835
rfaD	b3619	0.795641	1.59098	0.81904	0.803668	0.825101	0.966886	0.349078	2.54612	0.824582	1.68535	2.05817
glmS	b3729	0.359291	0.154261	0.138971	0.0692368	0.157599	0.175872	0.1086	0.382872	0.415726	0.399299	2.05733
atpG	b3733	0.323554	0.244546	0.2343	0.180243	0.310257	0.25858	0.0587693	0.315021	0.441057	0.378039	2.03268
fdnH	b1475	0.679339	0.23691	0.196888	0.208569	0.22074	0.308489	0.207841	1.17921	0.282473	0.730839	2.03208
pstB	b3725	0.293062	0.134629	0.169922	0.184052	0.189888	0.194311	0.0592312	0.259949	0.369188	0.314569	2.03032
valS	b4258	0.206811	0.110884	0.11012	0.11636	0.115614	0.131958	0.0419357	0.223684	0.210454	0.217069	2.02956
msbA	b0914	0.14859	0.0265135	0.0737546	0.0694782	0.0958266	0.0828326	0.0445126	0.0911414	0.253733	0.172437	2.01301
murA	b3189	0.171408	0.173191	0.199549	0.183407	0.211314	0.187774	0.0172651	0.200422	0.244509	0.222465	2.00935
cysI	b2763	0.242661	0.272105	0.41629	0.42543	0.498747	0.371047	0.109069	0.231597	0.94687	0.589234	2.00045
yiiF	b3890	2.7303	4.06938	2.7265	2.13698	2.49997	2.83263	0.732444	4.30031	4.29185	4.29608	1.99804
fusA	b3340	0.0840066	0.0841324	0.214339	0.219466	0.270118	0.174412	0.0853041	0.345922	0.341934	0.343928	1.9872
cmk	b0910	0.298234	0.299547	0.183384	0.195746	0.206247	0.236632	0.0574097	0.265607	0.435399	0.350503	1.98349
insB-1	b0021	0.914425	1.23946	0.68688	0.694887	0.660252	0.83918	0.245925	1.72709	0.922035	1.32456	1.9737
yeeJ	b1978	1.09468	0.691569	0.499487	0.488704	0.51812	0.658511	0.257471	0.377933	1.95063	1.16428	1.96438
tadA	b2559	0.334208	0.213419	0.226193	0.22357	0.242701	0.248018	0.0493158	0.123566	0.561898	0.342732	1.92056
cyoB	b0431	0.503835	0.564962	0.648066	0.632854	0.677306	0.605405	0.0701697	0.48537	0.992802	0.739086	1.90511
poxA	b4155	0.654575	0.617218	0.276772	0.300075	0.290046	0.427737	0.19066	1.055	0.523649	0.789323	1.89649
ftsZ	b0095	0.173876	0.0599007	0.064084	0.0629922	0.108337	0.093838	0.049002	0.0837515	0.288825	0.186288	1.88666
ribC	b1662	0.630703	0.320307	0.751022	0.897823	0.817703	0.683512	0.225389	1.05676	1.14915	1.10296	1.86099
flgM	b1071	0.432897	0.26096	0.188429	0.194485	0.0973364	0.234821	0.125098	0.463603	0.463885	0.463744	1.82994
lpxB	b0182	0.245811	0.0938003	0.0958978	0.0993202	0.132792	0.133524	0.0647542	0.292256	0.211505	0.25188	1.82778
glnD	b0167	0.328914	0.255865	0.0894997	0.199232	0.107346	0.196171	0.100576	0.170381	0.589127	0.379754	1.82532
yhhM	b3467	1.02777	1.46274	1.46748	1.22057	1.43308	1.32233	0.193758	0.928044	2.40343	1.66574	1.77237
insB-4	b0988	0.976444	1.42842	0.760825	0.748854	0.369794	0.856868	0.38701	1.76447	1.29081	1.52764	1.73322
adk	b0474	0.415744	0.154157	0.148904	0.134784	0.156158	0.20195	0.119806	0.104326	0.711652	0.407989	1.71977
ftsY	b3464	0.165745	0.285181	0.103924	0.110746	0.115573	0.156234	0.0761194	0.208373	0.365443	0.286908	1.71671
	b3840	0.86892	0.695951	0.377016	0.376343	0.33116	0.529878	0.239248	0.751794	1.11474	0.933268	1.68607
yciM	b1280	0.301026	0.205808	0.142561	0.143953	0.189789	0.196627	0.0646682	0.265707	0.345437	0.305572	1.68467
yfiM	b2586	0.493698	0.443421	0.307121	0.310092	0.332232	0.377313	0.0857231	0.247903	0.792496	0.5202	1.66684
hisC	b2021	0.60833	0.476061	0.168204	0.173697	0.201344	0.325527	0.203631	0.501641	0.820409	0.661025	1.64757
ybjC	b0850	0.886568	1.13307	1.86623	1.66236	1.95266	1.50018	0.46806	0.739533	3.79463	2.26708	1.63847
nrfD	b4073	0.747789	0.823982	0.49024	0.427879	0.5052	0.599018	0.175117	1.4147	0.355758	0.885231	1.63441
aroC	b2329	0.570886	0.607776	0.354256	0.31919	0.382732	0.446968	0.132537	0.257006	1.06413	0.660568	1.61163
ycdM	b1012	0.388818	0.177084	0.341674	0.355769	0.16087	0.284843	0.107299	0.141833	0.773132	0.457483	1.60896
fabF	b1095	0.613968	0.22571	0.266974	0.302539	0.267505	0.335339	0.158117	0.588207	0.591111	0.589659	1.60843
eutE	b2455	0.532415	0.170708	0.27142	0.255033	0.259194	0.297754	0.137124	0.665752	0.36961	0.517681	1.60385
eno	b2779	0.23343	0.48238	0.203466	0.199625	0.232532	0.270287	0.119609	0.696562	0.226487	0.461525	1.59886
guaB	b2508	0.480508	0.101616	0.55453	0.588915	0.569917	0.459097	0.204017	0.616495	0.939889	0.778192	1.56406
fadR	b1187	0.590175	0.2054	0.187229	0.202825	0.207785	0.278683	0.174315	0.0873672	1.0083	0.547836	1.54406
asd	b3433	0.251994	0.332966	0.174981	0.175244	0.255028	0.238042	0.0659813	0.350639	0.32695	0.338794	1.52698
cof	b0446	0.791358	0.570103	0.595476	0.548129	0.649742	0.630962	0.0973445	0.745298	0.809776	0.777537	1.50574
topA	b1274	0.279233	0.0834604	0.20621	0.17569	0.244677	0.197854	0.0749366	0.270962	0.349867	0.310414	1.50208
thyA	b2827	0.334042	0.133506	0.132383	0.147729	0.147979	0.179128	0.0869211	0.417333	0.199728	0.308531	1.48874
hycA	b2725	1.11444	0.516829	0.620317	0.640532	0.672626	0.71295	0.2319	0	2.10958	1.05479	1.47408
trmD	b2607	0.289416	0.127305	0.155787	0.161117	0.2143	0.189585	0.0640479	0.37281	0.193813	0.283312	1.46339
eutC	b2440	0.418728	0.391088	0.221178	0.226961	0.236039	0.298799	0.0974997	0.488274	0.394119	0.441196	1.4605
ycgE	b1162	0.679898	0.854148	0.622304	0.55988	0.566915	0.656629	0.120564	0.612209	1.05121	0.831707	1.45216
yhbC	b3170	0.518566	0.262359	0.293869	0.292221	0.32894	0.339191	0.103009	0.610811	0.36433	0.487571	1.44045
lpcA	b0222	0.731004	0.279185	0.235917	0.245348	0.272741	0.352839	0.212176	1.30527	0	0.652635	1.41296
murG	b0090	0.12407	0.0542449	0.229482	0.274262	0.232591	0.18293	0.0908285	0.21233	0.409786	0.311058	1.41066
yecR	b1904	1.67529	1.59887	1.82424	1.58716	1.71472	1.68005	0.0964789	2.48105	1.14249	1.81177	1.36524
ribD	b0414	0.352679	0.0996907	0.110002	0.10973	0.142405	0.162901	0.107304	0.310219	0.306764	0.308491	1.3568
yfeU	b2428	0.717111	0.517628	0.665587	0.647976	0.678212	0.645303	0.0757606	0.993424	0.500534	0.746979	1.34208
der	b2511	0.154997	0.0643399	0.103489	0.105687	0.116194	0.108941	0.0324165	0.19944	0.104655	0.152048	1.32977
atoD	b2221	0.90673	0.695201	0.668623	0.650332	0.678793	0.719936	0.105682	1.71578	0	0.85789	1.30537
degS	b3235	0.362945	0.133837	0.196967	0.215069	0.22943	0.22765	0.0839771	0.303859	0.370139	0.336999	1.30213
dadA	b1189	0.522166	0.551738	0.234497	0.267854	0.265655	0.368382	0.154801	0.230967	0.907074	0.56902	1.29611
ybiY	b0824	0.710977	0.452971	0.492733	0.538577	0.483785	0.535809	0.10261	0.590249	0.746894	0.668571	1.29385
lipB	b0630	0.592291	0.561862	0.497996	0.542686	0.53689	0.546345	0.0346128	0.821126	0.361055	0.591091	1.29273
atpI	b3739	0.464263	0.682205	0.283296	0.352457	0.349413	0.426327	0.157117	0.55744	0.698049	0.627744	1.28196
rplB	b3317	0.37549	0.13477	0.130084	0.143247	0.130089	0.182736	0.107887	0.275332	0.36568	0.320506	1.27699
insB-5	b1893	0.898532	1.36392	0.810651	0.737588	0.798391	0.921817	0.253738	1.58692	0.897031	1.24197	1.26176
galE	b0759	0.720225	0.277621	0.586456	0.488521	0.590464	0.532657	0.164628	0.710693	0.770023	0.740358	1.26164
rfaY	b3625	3.19577	3.75721	1.61139	1.49594	1.59648	2.33136	1.06496	3.69996	3.64584	3.6729	1.25971
purR	b1658	0.620352	0.150323	0.130275	0.138964	0.153957	0.238774	0.213514	0.242622	0.769859	0.506241	1.25269
xthA	b1749	0.617274	0.384935	0.289983	0.302014	0.322679	0.383377	0.135773	0.495413	0.606187	0.5508	1.23311
yifK	b3795	0.75023	1.37865	0.651711	0.616563	0.7407	0.827571	0.313316	2.04385	0.375742	1.2098	1.21993
lolC	b1116	0.309908	0.280899	0.140702	0.140847	0.166506	0.207772	0.0813319	0.388477	0.225088	0.306783	1.21736
ymfD	b1137	0.70426	1.51644	0.835627	0.361666	0.879056	0.859411	0.419662	1.57261	1.16372	1.36816	1.21229
cyaA	b3806	0.412814	0.467537	0.333893	0.374204	0.369052	0.3915	0.0508861	0.404128	0.501506	0.452817	1.20499
btuC	b1711	0.282851	0.244435	0.216533	0.213309	0.202106	0.231847	0.0324904	0.295443	0.246084	0.270764	1.1978
prfA	b1211	0.269497	0.0865887	0.0891599	0.0857785	0.138657	0.133936	0.0790012	0.300901	0.155412	0.228157	1.19265
yghO	b2981	0.985494	0.421807	0.494798	0.511415	0.552556	0.593214	0.224329	0.456592	1.2649	0.860746	1.19259
zraR	b4004	0.983085	0.561855	0.288578	0.319009	0.300146	0.490534	0.297552	0.509672	1.1763	0.842985	1.1845
rimK	b0852	0.70323	0.663403	0.559675	0.540129	0.565048	0.606297	0.072302	0.393592	0.987954	0.690773	1.16838
rplJ	b3985	0.364306	0.154499	0.144523	0.155395	0.160903	0.195925	0.0943127	0.611488	0	0.305744	1.16441
puuC	b1300	0.471773	0.250666	0.255093	0.267172	0.272709	0.303483	0.0944962	0.136076	0.689191	0.412634	1.15508
folA	b0048	0.298679	0.336848	0.148976	0.163264	0.18352	0.226257	0.0855017	0.649645	0	0.324822	1.15279
basR	b4113	0.81189	0.726894	0.53167	0.621935	0.523175	0.643113	0.125258	0.664754	0.910017	0.787386	1.15181
yfjB	b2615	0.32714	0.209957	0.122389	0.125198	0.121487	0.181234	0.0898417	0.568787	0	0.284393	1.14823
hipA	b1507	0.435412	0.542146	0.204443	0.221959	0.240113	0.328815	0.15135	0.572201	0.432944	0.502572	1.14805
purB	b1131	0.248313	0.0953855	0.167055	0.164562	0.162888	0.167641	0.0542248	0.459701	0	0.229851	1.14726
ubiX	b2311	0.294924	0.262728	0.151154	0.153296	0.169638	0.206348	0.0675148	0	0.567314	0.283657	1.14507
aroH	b1704	0.501202	0.286608	0.147964	0.142911	0.165967	0.24893	0.152789	0.347582	0.498059	0.422821	1.13811
oppC	b1245	0.244714	0.446778	0.296542	0.236446	0.30855	0.306606	0.084419	0.32823	0.474572	0.401401	1.12291
yghB	b3009	0.886219	0.73338	0.692872	0.614338	0.704772	0.726316	0.0996749	1.0445	0.630409	0.837453	1.11499
yheM	b3344	0.619632	0.327873	0.454473	0.444217	0.455614	0.460362	0.103969	0.739774	0.412447	0.576111	1.1133
trpC	b1262	0.612018	0.447932	0.334946	0.314552	0.392939	0.420478	0.119096	0.227002	0.877214	0.552108	1.10525
ydgH	b1604	0.878492	0.46704	0.446624	0.497528	0.509038	0.559745	0.179884	0.633556	0.883395	0.758476	1.10478
slyX	b3348	0.884501	2.08304	0.94623	0.943511	1.0943	1.19032	0.505023	2.18933	1.30415	1.74674	1.10178
ubiA	b4040	0.341769	0.240525	0.288075	0.3053	0.336212	0.302376	0.0410346	0.694472	0	0.347236	1.09322
bcr	b2182	0.586119	0.303384	0.151165	0.149925	0.150648	0.268248	0.189615	0.292939	0.655296	0.474117	1.08572
flgC	b1074	0.918412	0.839132	1.30837	1.17436	1.46598	1.14125	0.262394	1.4515	1.39387	1.42269	1.07258
yrbK	b3199	0.43136	0.232468	0.284522	0.274027	0.32702	0.309879	0.0757828	0.488286	0.293774	0.39103	1.07083
tam	b1519	0.823567	0.185424	0.37109	0.337225	0.393156	0.422092	0.23866	0.376535	0.976411	0.676473	1.06587
yfgL	b2512	0.581833	0.14029	0.155515	0.139041	0.161038	0.235543	0.193816	0.67614	0.206702	0.441421	1.06223
moeA	b0827	0.829617	0.24078	0.526502	0.60499	0.551116	0.550601	0.210581	1.04004	0.505052	0.772545	1.05396
zraP	b4002	0.77031	0.98824	0.2959	0.317033	0.316348	0.537566	0.321423	1.0399	0.710815	0.875357	1.05092
aroP	b0112	1.17317	1.36128	0.482779	0.54649	0.563724	0.825487	0.409805	1.9205	0.590507	1.2555	1.04932
potD	b1123	0.559518	0.420772	0.299688	0.332611	0.313597	0.385237	0.108233	0.472444	0.524476	0.49846	1.04611
yqfB	b2900	0.610208	1.58161	1.68457	1.56812	1.70975	1.43085	0.46292	3.81878	0	1.90939	1.03374
phoU	b3724	0.460778	1.05893	1.749	1.3795	1.62418	1.25448	0.516009	2.19447	1.37696	1.78572	1.02952
rho	b3783	0.45461	0.197143	0.709453	0.676462	0.758275	0.559189	0.233443	0.652424	0.946268	0.799346	1.02876
ydgA	b1614	0.552758	0.290768	0.136577	0.125288	0.155027	0.252083	0.18079	0.481807	0.392564	0.437185	1.02385
rplR	b3304	0.362965	0.121828	0.0680253	0.139438	0.137318	0.165915	0.113879	0.125283	0.437336	0.28131	1.01331
nuoH	b2282	0.369123	0.304104	0.122293	0.13169	0.138591	0.21316	0.115163	0.392921	0.264898	0.32891	1.00509
gapA	b1779	0.31832	0.162942	0.279623	0.319847	0.355834	0.287313	0.074569	0.350278	0.373991	0.362134	1.00339
katE	b1732	0.622292	0.755444	0.182747	0.338655	0.347826	0.449393	0.233045	0.508191	0.857405	0.682798	1.00154
gatC	b2092	0.388203	0.430793	0.687532	0.560093	0.655147	0.544354	0.132573	1.01308	0.335325	0.674204	0.979462
yijF	b3944	1.12256	1.09836	0.619565	0.674175	0.583044	0.819541	0.267682	1.49533	0.665905	1.08062	0.975328
rsxG	b1631	0.534493	0.258834	0.251038	0.270888	0.250915	0.313234	0.123956	0.387133	0.478467	0.4328	0.964592
mreC	b3250	0.219777	0.117374	0.12435	0.126613	0.171846	0.151992	0.0435764	0.15849	0.229432	0.193961	0.963109
sgcA	b4302	0.9744	0.608271	0.494576	0.52518	0.523401	0.625165	0.199786	0.94637	0.684924	0.815647	0.953429
yhbN	b3200	0.470029	0.233729	0.240033	0.258924	0.333038	0.307151	0.0992737	0.190797	0.609305	0.400051	0.935802
yajQ	b0426	1.22937	0.568395	1.05895	0.868703	0.518296	0.848743	0.307105	0.573425	1.69775	1.13559	0.934024
ydhW	b1672	0.435513	0.524084	0.301272	0.2643	0.301761	0.365386	0.110091	0.363352	0.572929	0.468141	0.933364
fabG	b1093	0.526797	0.151005	0.176041	0.185717	0.172097	0.242331	0.159526	0.140871	0.638991	0.389931	0.925238
ung	b2580	0.655157	0.364274	0.595525	0.573755	0.680327	0.573808	0.12484	1.25729	0.121146	0.689216	0.924448
atpD	b3732	0.42022	0.328078	0.151399	0.174257	0.172935	0.249378	0.118814	0.40626	0.311031	0.358645	0.91965
coaD	b3634	0.924337	0.174315	0.146418	0.15545	0.169245	0.313953	0.341394	0.479126	0.776512	0.627819	0.919367
ycfH	b1100	0.693249	0.332035	0.335077	0.315917	0.162303	0.367716	0.195696	1.09489	0	0.547445	0.918407
rplT	b1716	0.507489	0.18228	0	0.0919486	0	0.156344	0.210362	0.694654	0	0.347327	0.907878
nadD	b0639	0.39224	0.209731	0.305438	0.323225	0.355454	0.317218	0.0685905	0.403498	0.354632	0.379065	0.90169
rnhB	b0183	0.447898	0.160731	0.142503	0.121575	0.144913	0.203524	0.137317	0.121522	0.532692	0.327107	0.899981
yeaN	b1791	0.606219	0.337712	0.469365	0.381065	0.404488	0.43977	0.104508	0.337966	0.726104	0.532035	0.882852
wrbA	b1004	0.643216	0.636586	0.299144	0.338256	0.301993	0.443839	0.179657	0.363294	0.838309	0.600801	0.873675
yeeY	b2015	0.689465	0.267286	0.329203	0.350362	0.338408	0.394945	0.167738	0.47554	0.604795	0.540168	0.865771
sgcX	b4305	1.66823	1.69767	2.1149	2.06528	2.09812	1.92884	0.225414	3.1803	1.06258	2.12144	0.854422
hyfJ	b2490	0.794192	0.713298	0.347347	0.442932	0.369661	0.533486	0.206147	0.610477	0.808292	0.709385	0.853269
ybiV	b0822	0.91961	0.890761	0.564354	0.574764	0.590056	0.707909	0.180608	1.72281	0	0.861407	0.849895
flhB	b1880	0.433537	0.352429	0.928818	0.875623	0.995265	0.717134	0.300301	0.888857	1.05129	0.970076	0.842294
bfr	b3336	1.80533	2.21224	1.32941	1.752	1.5222	1.72424	0.332492	0.918397	3.07847	1.99843	0.824666
dnaG	b3066	0.241665	0.120207	0.124729	0.119838	0.133653	0.148018	0.0526454	0.246876	0.135373	0.191124	0.8188
cybC	b4236	0.883358	0.298014	0.29231	0.298759	0.322824	0.419053	0.259819	0.338265	0.922629	0.630447	0.813619
rpoC	b3988	0.513918	0.357407	0.32108	0.28347	0.335624	0.3623	0.0889337	0.868651	0	0.434325	0.809879
ydhL	b1648	0.548377	0.236051	0.19676	0.220332	0.277105	0.295725	0.144238	0	0.823312	0.411656	0.803745
yfcN	b2331	1.35835	0.676931	0.580958	0.577272	0.570256	0.752753	0.341359	0.888003	1.16114	1.02457	0.796281
yecD	b1867	1.18577	0.202785	0.804835	0.865191	0.76526	0.764768	0.355231	1.73045	0.363471	1.04696	0.794386
rplA	b3984	0.354358	0.162737	0.133325	0.14502	0.133075	0.185703	0.095053	0.240042	0.280969	0.260506	0.786955
tsf	b0170	0.347217	0.113933	0.115626	0.126095	0.168829	0.17434	0.0991725	0.167218	0.333486	0.250352	0.76646
trpA	b1260	0.674332	0.476965	0.380285	0.342722	0.364245	0.44771	0.136701	0.326421	0.7761	0.551261	0.757502
nagZ	b1107	0.549022	0.542297	0.271494	0.152069	0.268549	0.356686	0.179122	0.373491	0.606119	0.489805	0.743172
purA	b4177	0.579988	0.400728	0.250107	0.250417	0.268288	0.349906	0.143213	0.454545	0.455049	0.454797	0.732412
pth	b1204	0.596752	0.177295	0.712448	0.529116	0.716045	0.546331	0.221034	1.00742	0.407483	0.70745	0.728931
wzyE	b3793	0.329461	0.50254	0.345568	0.466405	0.405094	0.409813	0.0748453	0.471504	0.457073	0.464288	0.727835
mepA	b2328	0.778552	0.66572	0.310979	0.35816	0.315003	0.485683	0.220284	1.13428	0.156389	0.645334	0.724748
exbB	b3006	0.41309	0.444662	0.239643	0.27398	0.226317	0.319538	0.101928	0.207463	0.579341	0.393402	0.72467
ygiN	b3029	1.41162	1.25164	0.4501	0.586689	0.479439	0.835898	0.458887	1.35052	0.981692	1.16611	0.719589
putP	b1015	1.60409	0.876804	1.52497	1.58179	1.57695	1.43292	0.312229	0.455252	2.8538	1.65453	0.709751
ddpA	b1487	0.490661	0.267251	0.581405	0.612205	0.642342	0.518773	0.151637	0.605254	0.646903	0.626078	0.707648
btuE	b1710	0.470364	0.506188	0.197904	0.165186	0.215035	0.310935	0.163369	0.714685	0.136578	0.425632	0.702069
cysN	b2751	1.01314	0.656492	0.821405	0.819761	0.881198	0.8384	0.128543	1.52583	0.327668	0.926747	0.687301
ygjQ	b3086	0.717168	0.731281	0.287993	0.296008	0.306387	0.467767	0.234256	0.558722	0.695657	0.62719	0.680546
ygiA	b3036	1.11904	1.48655	0.612584	0.56427	0.693585	0.895205	0.39681	1.70868	0.621601	1.16514	0.680269
ccmC	b2199	0.537543	0.504438	0.107086	0.11346	0.112371	0.274979	0.224894	0.493049	0.362108	0.427578	0.678537
flgA	b1072	0.429005	0.490573	0.205023	0.196538	0.220596	0.308347	0.140216	0.554751	0.251038	0.402895	0.674299
fumB	b4122	0.759376	0.786167	0.251487	0.329312	0.351218	0.495512	0.255977	0.449064	0.886717	0.66789	0.673414
yidQ	b3688	0.955696	1.5215	1.23019	1.3047	1.28027	1.25847	0.202652	2.11569	0.672126	1.39391	0.668315
motA	b1890	0.621041	0.14106	0.420785	0.339422	0.43975	0.392412	0.174143	0.506398	0.510747	0.508572	0.667042
ygbA	b2732	0.770058	0.460155	0.265375	0.327085	0.26049	0.416633	0.213356	0.71609	0.391971	0.554031	0.643986
ynfM	b1596	0.513924	0.29566	0.239304	0.229744	0.266708	0.309068	0.117366	0.350583	0.41787	0.384226	0.640375
pyrH	b0171	0.265882	0.120022	0.128729	0.137047	0.161106	0.162557	0.0597547	0.272709	0.126062	0.199386	0.616327
ylcE	b0563	1.55561	2.04564	1.45641	1.23509	1.5873	1.57601	0.29649	2.81961	0.696828	1.75822	0.614559
rpsS	b3316	0.686363	0.272368	0.281168	0.304933	0.268691	0.362704	0.18148	0.948416	0	0.474208	0.614413
yhgA	b3411	1.17807	1.76158	1.05907	0.909801	0.940306	1.16976	0.347418	1.98405	0.781183	1.38262	0.612674
sfsA	b0146	1.22297	0.884736	0.721183	0.783533	0.872234	0.89693	0.194167	0.416769	1.61372	1.01524	0.609329
ispE	b1208	0.294997	0.113872	0.114719	0.125811	0.110635	0.152007	0.0801383	0.242982	0.157337	0.200159	0.600869
lpxH	b0524	0.286481	0.412503	0.13693	0.135952	0.146249	0.223623	0.123304	0.447478	0.147392	0.297435	0.598621
yegK	b2072	0.519775	1.28353	0.196983	0.210726	0.212638	0.48473	0.466696	0.874916	0.649821	0.762369	0.594902
ccmD	b2198	0.487749	0.622182	0.241487	0.276076	0.238536	0.373206	0.173226	0	0.949226	0.474613	0.585401
ybaY	b0453	0.86001	0.198933	0.408801	0.449384	0.419703	0.467366	0.240962	0.637603	0.573977	0.60579	0.574463
rsgA	b4161	0.464944	0.159411	0.249198	0.239681	0.258041	0.274255	0.11362	0.312343	0.365187	0.338765	0.567772
trpB	b1261	0.424867	0.306366	0.160536	0.156172	0.172889	0.244166	0.118679	0.309102	0.313795	0.311449	0.566929
map	b0168	0.293551	0.145981	0.131416	0.123843	0.181738	0.175306	0.0697459	0	0.429606	0.214803	0.566303
nudD	b2051	0.672894	0.592631	0.145563	0.137758	0.298348	0.369439	0.250375	0	1.0213	0.510648	0.563994
cysE	b3607	0.485017	1.23199	0.210851	0.226273	0.244386	0.479704	0.435272	0.495564	0.953321	0.724443	0.562266
creA	b4397	1.43776	1.77014	1.20523	1.17748	1.13001	1.34412	0.266066	0.925993	2.0573	1.49165	0.554468
sbmA	b0377	1.25652	1.21596	0.590737	0.6047	0.636787	0.86094	0.343305	1.6125	0.487983	1.05024	0.551403
ydeU	b1509	0.582474	0.493785	0.193502	0.207886	0.246139	0.344757	0.180317	0.709969	0.166315	0.438142	0.517895
mpl	b4233	0.95509	0.679876	0.802631	0.780787	0.736062	0.790889	0.103116	0.483268	1.20464	0.843955	0.514623
yeaZ	b1807	0.274271	0.0980755	0.140556	0.141546	0.152316	0.161353	0.0664473	0.390876	0	0.195438	0.512962
sdhA	b0723	0.455397	0.21517	0.165533	0.151978	0.182533	0.234122	0.125932	0.385466	0.210066	0.297766	0.50538
eamA	b1533	0.703485	0.413037	0.116956	0.123437	0.135824	0.298548	0.258457	0.509961	0.347093	0.428527	0.502903
dapF	b3809	0.435322	0.273087	0.218156	0.235802	0.245769	0.281627	0.0881893	0.311029	0.340781	0.325905	0.502077
usg	b2319	0.748058	0.54806	0.201517	0.214019	0.211891	0.384709	0.250632	0.603903	0.409493	0.506698	0.486725
mutL	b4170	0.647388	0.754251	0.316183	0.336665	0.32852	0.476601	0.208268	0.675296	0.478485	0.57689	0.481539
cheR	b1884	0.731484	0.168672	0.488423	0.425827	0.483597	0.459601	0.200691	0.136412	0.975907	0.55616	0.481134
yfeH	b2410	1.40074	0.843167	0.848973	0.826488	0.900116	0.963897	0.245748	1.97458	0.181886	1.07823	0.465256
rarD	b3819	2.68004	3.11893	1.93695	2.04993	1.7664	2.31045	0.568684	3.99362	1.15081	2.57221	0.460297
rnb	b1286	0.347009	0.198248	0.174659	0.168942	0.199832	0.217738	0.0735667	0.250418	0.252635	0.251526	0.459292
gntK	b3437	2.3309	0.636453	1.78617	1.82775	1.89293	1.69484	0.630477	3.4473	0.514977	1.98114	0.454093
yajC	b0407	0.594659	0.243872	0.334394	0.286121	0.337185	0.359246	0.137097	0.374641	0.468276	0.421458	0.453783
pssA	b2585	0.268068	0.123263	0.212651	0.224437	0.24364	0.214412	0.0551022	0.306689	0.170669	0.238679	0.440404
mhpE	b0352	0.409886	0	0.104959	0.102355	0	0.12344	0.168309	0.392822	0	0.196411	0.433553
yfcF	b2301	0.643815	1.64477	0.300832	0.342471	0.301338	0.646646	0.57611	1.31146	0.473576	0.892517	0.426779
ftsX	b3462	0.335212	0.126464	0.879227	0.882791	0.92517	0.629773	0.372018	0.53623	1.04042	0.788325	0.426194
yheL	b3343	0.943522	0.207898	0.435623	0.410386	0.45594	0.490674	0.2719	0.948341	0.261337	0.604839	0.41988
ydaL	b1340	0.856079	0.332591	0.60985	1.09005	1.10902	0.799518	0.330679	0.387932	1.48044	0.934187	0.407252
ybgI	b0710	0.977988	0.96254	0.524022	0.49328	0.489364	0.689439	0.256766	0.887991	0.699661	0.793826	0.406546
manX	b1817	0.669005	0.278062	0.700215	0.699873	0.756005	0.620632	0.194057	0.64409	0.752967	0.698529	0.40141
rpoH	b3461	0.362373	0.107531	0.144104	0.176158	0.145051	0.187043	0.10098	0.273936	0.1798	0.226868	0.39438
ycdO	b1018	0.905197	0.498595	0.344116	0.310207	0.359572	0.483537	0.246411	0.768653	0.392008	0.58033	0.392811
rpe	b3386	0.471703	1.09192	0.201478	0.270188	0.233962	0.45385	0.371896	0.470378	0.710516	0.590447	0.367298
ynfG	b1589	0.691967	0.933759	0.31089	0.343353	0.349908	0.525975	0.275886	0.52531	0.727468	0.626389	0.363966
glmM	b3176	0.295726	0.106049	0.111034	0.11319	0.111735	0.147547	0.0828782	0.20817	0.146305	0.177237	0.358247
metN	b0199	0.649242	0.524671	0.571322	0.724238	0.601473	0.614189	0.076407	0.543595	0.739484	0.641539	0.357955
yjeK	b4146	0.782032	0.644704	0.252506	0.259447	0.279062	0.44355	0.251237	0.389562	0.675191	0.532377	0.353556
tatA	b3836	2.14973	2.21924	1.47315	1.24766	1.60767	1.73949	0.42681	3.37509	0.40445	1.88977	0.352101
yadS	b0157	0.798652	0.751474	0.247819	0.254136	0.270725	0.464561	0.284061	0.729927	0.398991	0.564459	0.351677
garK	b3124	1.35065	0.225065	0.558992	0.64139	0.575162	0.670252	0.413336	0.562652	1.05769	0.810171	0.338513
rplL	b3986	0.448002	0.187211	0.176616	0.196256	0.186753	0.238968	0.11706	0.35855	0.198604	0.278577	0.33837
fdnG	b1474	0.726903	0.472107	0.526672	0.585447	0.518115	0.565849	0.0986449	0.706575	0.491811	0.599193	0.338023
dnaC	b4361	0.444035	0.133131	0.239995	0.215383	0.142288	0.234966	0.125577	0.417938	0.136715	0.277327	0.337328
rluD	b2594	0.740172	0.0955069	0.352167	0.407711	0.424931	0.404098	0.229847	0.794452	0.166256	0.480354	0.331771
yqgD	b2941	0.950169	0.384791	0.563718	0.508799	0.601361	0.601768	0.211278	0.748881	0.589887	0.669384	0.320034
nikE	b3480	0.543323	0.853993	0.301788	0.343115	0.160593	0.440562	0.268618	0.361769	0.685248	0.523508	0.308789
paaG	b1394	0.480617	0.134652	0.248777	0.23636	0.228403	0.265762	0.128356	0.157277	0.451965	0.304621	0.302745
trmU	b1133	0.310541	0.177152	0.133049	0.142083	0.0859795	0.169761	0.0851569	0.214773	0.174304	0.194539	0.290966
cobB	b1120	0.695168	0.423463	0.281744	0.33243	0.275208	0.401603	0.174488	0.420948	0.483417	0.452182	0.289874
pstC	b3727	0.314088	0.351926	0.201086	0.195569	0.216599	0.255854	0.0721036	0.196714	0.355931	0.276323	0.283886
ydbK	b1378	0.991745	0.41536	0.631594	0.620242	0.333418	0.598472	0.25496	0.775456	0.56618	0.670818	0.283756
wcaC	b2057	0.815868	0.443178	0.293308	0.301639	0.278187	0.426436	0.227603	0.145646	0.823913	0.484779	0.256338
	b2613	0.890117	0.957852	0.443539	0.492287	0.407063	0.638171	0.263746	0.638187	0.77094	0.704564	0.251728
yrdC	b3282	0.511702	0.433766	0.205015	0.216133	0.221538	0.317631	0.144369	0.201959	0.504942	0.35345	0.248114
yhhQ	b3471	0.698575	1.055	1.50171	1.42768	1.47462	1.23152	0.348486	0.894035	1.74	1.31702	0.245347
lon	b0439	0.553485	0.229223	0.197925	0.194689	0.200389	0.275142	0.15621	0.357141	0.269007	0.313074	0.242823
yihU	b3882	1.51763	0.83028	0.25053	0.260011	0.258785	0.623447	0.558228	0.97986	0.533255	0.756557	0.238451
sufB	b1683	0.670101	0.161304	0.154136	0.156534	0.179475	0.26431	0.227062	0.207456	0.429073	0.318264	0.23762
yjhG	b4297	2.85301	1.6361	1.90225	2.27996	2.01364	2.13699	0.46215	1.09645	3.39092	2.24369	0.230868
dadX	b1190	0.456899	0.131044	0.212794	0.122198	0.205343	0.225655	0.135745	0.119009	0.393478	0.256244	0.225336
nadE	b1740	0.44823	0.172411	0.202102	0.209195	0.20519	0.247425	0.113191	0.381893	0.163291	0.272592	0.222337
rplU	b3186	0.575699	0.249339	0.224321	0.228927	0.214057	0.298469	0.155507	0.241989	0.423709	0.332849	0.221088
rsuA	b2183	0.863658	0.741296	0.399394	0.414406	0.42572	0.568895	0.217775	0.461905	0.766137	0.614021	0.207215
btuD	b1709	0.417491	0.447032	0.159632	0.177281	0.169861	0.27426	0.144749	0.296387	0.309202	0.302795	0.197137
yagS	b0285	0.757292	0.582697	0.331192	0.354822	0.371116	0.479424	0.185138	0.549116	0.480594	0.514855	0.191376
codB	b0336	0.641727	0.735517	0.213758	0.244281	0.199763	0.407009	0.259705	0.318715	0.593378	0.456046	0.188818
obgE	b3183	0.370484	0.660076	0.181814	0.201067	0.240876	0.330864	0.198186	0.335758	0.399731	0.367745	0.186094
ybhR	b0792	0.885078	0.467102	1.12841	1.04442	1.00419	0.90584	0.26045	1.11506	0.785732	0.950395	0.171067
pta	b2297	0.43949	0.353115	0.213164	0.228102	0.262995	0.299373	0.0953364	0.292965	0.338144	0.315555	0.169731
yfdO	b2358	1.07733	0.64654	1.77316	2.06344	1.70968	1.45403	0.577177	0.515126	2.58713	1.55113	0.168224
insD-2	b1402	1.60764	1.22215	1.59555	1.54608	1.45756	1.4858	0.158771	2.69951	0.324064	1.51179	0.163695
bfd	b3337	1.82451	1.47216	0.577023	0.640517	0.564776	1.0158	0.591409	1.5106	0.71278	1.11169	0.162146
ptsI	b2416	0.261751	0.242086	0.0704425	0.0753349	0.110073	0.151938	0.0928008	0.160438	0.171173	0.165805	0.149433
secF	b0409	0.143854	0.0843588	0.0911047	0.0852039	0.10701	0.102306	0.024942	0.0810104	0.130731	0.105871	0.142911
mukF	b0922	0.310213	0.0888774	0.0942868	0.10109	0.116536	0.142201	0.0944935	0.108308	0.202541	0.155425	0.139946
ruvB	b1860	0.366574	0.138798	0.09703	0.0876391	0.0625647	0.150521	0.123863	0.172051	0.162199	0.167125	0.134049
yfjU	b2638	2.54808	0.945344	0.369907	0.404502	0.387235	0.931013	0.935795	1.04223	1.05682	1.04952	0.126642
ssnA	b2879	0.647139	0.655373	0.37938	0.388577	0.394558	0.493005	0.144593	0.319385	0.702286	0.510835	0.123312
yneE	b1520	0.629682	0.61034	0.391418	0.36968	0.386221	0.477468	0.13055	0.518635	0.467823	0.493229	0.120728
zitB	b0752	0.6223	1.38909	0.775815	0.7147	0.866523	0.873686	0.301557	1.8156	0	0.907798	0.11312
pal	b0741	0.3348	0.624954	0.322453	0.35589	0.356274	0.398874	0.127201	0.825668	0	0.412834	0.109744
dut	b3640	0.329212	1.01777	0.315597	0.426272	0.36298	0.490366	0.29791	0.217042	0.827399	0.52222	0.106927
yeiG	b2154	0.667852	0.494887	0.199858	0.355787	0.41136	0.425949	0.17286	0.472135	0.416396	0.444265	0.105962
yfaU	b2245	0.860528	1.04963	0.635077	0.572733	0.593857	0.742365	0.206588	0	1.52699	0.763496	0.102285
insB-3	b0274	0.938921	1.22784	0.764608	0.723658	0.773074	0.885619	0.208263	1.40615	0.407588	0.906871	0.102043
ddpB	b1486	0.860696	0.311791	0.383023	0.404128	0.374076	0.466743	0.222894	0.456491	0.519877	0.488184	0.0961941
serS	b0893	0.197012	0.105236	0.110118	0.122432	0.136671	0.134294	0.0371105	0	0.274603	0.137301	0.081042
psd	b4160	0.603923	0.439891	0.328043	0.332601	0.387152	0.418322	0.113339	0.270436	0.584525	0.42748	0.0808015
recR	b0472	0.855126	1.16378	0.431088	0.436531	0.43005	0.663314	0.3343	0.577337	0.799349	0.688343	0.0748684
fliY	b1920	0.733864	0.280574	0.609002	0.631651	0.601543	0.571327	0.170973	0.639663	0.528042	0.583852	0.0732577
lpxK	b0915	0.331452	0.216919	0.103078	0.111215	0.109657	0.174464	0.0996797	0.152456	0.210812	0.181634	0.0719282
insA-2	b0265	0.962496	1.23719	1.00421	1.14448	0.861101	1.0419	0.149229	1.23883	0.865206	1.05202	0.0678176
ydeP	b1501	0.780949	0.845906	0.526586	0.504597	0.535354	0.638678	0.161557	0.447539	0.849849	0.648694	0.0619954
ade	b3665	1.55962	1.29765	0.888061	0.841671	0.777071	1.07281	0.340057	1.51437	0.671002	1.09269	0.0584369
secE	b3981	0.244688	0.115662	0.10936	0.105354	0.120534	0.13912	0.0593004	0.284999	0	0.1425	0.0569976
fepD	b0590	0.238905	0.112837	0.0928466	0.0914458	0.0789864	0.123004	0.0659152	0.109571	0.143434	0.126503	0.0530767
yegL	b2073	0.875133	1.70266	0.457799	0.619285	0.501457	0.831267	0.513429	0.878467	0.836696	0.857581	0.0512521
yncA	b1448	0.754814	0.738466	0.421426	0.473731	0.452657	0.568219	0.164037	0.67645	0.476719	0.576585	0.0510009
flu	b2000	0.769979	1.10161	0.393126	0.769258	0.865708	0.779936	0.255277	1.17935	0.406119	0.792733	0.0501288
ydiQ	b1697	1.30886	1.79117	0.343718	0.335171	0.17669	0.791121	0.716543	0.471893	1.18084	0.826366	0.0491881
yagX	b0291	1.29028	1.10108	0.897474	0.890681	0.951622	1.02623	0.170178	1.10309	0.965474	1.03428	0.0473166
ddpF	b1483	0.761423	0.398469	0.169221	0.160912	0.161464	0.330298	0.261562	0.331229	0.35246	0.341844	0.0441459
fixC	b0043	0.913983	0.524621	0.242883	0.320959	0.277838	0.456057	0.278323	0.517809	0.416383	0.467096	0.0396619
yneH	b1524	0.609154	0.560519	0.190184	0.159482	0.202935	0.344455	0.220676	0.534277	0.169493	0.351885	0.0336703
exuR	b3094	0.75518	0.898884	0.569737	0.558868	0.607668	0.678067	0.146293	1.03315	0.332281	0.682715	0.0317724
ychE	b1242	1.46403	0.476649	0.342353	0.360198	0.356024	0.599851	0.486102	0.671364	0.556474	0.613919	0.02894
ycbV	b0943	0.820404	1.14694	0.35072	0.33559	0.397831	0.610296	0.360595	1.06384	0.176648	0.620246	0.027592
msyB	b1051	0.847829	1.77581	0.293239	0.289381	0.305337	0.702319	0.645951	0.675405	0.762198	0.718802	0.0255168
ygcO	b2767	1.47825	0.676546	0.925756	1.1053	0.797801	0.996731	0.312561	1.30844	0.700753	1.00459	0.0251574
gntX	b3413	0.799382	1.13533	0.327548	0.358467	0.30658	0.585462	0.368761	0.379468	0.80909	0.594279	0.0239106
oppD	b1246	0.259055	0.485438	0.109763	0.0972015	0.114284	0.213148	0.165949	0.175955	0.258188	0.217071	0.0236392
cbl	b1987	1.26044	1.61494	1.22878	1.14899	1.18774	1.28818	0.187438	1.39347	1.18892	1.2912	0.0161133
ascB	b2716	0.845611	0.847144	0.626649	0.323883	0.569895	0.642636	0.218044	0.964143	0.323586	0.643865	0.00563349
degP	b0161	2.15703	1.93689	2.36502	2.64495	2.18944	2.25866	0.264192	3.66287	0.856497	2.25968	0.00386195
yfhQ	b2532	1.12357	0.530156	0.264367	0.281265	0.254219	0.490716	0.371853	0	0.977846	0.488923	-0.004821
citF	b0615	0.672868	0.234014	0.293542	0.30748	0.33259	0.368099	0.174182	0.108676	0.625633	0.367155	-0.00541921
mdaB	b3028	1.47993	2.16509	0.931992	2.19014	2.10952	1.77534	0.555461	2.34931	1.19142	1.77036	-0.00895156
fliT	b1926	0.949174	0.756517	0.58937	0.520301	0.679538	0.69898	0.166001	0.442443	0.952093	0.697268	-0.0103145
ybaL	b0478	0.79937	0.528992	0.292264	0.318143	0.282858	0.444325	0.222678	0.344287	0.537835	0.441061	-0.0146584
yoaF	b1793	1.00434	0.742038	0.663335	0.617451	0.741341	0.753701	0.149867	0.823781	0.677352	0.750567	-0.0209174
argT	b2310	0.922668	0.648107	1.1848	1.29881	1.27717	1.06631	0.277527	0.889446	1.23086	1.06015	-0.0221841
yhhZ	b3442	1.04498	3.73952	1.57715	1.42043	1.69697	1.89581	1.05951	2.269	1.47177	1.87039	-0.0239956
ydhO	b1655	0.872655	0.50401	0.524469	0.550905	0.523406	0.595089	0.156058	0.594737	0.587787	0.591262	-0.0245252
rcsD	b2216	0.995639	0.82081	0.967764	0.93573	1.00911	0.94581	0.0753295	1.20023	0.687663	0.943947	-0.0247306
ynbD	b1411	0.716903	1.26811	0.534807	0.594347	0.565849	0.736004	0.305371	1.10607	0.340769	0.72342	-0.0412079
recA	b2699	0.450712	0.187363	0.457635	0.444747	0.483826	0.404857	0.122494	0.485094	0.314351	0.399722	-0.0419151
marC	b1529	0.731888	0.437904	0.731348	0.647084	0.766854	0.663016	0.133345	0.359108	0.954825	0.656966	-0.0453643
yjdF	b4121	0.838647	0.766576	0.529962	0.596661	0.555677	0.657505	0.136974	1.06992	0.232498	0.651208	-0.0459711
pheS	b1714	0.152437	0.0645654	0.0346554	0	0.107557	0.071843	0.0599338	0.137301	0	0.0686505	-0.0532683
hemE	b3997	0.529967	0.191441	0.393138	0.329962	0.40316	0.369534	0.123197	0.38753	0.338069	0.3628	-0.054661
nhoA	b1463	0.637302	0.404278	1.26375	1.11024	1.19097	0.921309	0.378702	1.63869	0.162259	0.900477	-0.0550101
puuB	b1301	0.714142	0.143531	0.345517	0.339417	0.387854	0.386092	0.206325	0.286181	0.456449	0.371315	-0.0716201
trxC	b2582	0.538027	1.01612	0.212879	0.220712	0.256315	0.448811	0.344437	0.638286	0.206054	0.42217	-0.0773457
yecA	b1908	0.685597	0.538715	0.111659	0.21522	0.229343	0.356107	0.243712	0.674338	0	0.337169	-0.0777065
cca	b3056	0.302607	0.16205	0.190385	0.212899	0.204023	0.214393	0.0529329	0.194391	0.226002	0.210196	-0.0792784
cueO	b0123	0.888201	0.898743	0.30239	0.33347	0.301988	0.544959	0.318426	0.552441	0.486006	0.519223	-0.0808198
insA-1	b0022	0.966449	1.21689	0.935666	1.07716	0.85858	1.01095	0.139336	1.27377	0.723183	0.998477	-0.0894984
sgbE	b3583	0.584953	1.14543	0.33426	0.339034	0.352351	0.551205	0.34852	0.504141	0.53588	0.520011	-0.0895063
ansA	b1767	1.09169	0.484656	0.361249	0.450834	0.35388	0.548462	0.308873	0.916915	0.12047	0.518692	-0.0963807
fadD	b1805	0.792822	0.150737	0.33568	0.302967	0.363959	0.389233	0.240163	0.314127	0.417384	0.365756	-0.0977564
surE	b2744	0.7169	0.165587	0.242869	0.147632	0.247767	0.304151	0.23505	0.13108	0.430648	0.280864	-0.0990733
ydjL	b1776	0.502325	0.48722	0.171042	0.198425	0.183489	0.3085	0.170402	0.308286	0.274516	0.291401	-0.100346
ybeX	b0658	0.706821	0.297202	0.113514	0.141891	0.137314	0.279349	0.249811	0.338488	0.170051	0.25427	-0.100392
pstA	b3726	0.253444	0.252598	0.178242	0.183958	0.203004	0.214249	0.0365628	0.166522	0.254385	0.210453	-0.103822
yibI	b3598	2.14468	1.71355	1.3925	1.25665	1.44141	1.58976	0.35183	1.41017	1.69561	1.55289	-0.104791
lhr	b1653	0.531056	0.371905	0.357461	0.384329	0.390012	0.406953	0.0704952	0.195972	0.602969	0.39947	-0.106139
ylaC	b0458	1.47414	2.25177	0.992041	1.02294	0.952726	1.33872	0.552471	1.30666	1.25343	1.28005	-0.106209
ybjD	b0876	0.927691	0.479081	0.430589	0.42711	0.401184	0.533131	0.222353	0.525572	0.49331	0.509441	-0.106542
yehC	b2110	0.79079	3.70183	0.309282	0.296807	0.384961	1.09673	1.47026	1.23665	0.633883	0.935265	-0.109823
fhuB	b0153	0.391183	0.23493	0.159162	0.158276	0.130873	0.214885	0.10589	0.193741	0.211137	0.202439	-0.117534
malI	b1620	0.419729	1.09026	0.288054	0.325895	0.303696	0.485528	0.341898	0.443132	0.444448	0.44379	-0.122076
modC	b0765	0.57178	0.651332	0.134181	0.134743	0.160007	0.330409	0.258398	0	0.597207	0.298604	-0.123085
ynfD	b1586	1.16925	0.680367	0.415295	0.407117	0.408333	0.616073	0.330633	0.568999	0.581514	0.575257	-0.123449
galM	b0756	0.95768	0.669458	0.277336	0.314666	0.327405	0.509309	0.296425	0.582643	0.359511	0.471077	-0.128978
chbA	b1736	1.01121	1.13548	0.422006	0.466583	0.392532	0.685562	0.357684	1.04699	0.231631	0.63931	-0.129308
cydB	b0734	0.640173	0.0818109	0.205222	0.196223	0.264273	0.277541	0.213208	0.140337	0.358372	0.249354	-0.132202
yeeT	b2003	0.891024	0.863114	1.05889	0.857071	0.99688	0.933395	0.0899142	1.01187	0.83079	0.921328	-0.134206
rpsF	b4200	0.67298	0.680355	1.24326	1.43941	1.34884	1.07697	0.371966	1.22879	0.822665	1.02573	-0.137752
yeiP	b2171	1.824	0.751699	0.51027	0.530119	0.530116	0.829241	0.564856	0.722098	0.777808	0.749953	-0.140368
lepA	b2569	0.301046	0.213921	0.172312	0.19124	0.102052	0.196114	0.0720516	0.161981	0.209514	0.185748	-0.143872
phnD	b4105	1.03481	0.502041	0.706473	0.651924	0.657041	0.710457	0.196809	0.376912	0.98691	0.681911	-0.145043
yfeW	b2430	1.28994	0.685075	0.663464	0.697595	0.769374	0.82109	0.26509	0.808825	0.756186	0.782505	-0.145551
ybgL	b0713	0.910626	0.280762	0.197018	0.3588	0.342972	0.418036	0.282614	0.423808	0.328209	0.376009	-0.148709
rumA	b2785	0.824086	0.723483	0.228221	0.204951	0.225396	0.441227	0.30579	0.51146	0.279984	0.395722	-0.148813
potC	b1124	0.455289	0.296635	0.204305	0.226393	0.215565	0.279637	0.104592	0.260857	0.266802	0.263829	-0.151138
marB	b1532	0.733204	0.397677	0.339255	0.353751	0.390126	0.442803	0.164162	0.264079	0.570956	0.417518	-0.154023
ydhB	b1659	0.52767	0.302062	0.131058	0.137579	0.15753	0.25118	0.169662	0	0.446506	0.223253	-0.164603
ydgT	b1625	2.08172	3.29075	4.75281	3.29484	4.58223	3.60047	1.09404	1.31471	5.52147	3.41809	-0.166704
	b2974	1.50073	0.868726	0.773025	0.81205	0.757315	0.94237	0.31508	0.380775	1.39723	0.889001	-0.169382
csiE	b2535	1.31311	0.803863	0.920989	0.79921	0.848867	0.937208	0.21575	0.556569	1.24459	0.900581	-0.169763
dnaN	b3701	0.309477	0.11585	0.121607	0.119501	0.125784	0.158444	0.0845066	0.288022	0	0.144011	-0.17079
yegJ	b2071	0.790249	2.99183	0.678372	0.636533	0.687413	1.15688	1.02733	0.489222	1.46211	0.975667	-0.176393
kbaZ	b3132	1.00886	0.420633	0.40456	0.407768	0.393751	0.527114	0.269473	0.409299	0.549264	0.479282	-0.177503
ruvA	b1861	0.486953	0.434902	0.447744	0.449797	0.577408	0.479361	0.05814	0.13421	0.803654	0.468932	-0.179376
fkpA	b3347	1.37527	2.26857	1.20466	1.10245	1.37538	1.46527	0.463959	1.38058	1.38055	1.38057	-0.182559
xdhA	b2866	2.15119	0.623179	0.992812	1.03965	1.04517	1.1704	0.575699	1.46436	0.660673	1.06252	-0.187397
ynfL	b1595	0.859732	0.601903	0.337961	0.344991	0.335924	0.496102	0.232874	0.443636	0.459922	0.451779	-0.190331
rpsG	b3341	0.407807	0.14699	0.179192	0.175585	0.190755	0.220066	0.106178	0.399566	0	0.199783	-0.191029
yjiA	b4352	1.92521	1.2261	0.76928	0.781682	0.824069	1.10527	0.495876	1.3062	0.714558	1.01038	-0.191362
ygbJ	b2736	0.884879	0.647435	0.441238	0.460635	0.409233	0.568684	0.199702	0.59695	0.463289	0.530119	-0.193112
hflC	b4175	0.502543	0.642682	0.21792	0.210248	0.259014	0.366481	0.195466	0.317109	0.336108	0.326608	-0.203989
mukE	b0923	0.440241	0.180804	0.174818	0.169272	0.20366	0.233759	0.116165	0.248499	0.17138	0.20994	-0.205049
yrbB	b3191	2.32454	1.28875	1.51903	1.40157	1.57513	1.62181	0.408047	1.84763	1.22498	1.5363	-0.209547
nagK	b1119	0.691867	0.471828	0.0987637	0.0941881	0.114601	0.29425	0.273928	0.130748	0.342241	0.236494	-0.21084
lsrK	b1511	0.56175	0.298117	0.260834	0.268645	0.28987	0.335843	0.127194	0.336963	0.280924	0.308944	-0.211487
rsd	b3995	1.52168	1.49614	0.773613	0.688587	0.733364	1.04268	0.426769	1.90257	0	0.951287	-0.214147
adhE	b1241	1.01135	0.685561	0.673671	0.678089	0.696697	0.749074	0.146878	0.933071	0.50136	0.717216	-0.216907
sdhC	b0721	0.477311	0.236185	1.58518	1.3981	1.54179	1.04771	0.640253	0.520589	1.28395	0.902269	-0.227169
moaE	b0785	0.728834	0.489054	0.236129	0.233709	0.24633	0.386811	0.219837	0.443085	0.229294	0.33619	-0.230267
wzzE	b3785	1.06891	2.26535	0.777354	0.903283	0.877975	1.17857	0.616486	0.797465	1.27221	1.03484	-0.233158
flgN	b1070	1.03678	0.141396	0.223542	0.223483	0.246018	0.374244	0.372511	0.372976	0.201774	0.287375	-0.233199
etp	b0982	0.816018	0.527427	0.191944	0.209073	0.195248	0.387942	0.278498	0.267669	0.371018	0.319344	-0.246315
fldB	b2895	1.2895	0.62851	0.459806	0.526858	0.463263	0.673587	0.351015	0.471659	0.700275	0.585967	-0.249619
hisF	b2025	0.559604	0.976669	0.0655194	0.133944	0.121595	0.371466	0.39183	0.21855	0.328253	0.273401	-0.250274
insB-2	b0264	0.942744	1.31149	0.773587	0.730885	0.780823	0.907906	0.239594	0.778865	0.916919	0.847892	-0.250481
argA	b2818	0.869868	0.301509	0.264275	0.367883	0.28751	0.418209	0.255404	0.407762	0.296264	0.352013	-0.259179
	b2090	0.782835	0.514904	0.716162	0.800959	0.715119	0.705996	0.113606	0.391368	0.961534	0.676451	-0.260059
dgkA	b4042	0.683366	0.613162	0.260304	0.319772	0.284367	0.432194	0.199921	0.164273	0.595179	0.379726	-0.262444
ybaN	b0468	0.999013	0.247961	1.71944	1.53017	1.76175	1.25167	0.637931	0.21971	1.94711	1.08341	-0.263758
gltI	b0655	0.835745	1.07571	0.33368	0.314715	0.387071	0.589385	0.346038	0.607929	0.386508	0.497218	-0.266349
ispG	b2515	0.335956	0.113647	0.118643	0.12588	0.122505	0.163326	0.0966101	0.274709	0	0.137355	-0.268829
gpp	b3779	1.08868	0.974358	0.746854	0.62352	0.782766	0.843236	0.186184	0.42111	1.16525	0.79318	-0.268854
ygdK	b2811	1.43673	0.277697	0.472982	0.502278	0.414987	0.620935	0.464144	0.527571	0.463687	0.495629	-0.269972
elaD	b2269	1.32602	3.10877	1.19781	0.972202	1.2399	1.56894	0.87066	0.787889	1.87925	1.33357	-0.270335
ulaF	b4198	0.699615	1.03995	0.169113	0.188752	0.176834	0.454853	0.397491	0.415408	0.279332	0.34737	-0.270403
yabQ	b0057	6.58809	11.2091	15.803	8.10539	15.2868	11.3985	4.1394	12.4166	8.14118	10.2789	-0.270463
fpr	b3924	0.800047	1.46191	0.438711	0.472499	0.45016	0.724665	0.438725	0.867005	0.344546	0.605776	-0.270988
rpsC	b3314	0.452151	0.165557	0.188926	0.187776	0.234064	0.245695	0.118066	0.242022	0.185333	0.213677	-0.271183
fliF	b1938	0.41883	0.69025	0.199051	0.217151	0.347418	0.37454	0.198707	0.281427	0.35704	0.319233	-0.278334
paaF	b1393	0.593802	0.170311	0.16151	0.168159	0.164773	0.251711	0.191264	0	0.396742	0.198371	-0.278883
rplC	b3320	0.421695	0.151385	0.0833634	0.166502	0.173498	0.199289	0.129362	0.325569	0	0.162784	-0.282188
thrL	b0001	0.909249	0.81978	0.895804	0.836272	0.478629	0.787947	0.177041	1.47562	0	0.737811	-0.28319
yrbC	b3192	1.37127	0.768081	0.942324	0.979797	0.990773	1.01045	0.22074	1.89468	0	0.94734	-0.2859
	b3419	0.847063	0.738187	0.327925	0.365472	0.333604	0.52245	0.250031	0.298201	0.600535	0.449368	-0.292293
uvrB	b0779	0.654949	0.698024	0.209904	0.224356	0.240293	0.405505	0.248072	0.259008	0.405662	0.332335	-0.294955
gdhA	b1761	0.588622	0.234165	0.269432	0.290969	0.263625	0.329363	0.146343	0.321	0.250993	0.285996	-0.296334
fecB	b4290	0.726887	0.324263	0.639416	0.527064	0.647996	0.573125	0.156282	0.767197	0.286422	0.526809	-0.29636
yaiL	b0354	1.25888	1.22086	0.637871	0.538437	0.707794	0.872768	0.340742	0.875153	0.666149	0.770651	-0.299692
yhfT	b3377	1.06433	1.01691	0.446206	0.4326	0.4294	0.677889	0.33161	0.691185	0.464462	0.577823	-0.301756
yddE	b1464	0.789667	0.301513	0.150463	0.15237	0.167721	0.312347	0.274166	0.226803	0.23155	0.229176	-0.303358
pdxA	b0052	0.567976	0.155353	0.388091	0.411626	0.386271	0.381864	0.147385	0.261316	0.412328	0.336822	-0.305604
ddpC	b1485	0.327424	0.57422	0.22756	0.233046	0.231995	0.318849	0.148768	0.275742	0.270676	0.273209	-0.306787
yciQ	b1268	1.75101	3.08465	2.28749	2.17784	2.31788	2.32377	0.482088	3.14629	1.20241	2.17435	-0.309949
flgB	b1073	0.653628	0.968398	0.342206	0.145493	0.336724	0.48929	0.323905	0.470602	0.307108	0.388855	-0.310075
gpsA	b3608	0.209571	0.411463	0.0956105	0.0958558	0.111412	0.184783	0.135316	0.141031	0.141378	0.141205	-0.322047
yliC	b0831	0.48722	0.305918	0.701723	0.537639	0.843707	0.575241	0.206015	0.658077	0.359272	0.508674	-0.323117
ygdE	b2806	1.10682	0.462365	0.451174	0.488833	0.45213	0.592265	0.288049	0.420183	0.5764	0.498291	-0.326243
yecC	b1917	1.31704	0.549007	0.155652	0.309298	0.330788	0.532358	0.460517	0.440452	0.322644	0.381548	-0.327479
tufA	b3339	0.334357	0.41853	0.305732	0.303767	0.421998	0.356877	0.0591301	0.404926	0.269956	0.337441	-0.328696
yohF	b2137	0.484709	1.26348	0.11463	0.121408	0.123635	0.421572	0.496455	0.515367	0	0.257684	-0.330117
pabC	b1096	1.39488	0.802776	0.427481	0.378578	0.453396	0.691422	0.427623	0.770348	0.329222	0.549785	-0.331219
dicA	b1570	0.437237	0.426951	0.201069	0.214937	0.245948	0.305229	0.117003	0.287307	0.245569	0.266438	-0.331538
sapB	b1293	0.36209	0.333141	0.106484	0.11161	0.110321	0.204729	0.130851	0.0820876	0.240009	0.161048	-0.333819
mviN	b1069	0.222195	0.0890248	0.473301	0.480966	0.497969	0.352691	0.186183	0.139095	0.441845	0.29047	-0.334195
yhfW	b3380	0.98468	3.15203	1.43106	1.15646	1.47078	1.639	0.869161	1.09307	1.60307	1.34807	-0.334727
aspC	b0928	0.555417	0.223904	0.281125	0.296776	0.339004	0.339245	0.127687	0.282404	0.310247	0.296325	-0.336135
mhpF	b0351	0.926689	0.275588	0.567876	0	0.603758	0.474782	0.351645	0	0.712187	0.356094	-0.337524
insA-6	b3444	0.89378	1.39664	1.04417	1.18636	0.913596	1.08691	0.209157	1.34339	0.688653	1.01602	-0.338915
azoR	b1412	0.36134	0.317753	0.649532	0.665778	0.667306	0.532342	0.176808	0.679988	0.264671	0.472329	-0.339421
crp	b3357	0.756982	0.228121	0.334632	0.158536	0.352965	0.366247	0.232418	0.35234	0.22187	0.287105	-0.340518
tig	b0436	1.01373	0.141006	0.666013	0.786271	0.66431	0.654265	0.320278	0.626675	0.463414	0.545045	-0.341018
ycaJ	b0892	0.562886	0.208083	0.367442	0.493216	0.387128	0.403751	0.135285	0.348411	0.366707	0.357559	-0.341443
glyS	b3559	0.211928	0.244003	0.23918	0.20144	0.249664	0.229243	0.0212509	0.301573	0.142266	0.221919	-0.344628
ssuB	b0933	0.803036	0.389873	0.370996	0.263462	0.366086	0.43869	0.209577	0.510088	0.221639	0.365863	-0.347496
	b0159	0.422433	0.549772	0.234449	0.261743	0.314204	0.35652	0.129774	0.400063	0.22187	0.310966	-0.351026
ydfC	b1573	1.78688	1.30805	0.333466	0.352536	0.333288	0.822844	0.68285	0.275449	0.890727	0.583088	-0.351112
tyrP	b1907	0.344987	0.821465	0.224546	0.208913	0.281119	0.376206	0.254588	0.274878	0.297273	0.286075	-0.354027
yadG	b0127	0.54566	1.39124	0.713978	0.593339	0.652755	0.779395	0.347824	0.386341	0.924793	0.655567	-0.356008
eutI	b2458	0.607761	0.199769	0.137021	0.162096	0.13872	0.249073	0.202105	0	0.354067	0.177034	-0.356447
ydcF	b1414	0.708944	1.56379	0.356336	0.44235	0.353476	0.68498	0.512263	0.36075	0.643409	0.50208	-0.357043
fhuF	b4367	1.32446	1.03363	0.581544	0.589152	0.548572	0.815472	0.347793	0.920831	0.460829	0.69083	-0.35838
mrdB	b0634	0.144661	0.192696	0.0891694	0.0928465	0.13618	0.131111	0.0425007	0.231388	0	0.115694	-0.36274
yihE	b3859	1.84757	0.98356	0.686798	0.556056	0.701723	0.955141	0.52267	1.3795	0.14857	0.764033	-0.365639
yjhQ	b4307	1.28685	1.09098	1.01225	0.9735	0.992836	1.07128	0.12851	1.06752	0.980735	1.02413	-0.366923
yfaX	b2248	1.28204	1.34344	0.579806	0.631226	0.642611	0.895824	0.381941	0.843785	0.663954	0.75387	-0.371664
yeaG	b1783	0.780304	0.345926	0.577242	0.615574	0.655286	0.594866	0.158704	0.558273	0.512492	0.535382	-0.374811
yhdH	b3253	1.38158	0.874892	0.771398	0.823872	0.773296	0.925008	0.258753	1.20868	0.444588	0.826633	-0.380189
pheL	b2598	1.05452	0.826799	3.64273	0	0.910867	1.28698	1.3796	1.52222	0	0.76111	-0.381179
nuoL	b2278	0.288424	0.377662	0.183877	0.179636	0.168253	0.23957	0.091154	0.180868	0.228772	0.20482	-0.381227
yegU	b2099	0.488271	0.787573	0.183285	0.167497	0.183049	0.361935	0.273336	0.182169	0.332488	0.257328	-0.382703
glnP	b0810	0.937498	0.328679	0.284946	0.312262	0.271622	0.427002	0.286252	0.504414	0.128994	0.316704	-0.385317
yjdC	b4135	1.16212	0.815735	0.584276	0.620686	0.576069	0.751778	0.249293	0.755648	0.554276	0.654962	-0.38836
pdxK	b2418	0.983111	0.778236	0.498469	0.55382	0.491567	0.66104	0.214541	0.585535	0.569718	0.577627	-0.3888
ybiJ	b0802	0.870815	0.662701	0.534843	0.4976	0.555396	0.624271	0.15087	0.645759	0.484806	0.565283	-0.390987
yebY	b1839	1.45947	0.360515	0.665213	0.620861	0.774953	0.776203	0.411129	1.22808	0	0.61404	-0.394434
ytjC	b4395	0.897162	0.516469	0.766231	0.815126	0.820969	0.763191	0.145658	0.789372	0.621943	0.705658	-0.394995
yiaN	b3578	1.74023	3.83639	3.08734	2.86054	3.02767	2.91043	0.754042	1.97893	3.24268	2.6108	-0.397366
amyA	b1927	0.610481	0.495568	0.289648	0.235943	0.281736	0.382675	0.162029	0.348713	0.28689	0.317801	-0.400384
htpX	b1829	0.432481	0.242184	0.425395	0.326606	0.454308	0.376195	0.089594	0.13721	0.541372	0.339291	-0.411899
ygdI	b2809	1.01998	0.56341	0.562008	0.601652	0.650225	0.679455	0.193731	0.499355	0.699399	0.599377	-0.41335
astB	b1745	0.502209	0.209432	0.358263	0.334421	0.415252	0.363915	0.107851	0.315505	0.323099	0.319302	-0.413656
yffL	b2443	1.21918	0.773904	1.35036	1.23879	1.3533	1.18711	0.239118	0.457067	1.71932	1.08819	-0.413673
rplD	b3319	0.378455	0.152	0.151219	0.169176	0.142252	0.198621	0.101002	0.112904	0.200328	0.156616	-0.415882
yrfB	b3393	0.985935	1.90364	0.311407	0.297955	0.323473	0.764482	0.700737	0.393037	0.552457	0.472747	-0.416325
iaaA	b0828	0.837053	0.33038	0.381778	0.36131	0.406334	0.463371	0.210744	0.221802	0.526696	0.374249	-0.422891
lpxA	b0181	0.249624	0.105112	0.11206	0.113649	0.136963	0.143482	0.0605356	0.0917194	0.144004	0.117862	-0.423216
sapA	b1294	0.354275	0.260691	0.906111	0.238272	0.214013	0.394672	0.290797	0.273108	0.269981	0.271545	-0.423415
menF	b2265	0.727771	0.950594	0.265318	0.289417	0.257577	0.498135	0.321359	0.178943	0.544775	0.361859	-0.424062
eutT	b2459	0.583183	0.305814	0.258225	0.25893	0.277969	0.336824	0.139072	0	0.555572	0.277786	-0.42452
agaC	b3139	3.1512	2.99946	2.57971	2.57459	2.49216	2.75942	0.295377	0.515888	4.75185	2.63387	-0.425065
ampD	b0110	1.20937	1.55589	1.17961	1.33953	1.1986	1.2966	0.158094	0.695384	1.76304	1.22921	-0.426257
yphE	b2547	0.976033	0.753457	0.456632	0.48747	0.383499	0.611418	0.247178	0.183963	0.827528	0.505746	-0.427516
yfcH	b2304	0.715013	0.792294	0.219264	0.232323	0.217566	0.435292	0.29196	0.350618	0.268677	0.309647	-0.430349
cutA	b4137	0.995852	1.0482	0.501563	0.497692	0.536153	0.715893	0.280474	0.657383	0.532544	0.594963	-0.431161
	b4405	0.821655	1.1673	0.423641	0.448321	0.420789	0.656342	0.332158	0.764762	0.261462	0.513112	-0.431208
ccmB	b2200	0.603183	0.515635	0.188635	0.224447	0.174833	0.341347	0.202267	0.341916	0.163914	0.252915	-0.437201
yfdI	b2352	0.571406	0.887102	0.392105	0.438174	0.396024	0.536962	0.2088	0.364934	0.525935	0.445434	-0.438352
cbrA	b3690	1.42836	1.06509	0.386614	0.411937	0.420964	0.742593	0.477959	0.63788	0.426042	0.531961	-0.440691
yjgA	b4234	0.998936	0.151283	0.164971	0.167684	0.190501	0.334675	0.3716	0.126267	0.215502	0.170884	-0.440771
ydaW	b1361	0.803553	0.447223	0.553433	0.532087	0.516047	0.570469	0.136237	0.558284	0.462241	0.510262	-0.441921
nrfC	b4072	0.714901	0.780322	0.391754	0.337895	0.399888	0.524952	0.205953	0.431122	0.436695	0.433908	-0.442061
metB	b3939	0.920625	0.684383	0.422383	0.386124	0.474356	0.577574	0.223877	0.316121	0.639721	0.477921	-0.445127
ybeY	b0659	0.581425	0.65897	0.18078	0.183263	0.215144	0.363916	0.235942	0.517383	0	0.258692	-0.445977
ydcZ	b1447	0.487529	0.957199	0.455708	0.506929	0.440827	0.569639	0.218203	0.485446	0.455807	0.470627	-0.453761
ybhK	b0780	0.813883	1.12687	0.265572	0.235321	0.257007	0.539731	0.40855	0.307586	0.401029	0.354308	-0.453855
yhhJ	b3485	0.875515	0.808971	0.390266	0.44831	0.423612	0.589335	0.23298	0.480996	0.486172	0.483584	-0.453905
gcvT	b2905	0.741844	0.928499	0.441467	0.444022	0.450609	0.601288	0.223497	0.184852	0.8142	0.499526	-0.455318
ltaE	b0870	0.753788	0.852677	0.349343	0.347835	0.380536	0.536836	0.246033	0.336213	0.513276	0.424745	-0.455596
yejK	b2186	0.921974	0.504497	0.267489	0.241908	0.296672	0.446508	0.28539	0.63252	0	0.31626	-0.456385
cusR	b0571	0.696565	0.444088	0.248466	0.259264	0.264109	0.382498	0.19339	0.466071	0.122098	0.294084	-0.45718
alr	b4053	1.04682	0.517232	0.259082	0.2743	0.250469	0.469582	0.341297	0.245822	0.380944	0.313383	-0.457662
ygiB	b3037	1.36924	0.518758	0.684327	0.685959	0.715971	0.794851	0.33032	0.677755	0.604236	0.640995	-0.465777
gspE	b3326	1.43559	1.38676	0.800473	0.861653	0.90517	1.07793	0.306961	1.26731	0.602245	0.934776	-0.466356
poxB	b0871	0.765409	0.620358	0.748658	0.809365	0.816323	0.752023	0.0789758	0.614476	0.815812	0.715144	-0.466962
gutQ	b2708	0.462473	0.53632	0.160688	0.16954	0.212634	0.308331	0.177453	0.131476	0.319113	0.225294	-0.467937
ydcR	b1439	0.601895	0.237086	0.816012	0.91423	0.817922	0.677429	0.271397	0.918592	0.181959	0.550276	-0.468514
ygjO	b3084	1.13389	0.403044	0.444742	0.534584	0.489183	0.601088	0.301864	0.484765	0.433442	0.459104	-0.47036
puuA	b1297	0.580809	0.292295	0.162779	0.151499	0.170439	0.271564	0.182029	0.137138	0.233498	0.185318	-0.473805
pdxY	b1636	0.504977	0.372596	0.310355	0.286954	0.310706	0.357118	0.0885517	0.500303	0.129784	0.315044	-0.475134
yccE	b1001	0.94416	2.24809	0.909159	0.886947	0.886219	1.17491	0.600385	1.03595	0.742234	0.88909	-0.476069
fecD	b4288	0.976863	0.907023	0.25493	0.255575	0.273416	0.533561	0.37369	0.476618	0.232737	0.354677	-0.478695
abgR	b1339	0.987815	0.602604	2.3562	2.1781	2.50938	1.72682	0.869218	1.54788	1.06812	1.308	-0.481838
ldcC	b0186	1.02272	0.797526	0.607121	0.631934	0.687152	0.74929	0.169509	0.878411	0.456382	0.667397	-0.483116
yicG	b3646	1.98996	0.791785	0.575211	0.544779	0.524806	0.885309	0.626715	0.436177	0.726439	0.581308	-0.48507
pyrE	b3642	0.822356	0.64774	0.44344	0.453885	0.469375	0.567359	0.165316	0.547318	0.426754	0.487036	-0.485876
rne	b1084	0.342021	0.0668607	0.16223	0.183801	0.169974	0.184977	0.0991946	0	0.273353	0.136677	-0.486929
ycfQ	b1111	0.666086	0.172638	0.261716	0.277783	0.286497	0.332944	0.191673	0.478626	0	0.239313	-0.488492
miaA	b4171	0.966964	1.02592	0.257564	0.316884	0.270929	0.567652	0.392601	0.274407	0.476789	0.375598	-0.489183
ydcO	b1433	0.526736	0.174617	0.579288	0.624663	0.614575	0.503976	0.188059	0.268481	0.554582	0.411532	-0.491571
mdoB	b4359	1.2255	0.892294	0.807225	0.869451	0.843325	0.927559	0.169532	1.19786	0.489918	0.843889	-0.493536
yfdF	b2345	0.591	3.56143	1.03688	1.01727	1.0797	1.45726	1.19277	1.10551	0.62696	0.866233	-0.495504
hycD	b2722	0.766372	0.503237	0.286509	0.348133	0.279484	0.436747	0.205079	0.320973	0.349168	0.335071	-0.495792
yqeK	b2849	0.439817	0.860249	0.3933	0.410506	0.406963	0.502167	0.200891	0.541107	0.262642	0.401874	-0.499242
fxsA	b4140	2.36916	1.84662	1.388	1.28022	1.30967	1.63874	0.468088	2.24256	0.56751	1.40504	-0.499266
pflD	b3951	0.925538	1.13403	0.530566	0.627583	0.581544	0.759853	0.259482	0.731636	0.528837	0.630237	-0.499519
csgD	b1040	0.945553	3.05037	0.318314	0.291	0.344205	0.989889	1.18363	0.391978	0.404062	0.39802	-0.500045
hisM	b2307	2.09616	1.51771	1.19936	1.40456	1.12761	1.46908	0.383768	1.65771	0.896341	1.27703	-0.500441
fliR	b1950	2.1785	1.37817	0.601573	0.739772	0.657029	1.11101	0.673491	0.532888	1.01391	0.7734	-0.501283
ybiB	b0800	0.931064	0.205536	0.193007	0.204524	0.1851	0.343846	0.328374	0	0.357063	0.178532	-0.503434
yehD	b2111	1.18157	6.5692	0.342146	0.161416	0.478245	1.74652	2.72354	0.393783	0.354893	0.374338	-0.503821
fliN	b1946	0.556149	0.165413	0.282604	0.30928	0.480621	0.358814	0.157673	0.556802	0	0.278401	-0.509994
wcaI	b2050	1.03407	0.632786	0.314015	0.36049	0.358646	0.540002	0.303685	0.149453	0.619818	0.384635	-0.511605
nlpE	b0192	0.854389	0.532749	0.220648	0.192578	0.220485	0.40417	0.287846	0.227819	0.285947	0.256883	-0.511685
yeeS	b2002	0.561319	0.787103	0.565717	0.708147	0.621629	0.648783	0.0973955	0.874817	0.322768	0.598793	-0.513272
yfjY	b2644	1.30145	1.40886	0.801837	0.79189	0.845229	1.02985	0.300048	0.195722	1.55558	0.875649	-0.513934
iadA	b4328	0.636479	0.435247	0.23486	0.234945	0.240451	0.356397	0.178626	0.295283	0.233431	0.264357	-0.515267
mcrC	b4345	2.06146	4.43638	5.86654	5.68315	6.24444	4.85839	1.70431	4.34081	3.61111	3.97596	-0.517768
ygjE	b3063	0.896413	0.518395	0.509129	0.809033	0.497263	0.646047	0.191328	1.09364	0	0.546821	-0.518612
	b0725	0.887069	0.321864	0.3638	0.402714	0.40663	0.476415	0.232113	0.711687	0	0.355844	-0.51945
sbcD	b0398	1.69651	0.799677	0.827124	0.834383	0.799894	0.991517	0.394413	1.07952	0.492318	0.785921	-0.521271
yjeT	b4176	0.560612	0.897361	0.398755	0.389686	0.379413	0.525166	0.221	0.819753	0	0.409876	-0.521671
inaA	b2237	0.919461	0.496805	0.561805	0.586949	0.513974	0.615799	0.173556	0.582707	0.467685	0.525196	-0.522041
ppdB	b2825	0.837074	1.23066	0.333773	0.341133	0.4038	0.629288	0.39561	0.575374	0.269246	0.42231	-0.523186
malF	b4033	1.24413	0.919665	0.475767	0.476468	0.482079	0.719621	0.35005	0.547811	0.524221	0.536016	-0.524512
	b3286	1.49815	1.96549	1.25568	1.2602	1.30526	1.45696	0.301054	2.06523	0.530947	1.29809	-0.527705
fucK	b2803	1.27204	0.918765	0.51715	0.511182	0.493705	0.742568	0.345569	0.255814	0.863678	0.559746	-0.529047
yjiL	b4334	1.30484	0.522704	0.553288	0.540058	0.528536	0.689884	0.343968	0.311229	0.70259	0.506909	-0.531955
yejG	b2181	0.882279	0.730118	0.254813	0.28414	0.263634	0.482997	0.300095	0.645134	0	0.322567	-0.534597
amn	b1982	0.868254	0.923441	0.405768	0.413252	0.407461	0.603635	0.267479	0.277262	0.642558	0.45991	-0.537333
rnc	b2567	0.176499	0.256099	0.226489	0.210083	1.34926	0.443686	0.507046	0.338692	0	0.169346	-0.541054
ynjF	b1758	0.750034	0.947889	0.262453	0.246758	0.258934	0.493213	0.332251	0.309661	0.313725	0.311693	-0.546334
	b3108	0.742308	0.513336	0.287547	0.318596	0.331928	0.438743	0.191325	0.449281	0.219116	0.334198	-0.546425
dapD	b0166	0.48867	0.367353	0.740199	0.702664	0.781949	0.616167	0.179244	0.435067	0.601327	0.518197	-0.546574
yebC	b1864	0.757494	0.435681	0.298302	0.269067	0.37897	0.427903	0.195647	0.426268	0.215573	0.320921	-0.546811
ulaR	b4191	0.88677	0.410323	0.361038	0.46444	0.403606	0.505236	0.216427	0.250602	0.522484	0.386543	-0.548419
tpiA	b3919	0.55669	0.818907	0.204375	0.22608	0.207507	0.402712	0.276391	0.220485	0.280141	0.250313	-0.551387
ybaT	b0486	0.732749	1.45283	0.989414	0.946935	0.911772	1.00674	0.267845	1.42269	0.295155	0.858925	-0.55187
yadB	b0144	1.03426	0.522394	0.565068	0.484593	0.560047	0.633273	0.226499	0.61579	0.400455	0.508123	-0.552544
cysM	b2421	0.545482	0.730341	0.227754	0.255663	0.240706	0.399989	0.227028	0.548866	0	0.274433	-0.553043
nuoF	b2284	0.415439	0.133633	0.115798	0.129836	0.138232	0.186588	0.128206	0.229985	0	0.114992	-0.558437
	b4404	1.57574	0.870146	0.645351	0.793032	0.676	0.912053	0.381854	0	1.39705	0.698524	-0.559189
narH	b1225	0.519876	0.249178	0.265907	0.298027	0.328458	0.332289	0.109192	0.455398	0.0870007	0.271199	-0.55947
rsxD	b1630	0.905271	0.561514	0.325539	0.31442	0.303116	0.481972	0.259829	0.430399	0.242005	0.336202	-0.561024
hisI	b2026	0.563591	0.476886	0.498156	0.47647	0.434645	0.48995	0.0471733	0.242276	0.684596	0.463436	-0.562047
citE	b0616	0.735475	0.392469	0.397241	0.406377	0.387968	0.463906	0.151965	0.756584	0	0.378292	-0.563379
ydjQ	b1741	0.588112	0.252456	0.385081	0.358287	0.469164	0.41062	0.125835	0.263412	0.41552	0.339466	-0.565455
ytjB	b4387	2.04999	1.68529	0.759692	0.704611	0.747697	1.18945	0.63271	0.64665	1.01312	0.829883	-0.568304
dfp	b3639	0.554922	0.194736	0.0773218	0.153271	0.18313	0.232676	0.185861	0.253494	0	0.126747	-0.569937
cydA	b0733	0.377521	0.114434	0.437471	0.40805	0.453979	0.358291	0.139407	0.175641	0.381897	0.278769	-0.57043
visC	b2906	0.815152	0.549157	0.289903	0.272735	0.280718	0.441533	0.239019	0	0.60755	0.303775	-0.576347
yedR	b1963	1.44067	0.632601	0.487082	0.411473	0.49023	0.692411	0.42586	0.89289	0	0.446445	-0.577574
yehP	b2121	0.627227	0.597004	0.549476	0.699449	0.631809	0.620993	0.0547755	0.963908	0.214765	0.589337	-0.57793
glgA	b3429	1.35405	1.68661	0.657939	0.618193	0.640169	0.991393	0.497163	0.976984	0.430339	0.703662	-0.578748
rpoS	b2741	2.05788	0.92983	1.26346	1.13941	1.23337	1.32479	0.430085	0.816495	1.33237	1.07443	-0.582113
fhiA	b0229	0.680771	0.312684	0.188582	0.186877	0.218497	0.317482	0.209447	0.151238	0.239796	0.195517	-0.582318
ppiA	b3363	0.966676	1.2224	0.544898	0.591936	0.612735	0.787729	0.295333	0.767445	0.463891	0.615668	-0.582601
gntT	b3415	1.28983	2.0248	0.631916	0.690945	0.73716	1.07493	0.592924	0.600182	0.858192	0.729187	-0.583116
minD	b1175	0.280227	0.595132	0.106542	0.113221	0.0606013	0.231145	0.219894	0.205517	0	0.102758	-0.583856
yicE	b3654	1.41478	1.62102	1.00362	1.09829	0.991004	1.22574	0.279583	0.474834	1.64543	1.06013	-0.592346
	b3913	0.655969	0.709153	0.401457	0.401101	0.378383	0.509212	0.159632	0.829189	0	0.414594	-0.592727
osmE	b1739	1.2151	0.14989	0.887756	0.9454	0.885433	0.816716	0.396766	0.737042	0.423379	0.58021	-0.596082
yddK	b1471	0.223062	0.514127	0.386876	0.364686	0.405238	0.378798	0.10432	0.314264	0.318777	0.31652	-0.596981
rplK	b3983	0.483618	0.179847	0.164982	0.170912	0.175793	0.23503	0.139076	0	0.30384	0.15192	-0.597593
nadB	b2574	0.971625	0.447185	1.09988	1.03746	1.14818	0.940868	0.283842	0.594327	0.946854	0.770591	-0.599903
rsmB	b3289	1.06604	1.1299	0.520259	0.469114	0.553026	0.747668	0.321969	0.703174	0.404948	0.554061	-0.601322
tpx	b1324	0.766235	0	0.196774	0.179978	0	0.228597	0.315018	0.0757456	0	0.0378728	-0.605441
ytfH	b4212	0.954577	0.668646	0.369738	0.331025	0.400994	0.544996	0.264708	0.437049	0.331733	0.384391	-0.606724
ssuD	b0935	0.5029	0.301845	0.221789	0.220877	0.21134	0.29175	0.123561	0.282368	0.150696	0.216532	-0.608753
sppA	b1766	0.70824	0.828731	0.956306	0.941247	1.04547	0.895999	0.130196	1.22137	0.412068	0.816719	-0.608925
napG	b2205	0.917743	0.421148	0.46753	0.433287	0.467155	0.541373	0.211396	0.435114	0.389878	0.412496	-0.609647
yneF	b1522	0.479051	0.255253	0.13031	0.126108	0.141833	0.226511	0.150921	0.268959	0	0.134479	-0.609801
yhdT	b3257	1.3603	0.960409	0.789604	0.838937	0.812101	0.95227	0.237437	1.6148	0	0.807401	-0.610135
srlE	b2703	1.20927	0.648208	2.09644	1.8352	2.08517	1.57486	0.630985	1.27277	1.10297	1.18787	-0.613308
ybaW	b0443	1.47243	2.18198	0.372444	0.382877	0.205401	0.923027	0.865549	0.634455	0.14829	0.391372	-0.61424
ydaV	b1360	0.365034	0.177223	0.135523	0.144903	0.138185	0.192174	0.0980598	0.100029	0.163729	0.131879	-0.614878
era	b2566	0.270101	0.143946	0.109096	0.123775	0.124279	0.154239	0.0659421	0.226908	0	0.113454	-0.618501
dcd	b2065	0.402194	0.388899	0.2094	0.199262	0.222476	0.284446	0.101862	0	0.442795	0.221397	-0.618961
nuoI	b2281	0.491511	0.196808	0.536529	0.404516	0.63676	0.453225	0.165991	0.332238	0.368605	0.350422	-0.619328
ydgI	b1605	0.351008	0.251922	0.140894	0.138195	0.140698	0.204544	0.095166	0.118005	0.172744	0.145374	-0.621749
marR	b1530	1.02197	0.619421	0.410642	0.444602	0.410477	0.581423	0.261073	0.30094	0.537146	0.419043	-0.621971
yigI	b3820	2.54975	2.71472	1.46064	1.53996	1.59873	1.97276	0.606814	2.15708	1.03108	1.59408	-0.624048
ydiR	b1698	0.337678	0.506754	0.244258	0.196523	0.271779	0.311398	0.120549	0.186051	0.286175	0.236113	-0.624519
rof	b0189	0.939292	2.05837	0.686718	0.564899	0.79291	1.00844	0.602872	0.817734	0.444021	0.630877	-0.626269
yjeH	b4141	1.19424	2.26077	2.02619	1.86818	1.85045	1.83997	0.396743	1.9863	1.19604	1.59117	-0.627099
hisA	b2024	0.480479	0.62863	0.164899	0.178006	0.175425	0.325488	0.215624	0.0872726	0.293158	0.190215	-0.627352
yggJ	b2946	1.54335	0.676324	0.544839	0.608658	0.611746	0.796984	0.419816	0.586396	0.478473	0.532435	-0.630156
parC	b3019	0.367042	0.265168	0.2182	0.230065	0.202956	0.256686	0.0658162	0.218289	0.211835	0.215062	-0.632436
ygdL	b2812	0.830192	0.514327	0.345182	0.395172	0.353558	0.487686	0.203025	0.571521	0.146749	0.359135	-0.63318
ymcD	b0987	1.58993	2.2913	0.622033	0.575514	0.573214	1.1304	0.780328	0.993148	0.278331	0.63574	-0.633911
aroM	b0390	1.75098	0.450812	0.883766	0.806917	0.905385	0.959573	0.478841	0.534222	0.777369	0.655796	-0.6344
rpsP	b2609	0.668636	0.254566	0.28881	0.134211	0	0.269245	0.250419	0.22022	0	0.11011	-0.635474
selD	b1764	0.386193	0.706083	0.241829	0.221316	0.308547	0.372794	0.197158	0.326453	0.166561	0.246507	-0.640535
astD	b1746	0.461466	1.39065	0.175881	0.188384	0.147544	0.472785	0.528541	0	0.267077	0.133539	-0.641854
ycjO	b1311	0.67205	0.215477	0.314777	0.348489	0.387164	0.387591	0.171298	0.305737	0.249426	0.277581	-0.642215
trmC	b2324	1.33516	0.864686	1.46135	1.43779	1.51733	1.32326	0.264707	1.03943	1.26707	1.15325	-0.642271
ddpD	b1484	0.429942	0.132279	0.171246	0.194776	0.194215	0.224491	0.117631	0.121301	0.175292	0.148296	-0.647748
tolB	b0740	0.493477	0.534214	0.282165	0.325737	0.330507	0.39322	0.11264	0.341608	0.298881	0.320245	-0.647863
tyrB	b4054	1.13585	1.0001	0.461219	0.511039	0.440814	0.709804	0.331454	0.327003	0.662391	0.494697	-0.648983
ypdA	b2380	0.899113	0.789559	0.733937	0.812839	0.850418	0.817173	0.0623075	0.751761	0.801631	0.776696	-0.649635
	b4247	1.22959	0.258894	0.646782	0.654678	0.662731	0.690534	0.346722	0.623762	0.306401	0.465081	-0.650241
ydeS	b1504	1.037	2.20731	0.63497	0.56621	0.66055	1.02121	0.687998	0.470021	0.662196	0.566108	-0.661484
prpE	b0335	0.821755	0.233869	0.615295	0.538183	0.624487	0.566718	0.213508	0.313809	0.535878	0.424843	-0.664491
focB	b2492	0.85469	0.870254	0.158126	0.251921	0.191418	0.465282	0.364181	0.250242	0.196187	0.223214	-0.664691
yhcH	b3221	1.97932	0.350427	1.58001	1.41185	1.66997	1.39831	0.621012	1.18038	0.786903	0.983641	-0.667739
orn	b4162	0.518123	0.188431	0.235991	0.251385	0.237622	0.28631	0.131757	0.212663	0.18338	0.198022	-0.670088
sdhB	b0724	0.599099	0.16953	0.198057	0.193239	0.205848	0.273154	0.182712	0	0.300179	0.15009	-0.673546
yjfJ	b4182	1.84286	3.23647	0.840101	0.832414	0.832033	1.51678	1.05579	1.01481	0.595664	0.805236	-0.673939
mdtA	b2074	0.802091	0.970045	0.287299	0.269643	0.289655	0.523747	0.33613	0.160646	0.433427	0.297037	-0.674472
phoH	b1020	0.838811	0.256381	0.367635	0.365863	0.384763	0.442691	0.227219	0.312833	0.26598	0.289407	-0.674609
	b2612	1.1364	0.619047	0.602635	0.560253	0.576856	0.699038	0.245544	0.787139	0.279332	0.533236	-0.675245
uxuR	b4324	0.906345	1.33294	0.687729	0.768365	0.722253	0.883526	0.264622	1.00955	0.399326	0.704437	-0.676774
yicI	b3656	1.38568	1.17964	0.740752	0.714373	0.714523	0.946994	0.315144	0.771983	0.69194	0.731961	-0.682332
frvB	b3899	1.21542	2.07033	0.288321	0.283636	0.30847	0.833237	0.798569	0.207786	0.368092	0.287939	-0.682844
sodA	b3908	1.41594	0.939367	1.5029	1.35521	1.57802	1.35829	0.249009	1.43919	0.936159	1.18768	-0.685152
nudE	b3397	1.64628	1.53311	1.87465	1.33772	2.02429	1.68321	0.272141	2.06134	0.930406	1.49587	-0.688393
acrD	b2470	0.855073	0.645114	0.687519	0.640175	0.759942	0.717565	0.0906165	0.469042	0.841162	0.655102	-0.689312
sulA	b0958	1.02495	0.535063	0.690154	0.728182	0.705586	0.736787	0.178153	0.840721	0.38633	0.613525	-0.691889
oppF	b1247	0.496026	1.02855	0.208661	0.19506	0.231817	0.432022	0.35569	0.253155	0.117965	0.18556	-0.692914
rffH	b3789	1.4201	1.19694	0.632251	0.711881	0.643656	0.920965	0.363755	0.700698	0.636198	0.668448	-0.694196
secM	b0097	0.364811	0.321321	0.12893	0.0668024	0.121428	0.200658	0.133084	0.215986	0	0.107993	-0.696292
ulaD	b4196	0.929594	0.799752	0.264682	0.273704	0.283065	0.510159	0.32693	0.236325	0.32871	0.282517	-0.696304
yfeG	b2437	0.8218	0.261038	0.140476	0.295736	0.275182	0.358846	0.265782	0.344312	0	0.172156	-0.702418
yqiB	b3033	2.01301	0.691632	1.38517	1.4371	1.45825	1.39703	0.469709	1.35335	0.772855	1.0631	-0.710926
fic	b3361	0.907529	1.14654	0.201996	0.201124	0.203489	0.532136	0.459614	0	0.408028	0.204014	-0.713906
glpK	b3926	1.22524	1.1734	0.987277	0.933725	1.00417	1.06476	0.126886	1.5817	0.366143	0.973924	-0.715911
yjfO	b4189	4.73529	1.79678	3.09942	3.04592	3.23811	3.18311	1.04403	2.30028	2.57086	2.43557	-0.716007
ilvC	b3774	0.961298	1.60438	0.435307	0.441494	0.452408	0.778977	0.513123	0.230852	0.591371	0.411112	-0.716915
insA-3	b0275	0.987431	1.25244	1.0429	1.16951	0.94885	1.08023	0.127368	1.25228	0.725141	0.988709	-0.71852
rsxC	b1629	0.509629	0.0840635	0.28669	0.297407	0.326882	0.300935	0.151224	0.159585	0.224691	0.192138	-0.719441
ccmH	b2194	0.524914	0.723447	0.214725	0.216227	0.239586	0.38378	0.230618	0.19295	0.240838	0.216894	-0.723647
yijD	b3964	2.44437	1.74547	1.01745	0.894293	0.954013	1.41112	0.672761	1.29951	0.547063	0.923288	-0.725118
ydiO	b1695	1.07242	0.59817	0.29991	0.297105	0.295699	0.512661	0.33891	0.265923	0.267887	0.266905	-0.725136
pepB	b2523	0.791416	0.572959	0.468645	0.469435	0.537945	0.56808	0.132692	0.182411	0.761085	0.471748	-0.725981
yjcH	b4068	1.40836	1.47245	0.434819	0.45276	0.406249	0.834927	0.553434	0.593165	0.271836	0.4325	-0.727143
yjgH	b4248	2.90701	1.07575	1.48094	1.16156	1.42617	1.61029	0.74485	1.56582	0.570819	1.06832	-0.727617
mukB	b0924	0.370411	0.192386	0.223146	0.237708	0.233567	0.251444	0.0688296	0.402688	0	0.201344	-0.72788
sthA	b3962	1.05162	1.30887	0.630085	0.677888	0.684884	0.87067	0.297627	0.747524	0.558863	0.653194	-0.730702
ygdD	b2807	1.68436	0.441246	0.688291	0.81574	0.776118	0.881152	0.47201	0.205033	0.866925	0.535979	-0.731285
rhsB	b3482	2.47608	1.9719	2.24406	2.37655	2.15106	2.24393	0.196284	2.18176	2.0184	2.10008	-0.732866
yjgB	b4269	1.17917	2.64391	1.23985	1.10009	1.26492	1.48559	0.650632	1.12034	0.897174	1.00876	-0.732876
glmU	b3730	1.19073	0.152553	0.121813	0.127316	0.139039	0.34629	0.472204	0	0	0	-0.733349
phoB	b0399	0.879233	1.05514	0.543368	0.487973	0.514962	0.696136	0.255884	0.419462	0.597406	0.508434	-0.733543
moaB	b0782	0.906426	0.328797	0.395962	0.354117	0.398352	0.476731	0.241983	0.597521	0	0.29876	-0.735466
yncH	b1455	1.16693	0.499737	1.3889	1.24012	1.15462	1.09006	0.342922	0.52971	1.1459	0.837808	-0.735601
yhcG	b3220	3.53817	1.54364	1.80297	1.92053	1.77353	2.11577	0.80679	2.01896	1.02555	1.52225	-0.735648
holA	b0640	0.388738	0.0768837	0.0834967	0.0822116	0.121888	0.150644	0.134302	0	0.103539	0.0517696	-0.736208
hcaF	b2539	0.554867	0.50186	1.31225	1.36981	1.34549	1.01685	0.44679	1.2003	0.174672	0.687488	-0.737183
glnG	b3868	0.612817	0.227046	0.224394	0.248815	0.234422	0.309499	0.169825	0.189936	0.178623	0.18428	-0.737342
gntY	b3414	0.90654	0.759456	0.625706	0.724211	0.682835	0.73975	0.105705	1.01873	0.3047	0.661713	-0.738252
ydhM	b1649	0.367206	1.06641	0.269867	0.253717	0.314549	0.454351	0.344981	0	0.398891	0.199445	-0.738896
ybgC	b0736	1.26625	0	0.624752	0.473052	0.645928	0.601996	0.453516	0.531249	0	0.265624	-0.741698
ygcR	b2770	0.83563	0.475232	0.261658	0.244237	0.270871	0.417526	0.251978	0.311598	0.148248	0.229923	-0.744519
yggV	b2954	0.374995	1.16595	0.137361	0.136883	0.146978	0.392432	0.444196	0.120488	0	0.0602441	-0.747841
yjiH	b4330	1.06986	0.568367	0.464104	0.446167	0.390914	0.587883	0.276988	0.507674	0.253496	0.380585	-0.748403
	b1169	0.477716	2.14368	0.601985	0.592282	0.727053	0.908544	0.696081	0.220854	0.552271	0.386563	-0.749885
yfaE	b2236	0.771232	1.01692	0.686728	0.526594	0.733247	0.746945	0.177374	0.469787	0.757797	0.613792	-0.750689
fliP	b1948	0.630254	0.248559	0.199047	0.258754	0.231243	0.313572	0.178475	0.198011	0.160831	0.179421	-0.751649
yjgZ	b4277	1.15093	0.274421	0.908208	0.909916	0.949972	0.838689	0.330976	0.862381	0.316164	0.589272	-0.753577
yggU	b2953	0.851519	0.891381	0.334709	0.351671	0.345168	0.55489	0.289386	0.670693	0	0.335347	-0.758652
ycfN	b1106	0.802365	0.241374	0.168985	0.168271	0.175839	0.311367	0.276177	0	0.203059	0.10153	-0.759792
rlpA	b0633	0.528211	0.480957	0.302284	0.270409	0.322062	0.380784	0.115718	0.291909	0.292643	0.292276	-0.764862
btuF	b0158	1.01491	0.21868	1.81741	1.648	1.82129	1.30406	0.691196	0.35964	1.19106	0.775351	-0.764915
yegV	b2100	0.836438	0.647888	0.301621	0.262908	0.314591	0.472689	0.255575	0.239987	0.312167	0.276077	-0.769292
mdtG	b1053	0.842644	1.25702	0.765388	0.666328	0.801436	0.866563	0.227815	0.573558	0.808927	0.691242	-0.769573
phnB	b4107	1.35965	0.872965	0.393383	0.355476	0.383497	0.672994	0.43997	0.668319	0	0.334159	-0.770132
yjgD	b4255	1.69883	0.49058	0.584971	1.60705	0.468582	0.970002	0.625806	0.759674	0.215878	0.487776	-0.770569
cyaY	b3807	0.780411	1.27947	0.730615	0.719775	0.73888	0.849831	0.241272	0.572231	0.754144	0.663188	-0.773581
yecG	b1895	2.76412	4.70284	1.43366	1.11643	1.43239	2.28989	1.49103	1.20867	1.06394	1.13631	-0.773681
flgF	b1077	0.492391	0.439507	0.149321	0.157347	0.171927	0.282099	0.169065	0.0790224	0.223035	0.151029	-0.775266
yfiH	b2593	0.997139	0.450861	0.821532	0.805053	0.864967	0.78791	0.202941	0.704336	0.556738	0.630537	-0.775463
yheS	b3352	0.968558	1.06761	0.38786	0.452661	0.447528	0.664843	0.325356	0.364103	0.459112	0.411608	-0.778331
birA	b3973	0.585238	0.625315	0.306317	0.316307	0.34752	0.436139	0.155792	0.628732	0	0.314366	-0.781641
ccmG	b2195	0.774241	1.09758	0.210211	0.211706	0.115612	0.48187	0.431716	0	0.2882	0.1441	-0.782391
agaS	b3136	1.0292	0.890197	0.508874	0.482278	0.589548	0.700019	0.245295	0.390446	0.625433	0.50794	-0.783057
pstS	b3728	0.497886	0.476501	0.751817	0.700556	0.866831	0.658718	0.167928	0.552576	0.501742	0.527159	-0.783426
gntP	b4321	1.07107	0.47623	0.282488	0.251448	0.311336	0.478514	0.342439	0.178113	0.241328	0.209721	-0.784938
ycdL	b1011	0.351986	0.233083	0.112715	0.125818	0.121053	0.188931	0.103605	0	0.214329	0.107165	-0.78921
pqiB	b0951	1.25844	0.736736	0.429	0.409787	0.473311	0.661454	0.358757	0.586337	0.169657	0.377997	-0.790109
ytfI	b4215	1.5658	1.01968	0.986025	1.04545	0.999774	1.12335	0.248347	0.956859	0.896663	0.926761	-0.791572
nudC	b3996	1.37311	1.11912	0.880166	0.950781	0.782264	1.02109	0.23204	0.780839	0.893616	0.837228	-0.792366
fsr	b0479	0.763255	0.807322	0.282257	0.262618	0.308799	0.48485	0.275192	0.190133	0.342953	0.266543	-0.793291
	b1052	1.48672	2.19237	0.755325	0.787848	0.852177	1.21489	0.623393	1.43866	0	0.71933	-0.794935
dmsD	b1591	1.11662	0.259249	0.89809	0.707755	0.960719	0.788486	0.330135	0.436507	0.614067	0.525287	-0.797246
ynfH	b1590	0.66256	0.867036	0.447986	0.342509	0.419122	0.547843	0.214328	0.752589	0	0.376294	-0.800399
yfbT	b2293	1.21341	0.550399	0.762988	0.820239	0.735231	0.816453	0.243837	0.655281	0.587271	0.621276	-0.800439
yfeC	b2398	2.00778	1.32376	0.533886	0.422024	0.571795	0.97185	0.680288	0.297485	0.556963	0.427224	-0.800581
ybdA	b0591	0.609561	0.275864	0.171904	0.171625	0.168133	0.279417	0.190112	0	0.254218	0.127109	-0.801153
sspB	b3228	0.737061	0.380706	0.285266	0.151629	0.325545	0.376041	0.218808	0	0.401015	0.200507	-0.802227
yhaH	b3103	2.04687	2.97217	0.84348	0.334708	0.813726	1.40219	1.08148	0.54062	0.51632	0.52847	-0.807892
yafT	b0217	0.947592	1.57347	0.857849	0.79015	0.809133	0.99564	0.328709	0.533716	0.924688	0.729202	-0.810558
yjcE	b4065	0.816412	0.993404	0.235334	0.478078	0.48244	0.601134	0.301356	0.185992	0.52477	0.355381	-0.81549
yciO	b1267	0.935624	0.478337	0.628805	0.61394	0.743702	0.680082	0.171066	0.769667	0.311093	0.54038	-0.816654
ydfI	b1542	0.848473	1.07584	0.342333	0.387384	0.353648	0.601536	0.339278	0.216741	0.430546	0.323643	-0.819069
ycdG	b1006	0.486531	0.454711	0.170384	0.176552	0.0884663	0.275329	0.181984	0.152089	0.100415	0.126252	-0.819175
srlR	b2707	1.01938	0.381278	0.450346	0.411133	0.48482	0.549391	0.265634	0	0.66229	0.331145	-0.821606
ssuC	b0934	0.463869	0.116853	0.177611	0.179865	0.14504	0.216648	0.140608	0.0726993	0.129073	0.100886	-0.823296
yigB	b3812	0.836708	0.175353	0.202235	0.216729	0.253251	0.336855	0.280837	0.209764	0	0.104882	-0.826005
galF	b2042	1.20951	1.84777	1.4293	1.46514	1.43016	1.47637	0.231103	2.57071	0	1.28535	-0.826564
rffM	b3794	1.08744	2.01332	1.04148	0.97646	0.993668	1.22247	0.444212	0.699586	1.00997	0.854778	-0.827748
ppa	b4226	0.62716	0.286021	0.620626	0.567821	0.66024	0.552374	0.152536	0.549234	0.302065	0.42565	-0.830782
oxyR	b3961	1.15461	1.65601	0.42693	0.407032	0.445757	0.818067	0.564792	0.570049	0.124848	0.347448	-0.833261
cydC	b0886	0.344608	0.135066	0.22469	0.271358	0.244644	0.244073	0.0760106	0.129027	0.232436	0.180731	-0.83333
frwD	b3953	0.601007	1.63977	0.288107	0.302296	0.271889	0.620613	0.58578	0.262983	0	0.131492	-0.834992
priC	b0467	0.4762	1.06234	0.372339	0.322983	0.293941	0.505561	0.318878	0	0.478139	0.239069	-0.835716
wcaJ	b2047	0.458515	0.417724	0.330784	0.307911	0.340109	0.371009	0.0640192	0.194337	0.440517	0.317427	-0.83696
rpsI	b3230	0.493886	0.293943	0.224309	0.229878	0.240634	0.29653	0.113731	0.14794	0.254697	0.201318	-0.837168
caiB	b0038	1.14625	1.15014	0.432123	0.468556	0.469928	0.7334	0.378961	0.51242	0.317118	0.414769	-0.840801
atpB	b3738	0.22315	0.345547	0.299721	0.466853	0.457788	0.358612	0.104332	0.541744	0	0.270872	-0.840962
ydiT	b1700	0.705503	1.93041	0.438116	0.461148	0.475307	0.802097	0.639912	0.201004	0.32386	0.262432	-0.843344
yegH	b2063	0.6935	0.97163	0.737854	0.719855	0.756156	0.775799	0.111891	0.952212	0.410413	0.681313	-0.844451
ycfJ	b1110	1.28858	0.583529	0.867245	1.11564	0.884667	0.947932	0.268081	1.03802	0.404209	0.721117	-0.846072
yfeR	b2409	1.28767	0.509996	0.848399	0.947464	0.886312	0.895969	0.277225	0.832163	0.490193	0.661178	-0.846932
fadH	b3081	0.960653	0.631393	0.414863	0.384587	0.375764	0.553452	0.250591	0.556795	0.125307	0.341051	-0.847602
chbG	b1733	0.588061	0.625457	0.149641	0.154363	0.162862	0.336077	0.247497	0.251581	0	0.125791	-0.849652
tatC	b3839	1.12677	1.28047	0.683589	0.68919	0.624238	0.880851	0.300694	0.521749	0.728262	0.625005	-0.85085
ftsE	b3463	0.306678	0.29726	0.138924	0.135496	0.14637	0.204946	0.0887194	0	0.258848	0.129424	-0.851243
ybeD	b0631	0.491346	0.25971	0.279049	0.141007	0.341523	0.302527	0.128108	0	0.386501	0.19325	-0.853004
ppdC	b2823	0.586829	0.846719	0.218018	0.228805	0.229073	0.421889	0.284477	0.358416	0	0.179208	-0.853076
yiaK	b3575	0.958844	0.890336	0.738972	0.924977	0.834942	0.869614	0.0862058	0.748132	0.844007	0.79607	-0.85313
yfgB	b2517	0.981974	0.311688	0.435019	0.441073	0.406705	0.515292	0.265984	0.288391	0.288047	0.288219	-0.853708
mtlD	b3600	1.27654	1.09104	0.65963	0.641541	0.748025	0.883355	0.284854	0.773361	0.505476	0.639419	-0.856354
	b3767	1.42558	0.855164	0.390769	0.398656	0.425076	0.699049	0.450709	0.208049	0.418072	0.31306	-0.856404
ybgK	b0712	1.03417	0.496262	0.333664	0.378428	0.324649	0.513434	0.299016	0.335595	0.178549	0.257072	-0.857351
rhaR	b3906	0.842326	0.424996	0.40578	0.440048	0.385786	0.499787	0.192567	0.264226	0.405099	0.334662	-0.857491
bioB	b0775	0.620438	0.34215	0.254188	0.266379	0.286096	0.35385	0.152791	0.22973	0.215862	0.222796	-0.857736
yheN	b3345	0.511808	0.357079	0.495442	0.548672	0.531271	0.488854	0.0763421	0.561133	0.285494	0.423314	-0.858514
nadC	b0109	0.932571	0.113797	0.756537	0.679858	0.778266	0.652206	0.314655	0.225215	0.537629	0.381422	-0.860574
frlA	b3370	1.0072	1.53783	0.924766	0.97329	1.03085	1.09479	0.250855	0.454747	1.30284	0.878793	-0.861024
yjbJ	b4045	2.343	3.001	1.39055	1.54955	1.46021	1.94886	0.70219	1.4118	1.27672	1.34426	-0.861025
yfiK	b2578	1.43715	0.831158	2.12913	2.54994	2.0719	1.80385	0.673593	0.917412	1.52788	1.22265	-0.862848
yeiE	b2157	0.79339	0.240379	0.76756	0.653794	0.723542	0.635733	0.227253	0.58149	0.297086	0.439288	-0.864432
treB	b4240	1.09301	0.402323	0.30778	0.331103	0.301021	0.487048	0.341113	0	0.384283	0.192142	-0.864541
ybfC	b0704	0.734922	4.0455	1.90288	1.69509	1.78744	2.03317	1.21723	1.02193	0.924243	0.973089	-0.870896
yphB	b2544	0.371117	0.671273	0.315731	0.413677	0.317168	0.417793	0.14747	0.373432	0.204801	0.289116	-0.872564
tap	b1885	0.546451	0.148547	1.06658	0.99067	1.00419	0.751289	0.395579	0.275351	0.535472	0.405412	-0.874357
malZ	b0403	0.744534	1.02207	1.55707	1.4296	1.37815	1.22629	0.334517	0.662391	1.20495	0.933671	-0.874737
narW	b1466	0.362228	0.10317	1.00701	0.900432	1.04976	0.684519	0.425986	0	0.622552	0.311276	-0.876188
ybdH	b0599	0.760889	0.911689	0.800922	0.713361	0.797678	0.796908	0.0732614	0.530284	0.93514	0.732712	-0.876261
amiB	b4169	0.9547	1.51781	0.646559	0.669334	0.622104	0.882101	0.380047	0.936918	0.161145	0.549032	-0.87639
	b0701	1.96216	3.87365	3.20829	3.75406	3.24548	3.20873	0.75743	2.624	2.46348	2.54374	-0.877959
gspO	b3335	1.13532	3.28305	1.74054	2.00288	1.59114	1.95059	0.80873	1.93061	0.549916	1.24027	-0.87832
yehS	b2124	1.57874	0.641497	1.19262	1.26596	1.28364	1.19249	0.341502	0.783815	1.00048	0.892146	-0.879492
mmuP	b0260	0.776482	0.275447	0.429222	0.430086	0.392315	0.46071	0.187511	0.279499	0.31177	0.295635	-0.880351
ydcU	b1442	0.388149	0.316123	0.459586	0.39609	0.492581	0.410506	0.0684852	0.506443	0.193862	0.350153	-0.881261
gadB	b1493	1.66051	0.787769	0.74967	0.860252	0.799616	0.971564	0.387177	0.750909	0.509549	0.630229	-0.881599
sdaA	b1814	0.653248	0.480048	0.371411	0.369273	0.379131	0.450622	0.122399	0.497436	0.187831	0.342633	-0.882271
ybhG	b0795	0.836962	0.337361	0.508928	0.560639	0.515765	0.551931	0.180635	0.481882	0.303041	0.392462	-0.882825
grxB	b1064	1.04194	0.875517	0.259596	0.503214	0.505799	0.637214	0.3156	0.716919	0	0.35846	-0.883251
cspE	b0623	2.14423	0.960273	0.576995	0.56646	0.648576	0.979306	0.670649	0.773176	0	0.386588	-0.883797
yjjX	b4394	0.878622	1.01905	0.407755	0.409285	0.408842	0.624711	0.300022	0.234363	0.483672	0.359018	-0.885579
fruK	b2168	0.327755	0.217808	0.393551	0.384776	0.432313	0.351241	0.0834315	0.364139	0.19034	0.277239	-0.886971
ygaY	b2681	1.34416	0.393997	0.295531	0.287025	0.303619	0.524866	0.460021	0.116421	0.116686	0.116553	-0.887596
yaeB	b0195	0.668778	1.57397	0.495671	0.471652	0.54303	0.75062	0.466507	0.283853	0.384583	0.334218	-0.892596
modB	b0764	1.01818	0.420026	0.359219	0.310421	0.361333	0.493837	0.295681	0.0824973	0.376268	0.229382	-0.894391
phnO	b4093	1.13777	0.286813	0.381939	0.201174	0.379526	0.477445	0.376632	0.280294	0	0.140147	-0.895563
dksA	b0145	0.853553	0.270749	0.602872	0.726668	0.595242	0.609817	0.216962	0.612452	0.218481	0.415466	-0.895781
cueR	b0487	0.751781	0.699297	0.354063	0.333216	0.421633	0.511998	0.198525	0.195857	0.471159	0.333508	-0.899079
yqiH	b3047	3.60817	9.7444	4.96975	4.77823	4.81041	5.58219	2.38945	5.49883	1.364	3.43142	-0.900114
amiA	b2435	1.05301	0.323329	0.689296	0.810072	0.739634	0.723068	0.263456	0.612025	0.357609	0.484817	-0.904329
yqcC	b2792	2.02032	0.850497	0.744969	0.725291	0.71942	1.0121	0.566104	0.997369	0	0.498684	-0.906926
yraM	b3147	0.866373	1.12671	0.517436	0.418514	0.48286	0.682379	0.303283	0.339995	0.47441	0.407203	-0.907323
eutH	b2452	0.675619	0.580215	0.31666	0.361727	0.338313	0.454507	0.162638	0.254607	0.35905	0.306828	-0.908021
rffG	b3788	2.0684	1.6283	0.535625	0.498245	0.47663	1.04144	0.753157	0.39698	0.308597	0.352789	-0.914354
yrdD	b3283	2.07005	1.94461	0.76017	0.963715	0.850979	1.3179	0.635022	1.03042	0.444001	0.737209	-0.914448
yhgF	b3407	0.815759	1.64351	0.752309	0.910431	0.831344	0.990671	0.369268	0.636284	0.668876	0.65258	-0.915571
secG	b3175	0.667197	1.71311	1.27478	1.36589	1.21619	1.24743	0.377255	1.03152	0.770682	0.9011	-0.918035
ilvB	b3671	1.35164	0.567537	0.349128	0.371963	0.298668	0.587787	0.439035	0.217251	0.147819	0.182535	-0.923052
fdhE	b3891	1.07172	0.938738	0.464167	0.451736	0.500699	0.685412	0.296261	0.509244	0.314442	0.411843	-0.923405
speF	b0693	1.51604	0.89908	0.676693	0.735219	0.671819	0.89977	0.356576	0.688427	0.451041	0.569734	-0.925567
yhdE	b3248	0.927118	1.76293	0.957054	0.868963	1.03566	1.11035	0.369723	1.13577	0.399949	0.767861	-0.926329
rluA	b0058	1.32319	1.51359	0.853782	1.91421	1.91138	1.50323	0.444353	1.13025	1.05262	1.09144	-0.92673
ynbA	b1408	1.03413	1.80944	0.480385	0.420024	0.469814	0.842758	0.59586	0.580664	0	0.290332	-0.927107
pspB	b1305	0.809525	1.41782	0.768381	0.797667	0.797873	0.918253	0.279679	1.31789	0	0.658943	-0.927167
kefB	b3350	0.969273	2.36834	0.971367	0.914523	0.922226	1.22915	0.637364	0.321392	0.954412	0.637902	-0.927638
dcm	b1961	0.646338	0.522325	0.191376	0.268861	0.236649	0.37311	0.199647	0.155967	0.219005	0.187486	-0.929761
atpE	b3737	0.442741	0.884085	0.208606	0.235678	0.218257	0.397873	0.288447	0.259043	0	0.129522	-0.930332
yneG	b1523	0.826011	0.432693	0.181164	0.177626	0.175048	0.358508	0.283676	0.189168	0	0.0945841	-0.93037
ydcS	b1440	1.15812	0.272049	0.563884	0.633975	0.566431	0.638893	0.322132	0.359024	0.318768	0.338896	-0.931285
yafZ	b0252	1.04009	1.887	0.843074	0.797167	0.818086	1.07708	0.463012	0.688252	0.602194	0.645223	-0.932719
ybgP	b0717	1.20046	0.921251	0.693443	0.776084	0.748649	0.867978	0.20404	0.731924	0.622943	0.677433	-0.933859
yniA	b1725	0.855247	0.750648	0.55673	0.59638	0.594482	0.670698	0.127251	0.859457	0.242946	0.551201	-0.939059
	b1417	0.648114	0.275473	0.400614	0.384389	0.415117	0.424742	0.136455	0.593167	0	0.296583	-0.939198
	b3914	1.07168	0.88911	0.568199	0.594499	0.657091	0.756116	0.217087	0.584265	0.520131	0.552198	-0.939339
fklB	b4207	1.47801	1.18059	4.37354	1.82445	1.79205	2.12973	1.28136	1.29879	0.552919	0.925855	-0.939526
argF	b0273	0.721226	0.384109	0.600396	0.632086	0.599366	0.587436	0.124042	0.558971	0.382394	0.470683	-0.941244
ddpX	b1488	0.671896	0.866859	0.440968	0.490465	0.445968	0.583231	0.184385	0.485129	0.33413	0.40963	-0.941515
ygjK	b3080	1.04534	0.591051	0.660022	0.686104	0.637561	0.724016	0.182988	0.52336	0.580074	0.551717	-0.941588
dsdC	b2364	1.14721	0.905215	0.422501	0.487897	0.462348	0.685033	0.323828	0.648213	0.112023	0.380118	-0.941597
yeeA	b2008	0.572891	0.288979	0.173979	0.195029	0.155027	0.277181	0.173136	0	0.227983	0.113991	-0.94255
ybfF	b0686	0.891137	0.655379	0.559173	0.532611	0.58943	0.645546	0.14472	0.470883	0.547143	0.509013	-0.943431
dhaL	b1199	0.544646	0.199822	0.26865	0.299095	0.310214	0.324485	0.130363	0	0.40245	0.201225	-0.945521
fepC	b0588	0.558494	1.03428	0.657133	0.615265	0.61375	0.695784	0.192442	0.717978	0.309175	0.513576	-0.946822
hcaB	b2541	0.799995	0.442766	0.465882	0.49638	0.462707	0.533546	0.150178	0.660613	0.121756	0.391185	-0.947949
yojI	b2211	0.608475	0.48206	0.200179	0.165121	0.23028	0.337223	0.196464	0.148766	0.153164	0.150965	-0.948048
galT	b0758	0.904881	0.382709	0.355113	0.352348	0.358201	0.47065	0.243043	0.292618	0.187684	0.240151	-0.948391
aroL	b0388	0.946678	0.45048	0.458237	0.493133	0.481685	0.566042	0.213479	0.499206	0.224435	0.36182	-0.95664
yhgG	b3410	2.81856	1.06955	0.883291	1.00407	0.926309	1.34036	0.829433	0.372089	0.721451	0.54677	-0.956781
ycjQ	b1313	0.643645	0.218898	0.368825	0.505049	0.404432	0.42817	0.158288	0.221783	0.330267	0.276025	-0.961188
sgbU	b3582	1.15986	1.08881	0.605318	0.546403	0.705062	0.821091	0.283687	0.510725	0.5853	0.548013	-0.962604
ampG	b0433	1.21561	1.13529	0.826431	0.893411	0.831125	0.980374	0.182259	0.62395	0.985763	0.804856	-0.963014
yrdA	b3279	0.757344	0.880299	1.05492	1.19157	1.05844	0.988513	0.170058	1.01935	0.630134	0.824744	-0.963018
cysU	b2424	0.258842	0.646602	0.169404	0.183277	0.190665	0.289758	0.202445	0	0.189541	0.0947707	-0.963162
yahF	b0320	1.14139	0.556012	0.792928	0.834919	0.862744	0.837599	0.208697	0.375694	0.897307	0.636501	-0.963591
ttdB	b3062	0.726011	0.954819	0.384778	0.360725	0.352339	0.555735	0.272437	0.453572	0.132547	0.29306	-0.964168
ftsL	b0083	0.319644	0.228165	0.170256	0.180091	0.20351	0.220333	0.0598627	0.142167	0.182778	0.162472	-0.966558
yhhK	b3459	1.30937	0.309817	0.626501	0.613914	0.626293	0.69718	0.36803	0.682122	0	0.341061	-0.967635
tolQ	b0737	0.796343	0.288481	0.320764	0.367796	0.328782	0.420433	0.212028	0.173222	0.256771	0.214996	-0.968912
ygcN	b2766	0.722712	0.565634	0.370972	0.38513	0.376914	0.484272	0.156257	0.373301	0.292215	0.332758	-0.969647
idi	b2889	2.22662	2.62641	1.33808	1.2841	1.41244	1.77753	0.610769	1.73949	0.630141	1.18482	-0.970439
yjbO	b4050	1.72563	0.86659	0.324583	0.320334	0.318325	0.711093	0.614374	0.229693	0	0.114847	-0.970495
yraQ	b3151	0.890985	0.607261	0.639279	0.314937	0.587268	0.607946	0.204558	0.380955	0.437866	0.409411	-0.97056
endA	b2945	1.07763	1.59673	0.354164	0.388741	0.387319	0.760917	0.557322	0	0.438591	0.219295	-0.971829
ybgH	b0709	0.605204	1.38902	2.70856	2.97163	2.38889	2.01266	0.989357	1.21694	0.881711	1.04933	-0.973696
ydfZ	b1541	0.73007	0.631386	0.595344	0.263731	0.657037	0.575513	0.181147	0.798153	0	0.399077	-0.973997
leuC	b0072	1.16406	0.677739	0.235757	0.537174	0.488622	0.62067	0.343182	0.424942	0.146573	0.285758	-0.975904
ydhX	b1671	0.681855	0.584622	0.290411	0.245298	0.295816	0.4196	0.198999	0.450068	0	0.225034	-0.977724
yhbS	b3156	0.794882	0.856161	0.341114	0.341762	0.369614	0.540706	0.261154	0.569693	0	0.284846	-0.979729
galK	b0757	0.76972	0.650717	0.328817	0.341185	0.321373	0.482363	0.212334	0.317422	0.231114	0.274268	-0.980036
spoT	b3650	0.435863	0.219094	0.239582	0.24196	0.242191	0.275738	0.0900308	0.142986	0.231728	0.187357	-0.981675
ychQ	b1213	1.17931	0.275183	0.201648	0.232575	0.205548	0.418853	0.426121	0	0	0	-0.982945
tatB	b3838	2.13661	0.837835	1.2687	1.54482	1.31076	1.41974	0.475093	0.86798	1.03035	0.949166	-0.990496
ybbN	b0492	1.02566	0.381368	0.470507	0.488691	0.477015	0.568649	0.259016	0.624102	0	0.312051	-0.990663
yffI	b2438	0.520688	0.217319	0.268226	0.288536	0.227974	0.304549	0.124262	0.362583	0	0.181292	-0.991911
fhuE	b1102	0.678159	0.944339	0.660105	0.750305	0.674417	0.741465	0.1187	0.599194	0.647972	0.623583	-0.993111
acnB	b0118	0.255863	0.360559	0.175052	0.199903	0.210217	0.240319	0.0733119	0.0607311	0.274238	0.167485	-0.993479
ydfH	b1540	0.672953	0.552176	0.372384	0.294097	0.364522	0.451226	0.156347	0.370813	0.220895	0.295854	-0.99377
rsxB	b1628	0.510061	0.239408	0.518443	0.743479	0.575955	0.517469	0.181573	0.311734	0.362098	0.336916	-0.994384
lpxC	b0096	0.342103	0.0395953	0.321397	0.286659	0.36868	0.271687	0.133162	0.112374	0.165625	0.138999	-0.996441
dtd	b3887	0.979044	0.761342	0.660488	0.635285	0.682757	0.743783	0.139723	0.645952	0.562687	0.60432	-0.998142
deoR	b0840	0.416412	0.289458	0.417964	0.456584	0.422193	0.400522	0.064235	0.365954	0.30669	0.336322	-0.999457
ydcK	b1428	1.0685	0.261429	1.42955	1.22099	1.39297	1.07469	0.476985	0.933101	0.259529	0.596315	-1.0029
hcaR	b2537	0.975208	0.186883	1.48438	1.36589	1.70993	1.14446	0.597898	0.375188	0.713288	0.544238	-1.00388
yebA	b1856	0.801461	0.250087	0.518544	0.497153	0.524526	0.518354	0.195323	0.252015	0.391972	0.321994	-1.00531
insA-7	b4294	0.890144	1.0889	0.837064	0.931323	0.788612	0.907209	0.114969	0.890912	0.691933	0.791423	-1.00712
murP	b2429	0.789902	0.462619	0.333052	0.327567	0.320729	0.446774	0.200636	0.370481	0.117777	0.244129	-1.01001
sufC	b1682	0.775971	0.326132	0.152217	0.179362	0.171952	0.321127	0.263528	0.109531	0	0.0547653	-1.01075
luxS	b2687	0.921516	0.316503	0.355716	0.451149	0.374607	0.483898	0.249488	0.463373	0	0.231686	-1.01092
pflA	b0902	0.948481	1.46751	0.55806	0.88783	0.980681	0.968511	0.325778	0.645128	0.632938	0.639033	-1.01136
elbB	b3209	1.26208	0.528177	0.445262	0.485538	0.503611	0.644933	0.346319	0.184806	0.404446	0.294626	-1.01152
yegD	b2069	0.938663	0.448811	0.378773	0.397455	0.40986	0.514712	0.23838	0.247712	0.297944	0.272828	-1.0147
yajL	b0424	0.715465	0.350145	0.482297	0.36046	0.511901	0.484054	0.147933	0.233663	0.433478	0.333571	-1.01724
dkgA	b3012	1.11911	2.63262	1.17606	1.07346	1.17162	1.43457	0.671047	0.676113	0.8269	0.751507	-1.01791
yicM	b3662	1.34624	1.61165	1.59041	1.61765	1.53745	1.54068	0.113192	1.54544	1.3051	1.42527	-1.01959
yraN	b3148	1.39288	0.607781	0.576132	0.515626	0.573924	0.733268	0.370229	0.710261	0	0.35513	-1.02136
ygcF	b2777	1.03902	1.4531	0.632373	0.632949	0.644556	0.880399	0.364525	0.358128	0.65759	0.507859	-1.02199
ccmE	b2197	0.477607	0.666692	0.367997	0.334044	0.18238	0.405744	0.18008	0.253307	0.189736	0.221521	-1.023
recC	b2822	0.496274	0.65676	0.245188	0.27686	0.292381	0.393493	0.177267	0.111504	0.312453	0.211979	-1.02396
ydcV	b1443	0.813983	0.5749	1.45246	1.45293	1.64536	1.18793	0.46505	1.16252	0.259391	0.710954	-1.02564
yrfC	b3394	1.0118	1.5075	0.393153	0.332055	0.436532	0.736208	0.510312	0.425135	0	0.212567	-1.02612
fixX	b0044	0.461786	0.947709	0.108865	0.0987386	0.215775	0.366575	0.356256	0	0	0	-1.02896
ybaK	b0481	0.547144	0.230297	0.403316	0.415593	0.450328	0.409336	0.114893	0.425865	0.156037	0.290951	-1.03039
abgB	b1337	0.687682	0.384215	0.960805	0.879752	0.912069	0.764905	0.236702	0.643762	0.39823	0.520996	-1.03045
yeaK	b1787	0.763283	0.527904	0.380775	0.372539	0.384425	0.485785	0.168006	0.625123	0	0.312562	-1.03105
avtA	b3572	1.58275	0.790546	0.625118	0.588504	0.49813	0.81701	0.440961	0.393329	0.331317	0.362323	-1.03113
yliB	b0830	1.19153	0.605244	1.2533	1.3508	1.28084	1.13634	0.30235	1.28416	0.364574	0.824369	-1.03183
tktA	b2935	0.434715	0.407178	0.291662	0.28522	0.300153	0.343786	0.0713044	0.248091	0.292302	0.270196	-1.03205
ycdC	b1013	1.54723	0.32761	1.67929	1.96657	1.60839	1.42582	0.634586	0.941397	0.600007	0.770702	-1.03235
yqjH	b3070	1.17018	0.390421	0.328592	0.344637	0.336147	0.513996	0.367607	0.267137	0	0.133568	-1.03488
ybhL	b0786	1.28067	2.93404	0.883432	0.788956	0.955934	1.36861	0.894427	0.665791	0.218314	0.442052	-1.03592
phnK	b4097	0.589014	0.107721	0.222182	0.228805	0.227833	0.275111	0.182849	0.171306	0	0.0856531	-1.03614
modF	b0760	0.728897	0.842549	0.691078	0.61227	0.758075	0.726574	0.0848136	0.676852	0.600116	0.638484	-1.03863
hslO	b3401	1.20627	1.29387	0.410389	0.462795	0.441495	0.762963	0.446131	0.596942	0	0.298471	-1.04116
fdhF	b4079	1.38087	0.866612	0.519712	0.654899	0.579952	0.800408	0.349957	0.612963	0.258261	0.435612	-1.0424
dgoK	b3693	1.24984	0.752468	0.622182	0.678702	0.635958	0.78783	0.263211	0.536042	0.490204	0.513123	-1.04368
ygeK	b2855	0.365821	2.302	0.531676	0.482256	0.57336	0.851023	0.814836	0	0	0	-1.04441
truD	b2745	1.57184	0.30548	0.870838	0.840738	0.918149	0.901409	0.449862	0.152463	0.709963	0.431213	-1.0452
yggD	b2929	1.66261	0.900031	2.79739	2.59164	2.74208	2.13875	0.83127	0.781626	1.75706	1.26934	-1.04588
ydhA	b1639	0.937787	0.448875	0.332506	0.380725	0.337888	0.487556	0.255958	0.439201	0	0.2196	-1.04687
fadE	b0221	1.04002	0.60938	0.582987	0.591779	0.635824	0.691998	0.195594	0.701741	0.271766	0.486754	-1.04934
flgI	b1080	0.720307	0.281254	0.970883	1.0855	1.07229	0.826047	0.337975	0.490822	0.451678	0.47125	-1.04977
mtgA	b3208	0.92824	0.96435	1.45678	1.25944	1.59638	1.24104	0.294766	1.09318	0.769892	0.931537	-1.04999
fecC	b4289	1.21052	0.532309	0.35052	0.342768	0.378801	0.562983	0.370067	0.34783	0	0.173915	-1.05134
yceA	b1055	0.975426	0.69815	0.256847	0.280804	0.273005	0.496847	0.325554	0.152022	0.155921	0.153971	-1.05321
iscS	b2530	0.162282	0.257956	0.347896	0.308273	0.403236	0.295929	0.0917489	0.153679	0.244386	0.199032	-1.0561
rplS	b2606	0.958913	0.326615	0.562988	0.919882	0.592374	0.672154	0.265179	0.562306	0.219776	0.391041	-1.06009
flgD	b1075	1.18559	1.1414	1.38069	1.25635	1.33082	1.25897	0.0989851	1.23195	1.07611	1.15403	-1.06015
pfkB	b1723	0.65821	0.198773	0.662577	0.790836	0.608602	0.5838	0.225537	0.282756	0.406534	0.344645	-1.06038
yecS	b1918	1.35817	0.536601	0.49823	0.577612	0.555579	0.705238	0.36616	0.632703	0	0.316351	-1.06207
yrfD	b3395	0.607031	1.06128	0.45625	0.438848	0.433023	0.599287	0.268022	0.257653	0.370251	0.313952	-1.0646
ydcP	b1435	0.729528	0.235015	0.676364	0.631564	0.730538	0.600602	0.208481	0.660419	0.0965962	0.378508	-1.0653
yrbF	b3195	0.950512	0.849661	0.532291	0.56589	0.477836	0.675238	0.210688	0.470957	0.430229	0.450593	-1.06625
ydhF	b1647	0.795929	1.10986	0.266611	0.252008	0.299876	0.544856	0.389057	0.105773	0.154264	0.130018	-1.06627
mdoH	b1049	0.7107	0.62113	0.259553	0.298944	0.347891	0.447644	0.204167	0.088656	0.371124	0.22989	-1.06655
plsC	b3018	0.634312	0.451207	0.7897	0.656615	0.892305	0.684828	0.167311	0.339096	0.673438	0.506267	-1.06724
ygeY	b2872	1.22284	1.45596	0.903332	1.05595	0.952505	1.11812	0.225015	1.49401	0.261802	0.877907	-1.06753
mdh	b3236	0.593282	0.501981	0.889017	0.891465	1.11105	0.797358	0.247261	0.26608	0.800618	0.533349	-1.06773
yagA	b0267	1.27013	0.646241	0.452049	0.454331	0.424178	0.649385	0.358132	0.334968	0.197293	0.26613	-1.07015
dnaB	b4052	0.343019	0.596847	0.474502	0.569699	0.513325	0.499478	0.0996328	0.355445	0.430135	0.39279	-1.07082
dapA	b2478	0.21697	0.125985	0.783196	0.755309	0.784052	0.533102	0.331882	0.0904761	0.264481	0.177479	-1.07154
yieN	b3746	1.6207	1.42699	0.803625	0.904136	0.773789	1.10585	0.39067	0.712747	0.661316	0.687032	-1.07204
frwC	b3949	1.03032	1.72281	0.687459	0.630311	0.66002	0.946183	0.463364	0.467777	0.430537	0.449157	-1.07265
speA	b2938	1.04593	0.622968	0.689894	0.707017	0.772486	0.767659	0.164407	0.857373	0.324966	0.59117	-1.07349
trpR	b4393	1.18651	0.87866	0.419086	0.410889	0.482815	0.675593	0.344712	0.610685	0	0.305343	-1.07409
mazG	b2781	1.33424	0.633299	0.510059	0.48187	0.480967	0.688087	0.366618	0.587179	0	0.29359	-1.07605
citB	b0620	1.46413	1.67978	0.766822	0.74985	0.700294	1.07218	0.463208	0.726014	0.420896	0.573455	-1.07667
srlB	b2704	0.764099	0.237591	0.229996	0.223377	0.21983	0.334979	0.239981	0.153163	0	0.0765813	-1.07674
rpsR	b4202	0.485935	0.32717	0.284549	0.326956	0.331548	0.351231	0.0776971	0.535046	0	0.267523	-1.07737
tesB	b0452	0.920119	0.746119	0.427423	0.429333	0.433221	0.591243	0.229221	0.503985	0.184429	0.344207	-1.07772
yjcB	b4060	1.01823	1.54415	1.66719	1.51443	2.00913	1.55063	0.356586	1.6972	0.63346	1.16533	-1.08051
ygeQ	b2863	1.3494	4.06603	3.4599	3.27492	3.33627	3.0973	1.02637	3.33873	0.636516	1.98763	-1.08117
betB	b0312	0.460528	0.120822	0.225737	0.250209	0.237957	0.25905	0.123828	0.0958641	0.154264	0.125064	-1.08204
ymdB	b1045	1.53017	1.17617	1.50351	1.44535	1.40476	1.41199	0.14064	1.41126	1.1074	1.25933	-1.08548
ymfO	b1151	0.456497	0.565625	0.289094	0.312437	0.301436	0.385018	0.121638	0	0.505931	0.252966	-1.08561
yrfA	b3392	1.05022	1.94928	0.732652	0.697245	0.728032	1.03149	0.532868	0.400996	0.50496	0.452978	-1.08565
yeeN	b1983	0.378378	1.21782	0.541088	0.617451	0.620706	0.675088	0.318914	0.657639	0	0.32882	-1.08577
ygcM	b2765	0	0.598646	0.571025	0.591199	0.609751	0.474124	0.26542	0.185603	0.184015	0.184809	-1.09003
yjhH	b4298	3.44355	1.59944	1.06941	1.18342	1.06022	1.67121	1.01486	0.518387	0.601228	0.559807	-1.09513
yejB	b2178	0.841761	0.480335	0.49437	0.551687	0.469603	0.567551	0.156524	0.417189	0.375055	0.396122	-1.09523
ygfS	b2886	1.09362	0.85127	0.439366	0.358452	0.494306	0.647403	0.312603	0.6099	0	0.30495	-1.09549
ydaT	b1358	0.765588	0.340951	0.472617	0.441659	0.419012	0.487965	0.162651	0.619014	0	0.309507	-1.09719
gltB	b3212	1.21473	0.441743	0.492084	0.533098	0.533888	0.643109	0.321769	0.58011	0	0.290055	-1.09723
ydaQ	b1346	1.70281	3.265	0.743485	0.70371	0.765701	1.43614	1.10471	0.435508	0	0.217754	-1.1029
afuB	b0263	1.21785	0.867746	0.667088	0.591798	0.665894	0.802075	0.254048	0.607211	0.435444	0.521328	-1.10509
yjjB	b4363	1.38703	0.677275	0.58887	0.65077	0.648355	0.790461	0.335059	0.840336	0	0.420168	-1.10516
sgbH	b3581	1.47286	1.3778	0.912706	0.854728	1.04142	1.1319	0.278287	0.684163	0.963478	0.82382	-1.10706
hcaC	b2540	1.3428	0.78331	1.08961	1.26877	1.18027	1.13295	0.217283	1.4818	0.30163	0.891714	-1.11024
pnuC	b0751	0.97838	0.767774	1.54352	0.942007	1.34789	1.11591	0.318989	0.784617	0.738565	0.761591	-1.11077
hypD	b2729	0.754736	0.421089	0.222228	0.291794	0.229354	0.38384	0.222153	0.273547	0	0.136774	-1.11215
ydeT	b1505	0.56839	3.92362	1.13467	1.24134	1.25084	1.62377	1.31602	0	0.320263	0.160131	-1.11217
cstA	b0598	0.731001	0.672195	0.415296	0.399837	0.409334	0.525532	0.162158	0.147631	0.542737	0.345184	-1.11218
tfaS	b2353	3.58731	4.70837	1.52931	1.49698	1.43144	2.55068	1.51132	0.84079	0.895674	0.868232	-1.11323
lldD	b3605	0.818495	0.674949	0.350793	0.168057	0.339069	0.470273	0.267383	0.134081	0.210125	0.172103	-1.11514
rffE	b3786	1.38608	1.11828	0.648515	0.629784	0.697322	0.895996	0.33955	0.744766	0.289446	0.517106	-1.11586
mprA	b2684	0.636286	0.836827	0.990376	0.945496	1.19875	0.921547	0.206582	0.826437	0.555155	0.690796	-1.117
motB	b1889	0.64379	0.266916	0.627307	0.559959	0.687129	0.55702	0.168498	0.29487	0.442725	0.368797	-1.11706
dhaK	b1200	0.731886	0.351907	0.571519	0.589694	0.619521	0.572905	0.138358	0.332496	0.504123	0.418309	-1.11736
yciW	b1287	1.0156	0.345449	0.511981	0.450643	0.520014	0.568738	0.259368	0.389778	0.166582	0.27818	-1.12025
ycaL	b0909	0.43283	1.20253	1.24122	1.4075	1.35242	1.1273	0.3969	0.897561	0.467672	0.682617	-1.12039
menB	b2262	0.846907	1.24946	0.19685	0.192533	0.224479	0.542045	0.483616	0	0	0	-1.12082
caiC	b0037	1.44782	0.935791	1.18139	1.3314	1.17081	1.21344	0.192861	1.60538	0.38905	0.997214	-1.12115
yaiY	b0379	1.08496	0.819575	0.654563	0.647666	0.646022	0.770558	0.190604	0.626885	0.486353	0.556619	-1.12243
yccF	b0961	0.895196	1.31785	0.335467	0.322945	0.357416	0.645775	0.44653	0.287634	0	0.143817	-1.12413
potI	b0857	0.498988	0.291714	0.454949	0.523892	0.450002	0.443909	0.0904892	0.582611	0.101482	0.342047	-1.12569
yjiQ	b4339	2.08642	1.2762	5.22975	5.76213	4.987	3.8683	2.03628	1.75841	1.39308	1.57574	-1.12586
flgG	b1078	0.415305	0.147124	0.588461	0.477408	0.611316	0.447923	0.186321	0.218737	0.257482	0.23811	-1.12609
yoaA	b1808	0.673002	0.366475	0.482274	0.425333	0.525732	0.494563	0.116364	0.479129	0.247649	0.363389	-1.12727
yceO	b1058	1.36088	2.12379	0.927441	0.875592	1.03472	1.26448	0.516072	1.3646	0	0.682301	-1.1281
ytfQ	b4227	0.827923	1.61644	0.610634	0.638649	0.653702	0.869469	0.426179	0.284761	0.490254	0.387507	-1.13089
ycdB	b1019	0.619772	0.287975	0.161043	0.156436	0.165224	0.27809	0.198798	0.105695	0	0.0528475	-1.13302
potG	b0855	0.655424	0.431372	0.309701	0.306395	0.3314	0.406858	0.147997	0	0.477901	0.23895	-1.13454
ybaZ	b0454	1.05068	0.320475	1.35948	0.880738	1.68663	1.0596	0.515138	0.576075	0.373722	0.474899	-1.13504
yhfS	b3376	1.11687	0.707577	0.3985	0.439743	0.403728	0.613284	0.309295	0.329015	0.194622	0.261819	-1.13634
lolB	b1209	0.422577	0.161703	0.162996	0.166406	0.181611	0.219059	0.114047	0.178777	0	0.0893886	-1.13699
	b3975	0.862622	0.517769	0.616711	0.627475	0.636367	0.652189	0.126955	0.479373	0.536295	0.507834	-1.13705
yidR	b3689	1.17082	1.1761	0.477853	0.45088	0.470252	0.74918	0.38744	0.334787	0.281348	0.308067	-1.13853
sodC	b1646	0.406489	0.282607	1.29601	1.54328	1.11909	0.929495	0.556555	0.121778	0.469659	0.295718	-1.13875
yeaW	b1802	0.613749	0.360408	0.401435	0.352951	0.475468	0.440802	0.108216	0.473228	0.161204	0.317216	-1.14203
	b1721	0.748451	4.25013	1.3765	1.17278	1.3271	1.77499	1.40554	0.339174	0	0.169587	-1.1422
cysQ	b4214	1.22914	1.29807	0.722954	0.600976	0.73547	0.917322	0.321373	0.648489	0.44877	0.548629	-1.14724
priA	b3935	0.339263	0.14928	0.219074	0.234646	0.253048	0.239062	0.0684026	0.0648965	0.256026	0.160461	-1.1491
yjhP	b4306	1.02202	0.619506	0.610673	0.546241	0.622696	0.684228	0.191397	0.640397	0.287393	0.463895	-1.15118
hybG	b2990	0.584232	1.3738	0.872447	0.961447	0.976707	0.953726	0.282921	0.279723	0.976321	0.628022	-1.15122
yjiS	b4341	1.83554	3.24659	2.40094	2.00053	2.06941	2.3106	0.562191	3.3263	0	1.66315	-1.15166
yohK	b2142	0.52816	0.323925	0.292506	0.344933	0.282889	0.354483	0.100194	0.204774	0.273388	0.239081	-1.15178
cchB	b2456	0.827757	0.441075	0.9291	0.87925	0.751576	0.765752	0.193019	0.751418	0.333485	0.542452	-1.15688
ydaG	b1355	1.1114	1.91303	0.544264	0.522348	0.536709	0.925552	0.605973	0	0.448491	0.224245	-1.15732
mcrB	b4346	2.68171	6.72471	6.32639	6.10143	6.35097	5.63704	1.66715	4.63117	2.78215	3.70666	-1.15789
narK	b1223	0.680612	0.973605	0.371455	0.360536	0.382653	0.553772	0.270282	0.481504	0	0.240752	-1.15812
ynjB	b1754	0.507588	0.187811	0.227753	0.226359	0.230286	0.275959	0.130664	0.249151	0	0.124576	-1.15858
	b2227	0.765698	0.340254	0.274785	0.262688	0.251552	0.378995	0.2189	0.249473	0	0.124737	-1.16153
yabI	b0065	1.03501	0.453484	1.48668	1.41706	1.60032	1.19851	0.467454	0.902958	0.406399	0.654678	-1.16339
tbpA	b0068	0.893234	0.80974	0.544768	0.603913	0.576752	0.685682	0.155625	0.504994	0.503648	0.504321	-1.16537
wcaL	b2044	0.482081	0.414697	0.260023	0.264999	0.264041	0.337168	0.104305	0.286223	0.144608	0.215415	-1.16729
paaC	b1390	0.92865	0.217884	0.803061	0.840588	0.910305	0.740098	0.296349	0.291448	0.49636	0.393904	-1.1682
yhjG	b3524	1.12215	1.65407	0.96179	0.895979	1.14639	1.15607	0.297757	1.05178	0.563635	0.807706	-1.16997
yicN	b3663	1.31075	0.872663	0.457731	0.482607	0.411056	0.706961	0.384716	0	0.512835	0.256418	-1.17111
flgH	b1079	0.626168	0.235876	1.30412	1.17369	1.37827	0.943624	0.493327	0.208593	0.522331	0.365462	-1.17197
yddL	b1472	0.631747	1.40486	0.811766	0.615933	0.790481	0.850958	0.322218	0.430406	0.516111	0.473258	-1.17219
srmB	b2576	0.591283	0.112523	0.25152	0.220799	0.256568	0.286539	0.179998	0	0.150995	0.0754973	-1.17246
yibL	b3602	1.39758	0.650397	0.627741	0.619962	0.577499	0.774636	0.349236	0.729838	0	0.364919	-1.17318
mobB	b3856	1.62466	0.448323	0.715571	0.660619	0.682996	0.826435	0.458394	0.438962	0.138185	0.288573	-1.17336
hdhA	b1619	1.9085	1.2393	0.796865	0.869574	0.916467	1.14614	0.458558	0.453372	0.762509	0.60794	-1.17368
tdcE	b3114	2.35406	1.16611	0.945189	0.935533	0.980805	1.27634	0.609668	0.61182	0.506685	0.559252	-1.17619
yhbH	b3203	3.7013	0.835413	1.48811	1.51529	1.42474	1.79297	1.10276	0.694759	0.296391	0.495575	-1.1765
acrE	b3265	1.76896	2.80726	2.91035	2.96127	3.2852	2.74661	0.57499	1.67612	2.46335	2.06974	-1.17719
rnd	b1804	0.457875	0.184428	0.29294	0.255355	0.271112	0.292342	0.101076	0	0.346506	0.173253	-1.17821
lplA	b4386	0.77643	0.542698	0.350479	0.327915	0.183777	0.43626	0.229069	0.190069	0.142556	0.166313	-1.17846
fruR	b0080	1.18593	1.36225	0.988438	1.04497	1.02279	1.12088	0.154449	0.948678	0.928781	0.93873	-1.17933
alsB	b4088	3.84218	1.81926	2.0307	2.40359	1.92768	2.40468	0.833145	1.93729	0.901322	1.4193	-1.18272
csdA	b2810	0.494202	0.128812	0.431582	0.472264	0.407634	0.386899	0.148186	0.111603	0.311649	0.211626	-1.18279
rpsJ	b3321	0.617607	0.303418	0.290466	0.320314	0.293572	0.365075	0.141648	0.395067	0	0.197533	-1.1828
ydjI	b1773	1.09845	5.17461	1.98819	2.02069	1.98391	2.45317	1.57043	0.467886	0.713644	0.590765	-1.18592
chiA	b3338	2.31901	1.51807	1.50347	3.0055	1.52584	1.97438	0.673266	2.34985	0	1.17492	-1.18743
gnd	b2029	1.078	2.56745	0.856307	0.820121	0.88731	1.24184	0.747707	0.375049	0.331314	0.353181	-1.18851
flhA	b1879	0.411787	0.377608	1.01764	0.661817	0.663302	0.62643	0.256729	0.304626	0.337197	0.320911	-1.19004
cpsG	b2048	0.821436	0.497265	0.371297	0.434614	0.394406	0.503804	0.183879	0.352186	0.217132	0.284659	-1.19179
narJ	b1226	0.604392	0.193149	0.178468	0.150433	0.0946585	0.24422	0.204829	0	0	0	-1.19231
glvG	b3681	0.908951	1.4015	0.647211	0.690975	0.677729	0.865272	0.317233	0.691157	0.281765	0.486461	-1.19411
yegT	b2098	0.817419	1.01284	0.775974	0.704515	0.68637	0.799423	0.130583	0.771235	0.514714	0.642974	-1.19808
ydhT	b1669	0.525608	0.209438	0.174133	0.204156	0.16736	0.256139	0.151743	0.148545	0	0.0742723	-1.19852
phoE	b0241	4.69971	10.0937	7.24958	7.04329	7.45234	7.30773	1.91427	6.25038	3.77502	5.0127	-1.1989
fliO	b1947	1.00257	0.446688	0.204156	0.208624	0.207204	0.413848	0.34513	0	0	0	-1.19911
yffQ	b2448	0.936195	0.354915	1.68775	1.60933	0.714214	1.06048	0.576167	0.738033	0	0.369016	-1.20011
yccA	b0970	0.641515	0.287359	1.35653	1.2444	1.41237	0.988434	0.498144	0.327945	0.450798	0.389372	-1.20259
paaI	b1396	1.04635	0.269815	0.875271	0.983321	1.00821	0.836592	0.323153	0.235651	0.660042	0.447846	-1.20298
gudX	b2788	0.958211	0.530041	0.595581	0.705865	0.586208	0.675181	0.170562	0.532688	0.406558	0.469623	-1.20519
rsmC	b4371	1.12316	0.504822	0.379652	0.459228	0.383153	0.570003	0.313707	0.383164	0	0.191582	-1.20629
yqhC	b3010	0.891414	0.903894	0.472196	0.477001	0.535001	0.655901	0.222113	0.441264	0.334591	0.387928	-1.20647
narP	b2193	1.05629	1.14659	0.276299	0.290386	0.290479	0.61201	0.447965	0.141123	0	0.0705616	-1.20868
udk	b2066	1.52872	0.47541	0.661004	0.630516	0.629121	0.784954	0.42205	0.336218	0.213336	0.274777	-1.20881
metI	b0198	0.798894	1.19305	0.578833	0.541125	0.557544	0.733889	0.277197	0.353764	0.443741	0.398752	-1.20902
ulaC	b4195	0.86088	1.50774	0.480884	0.468347	0.542082	0.771986	0.441312	0.348262	0.128003	0.238132	-1.2097
rpsL	b3342	0.710806	0.223877	0.297001	0.306859	0.315785	0.370866	0.193489	0.273582	0	0.136791	-1.20976
ygaV	b2667	4.33184	0.844914	1.95884	1.91378	1.73439	2.15675	1.29697	1.16771	0	0.583853	-1.21275
ompF	b0929	1.70068	0.728695	3.49477	2.69945	3.38714	2.40215	1.17738	1.26928	0.677309	0.973292	-1.21359
yecO	b1870	0.731804	0.290402	0.196268	0.212618	0.201613	0.326541	0.229728	0.0950866	0	0.0475433	-1.21447
yjgK	b4252	2.53779	1.18137	1.6684	1.85037	1.77281	1.80215	0.486723	1.66207	0.759186	1.21063	-1.21532
agaD	b3140	2.40234	1.2055	1.31788	1.21737	1.20324	1.46926	0.523769	0.994519	0.666365	0.830442	-1.21967
nuoA	b2288	0.520963	0.370439	0.26767	0.225913	0.257218	0.32844	0.120526	0.362802	0	0.181401	-1.21998
lysA	b2838	0.895999	0.51558	0.636021	0.660368	0.651772	0.671948	0.138277	0.458796	0.547259	0.503028	-1.22161
btuB	b3966	1.37876	0.869161	0.707103	0.79809	0.725994	0.895822	0.277466	0.783349	0.326891	0.55512	-1.22791
sbcB	b2011	1.49875	1.02464	0.887893	0.717656	0.800442	0.985876	0.308411	0.934918	0.278554	0.606736	-1.22933
recO	b2565	0.668169	0.956813	0.306542	0.30485	0.336616	0.514598	0.290731	0.148066	0.166046	0.157056	-1.2298
lysP	b2156	0.605361	0.458347	0.961852	1.03356	0.899461	0.791717	0.247441	0.57866	0.395798	0.487229	-1.23055
bglA	b2901	1.46142	1.28845	0.902073	0.945087	0.85907	1.09122	0.267849	0.703533	0.819393	0.761463	-1.23113
yehA	b2108	1.00482	9.84472	4.10134	4.01333	4.16814	4.62647	3.20968	0.535059	0.802199	0.668629	-1.23309
rfaE	b3052	1.21202	0.830286	0.799201	0.91018	0.859648	0.922267	0.167055	1.43212	0	0.716059	-1.23437
yfbE	b2253	1.50522	2.94344	1.1872	1.12315	1.15653	1.58311	0.775701	0.605315	0.645451	0.625383	-1.23466
nanA	b3225	1.0342	1.47073	2.00897	2.14433	2.17657	1.76696	0.498359	1.23601	1.06603	1.15102	-1.23594
mmuM	b0261	0.617113	0.393752	0.39817	0.448212	0.432483	0.457946	0.0918848	0.523475	0.164952	0.344213	-1.23777
yqiA	b3031	1.17907	0.572409	0.405108	0.377627	0.385628	0.583969	0.342121	0.320323	0	0.160161	-1.23876
nac	b1988	1.15809	0.960263	0.660517	0.620054	0.606808	0.801146	0.246507	0.509714	0.481795	0.495754	-1.23887
hemA	b1210	0.417491	0.198953	0.214918	0.229464	0.225435	0.257252	0.0903495	0.17688	0.113641	0.14526	-1.23954
yfhJ	b2524	1.02423	0.829581	0.315566	0.325639	0.325323	0.564068	0.338322	0.289383	0	0.144691	-1.23958
lsrB	b1516	0.635579	0.22103	1.30173	1.22141	1.13135	0.902219	0.460735	0.494156	0.167011	0.330584	-1.2407
yffB	b2471	0.316329	2.92849	1.5309	1.38342	1.58269	1.54837	0.928891	0.555145	0.236587	0.395866	-1.24073
gloA	b1651	0.686832	0.32038	0.193431	0.198312	0.201325	0.320056	0.211824	0.113892	0	0.0569459	-1.24212
rbfA	b3167	0.586495	0.440501	0.279037	0.278533	0.263996	0.369712	0.141171	0.144611	0.244004	0.194308	-1.2425
yidK	b3679	1.48431	2.21022	0.744068	0.803858	0.837603	1.21601	0.63171	0.50348	0.357282	0.430381	-1.24366
norW	b2711	0.872536	0.750718	0.314399	0.324083	0.327927	0.517932	0.271587	0.358727	0	0.179364	-1.24663
radA	b4389	0.962655	1.07266	0.406309	0.505611	0.444757	0.678398	0.314133	0.143266	0.430006	0.286636	-1.24712
ypjL	b2639	1.71994	0.756496	0.789565	0.767301	0.790107	0.964683	0.422452	0.36323	0.511131	0.43718	-1.24867
narV	b1465	0.404421	0.125315	0.308582	0.30157	0.32383	0.292744	0.102225	0.0875104	0.242332	0.164921	-1.25041
fcl	b2052	0.613571	0.460161	0.20761	0.239338	0.210462	0.346228	0.182706	0	0.234055	0.117028	-1.25448
rnt	b1652	0.436898	0.113438	0.120662	0.123736	0.106734	0.180294	0.143598	0	0	0	-1.25555
moaA	b0781	0.686854	0.286874	0.383908	0.407469	0.395436	0.432108	0.150219	0.157328	0.329603	0.243465	-1.25578
ypfJ	b2475	1.24224	1.41569	0.684541	0.69077	0.70027	0.946701	0.354348	0.841844	0.159345	0.500595	-1.25895
yebQ	b1828	0.379059	0.663485	0.319946	0.271504	0.349231	0.396645	0.154357	0.194163	0.210445	0.202304	-1.25904
yoaD	b1815	0.790172	0.477771	0.684066	0.722443	0.72491	0.679873	0.119236	1.05921	0	0.529607	-1.26024
yehL	b2119	0.58554	1.00536	0.417008	0.438058	0.429083	0.57501	0.250164	0.209442	0.309691	0.259566	-1.26095
ybfO	b0703	1.45119	2.31113	1.83956	1.81208	1.70771	1.82433	0.312325	1.54986	1.31049	1.43017	-1.26201
ybaD	b0413	0.592738	0.269003	0.275789	0.262662	0.262748	0.332588	0.145529	0	0.297653	0.148826	-1.26272
ycdZ	b1036	0.791632	0.426548	1.0393	0.31566	0	0.514629	0.407493	0	0	0	-1.26291
rcsB	b2217	1.6063	0.763201	0.732947	0.71398	0.813022	0.92589	0.382196	0.547637	0.336133	0.441885	-1.26638
mutS	b2733	0.897719	0.421583	0.481021	0.512341	0.516456	0.565824	0.189373	0.443205	0.207714	0.32546	-1.26926
ygbK	b2737	0.853171	0.342036	0.354762	0.363394	0.387853	0.460243	0.22029	0.159253	0.201177	0.180215	-1.27118
polA	b3863	0.395962	0.150969	0.336901	0.293463	0.38498	0.312455	0.0990822	0.252156	0.120706	0.186431	-1.27191
yggH	b2960	0.935829	0.887821	0.534778	0.56153	0.526097	0.689211	0.204343	0.858209	0	0.429105	-1.27289
eutG	b2453	0.556784	0.37701	0.202394	0.205985	0.204002	0.309235	0.15734	0	0.217734	0.108867	-1.27347
ytfM	b4220	1.58277	0.942983	0.703822	0.701122	0.72905	0.93195	0.377552	0.901352	0	0.450676	-1.27472
yjjA	b4360	1.45438	1.50384	0.565104	0.521328	0.543009	0.917532	0.513179	0.526328	0	0.263164	-1.27512
nikR	b3481	0.953384	2.75029	1.07906	0.95538	1.12784	1.37319	0.773616	0.344911	0.428016	0.386463	-1.27547
ymfE	b1138	0.64065	1.28558	0.588483	0.468364	0.497744	0.696165	0.336659	0.53231	0	0.266155	-1.27729
mltA	b2813	1.09325	0.247001	1.36983	1.12341	1.30458	1.02762	0.451848	0.690014	0.206577	0.448296	-1.28211
sufI	b3017	0.655883	0.496932	0.405662	0.411723	0.42968	0.479976	0.104811	0.176861	0.513479	0.34517	-1.28618
ybaQ	b0483	1.31319	2.00849	0.498698	0.467484	0.503731	0.958319	0.686953	0.147758	0	0.0738788	-1.28748
cybB	b1418	0.794567	0.958139	0.295056	0.314847	0.356277	0.543777	0.309846	0.289681	0	0.14484	-1.28753
ydiK	b1688	0.548049	1.21331	1.02934	0.998131	0.966261	0.951018	0.24483	0.571724	0.699542	0.635633	-1.28818
ychP	b1220	0.409174	1.01269	1.05713	1.02376	1.15933	0.932415	0.298166	0.488071	0.608498	0.548284	-1.28831
csgE	b1039	1.67554	3.23742	1.18983	0.929451	1.36404	1.67925	0.912275	0.732501	0.269929	0.501215	-1.29132
ypjC	b2650	1.15565	5.21353	2.79219	2.41229	2.57084	2.8289	1.47714	0.778191	1.05974	0.918967	-1.29299
sprT	b2944	1.49327	0.42307	0.379522	0.413371	0.425192	0.626886	0.484672	0	0	0	-1.29342
ydcY	b1446	0.554489	0.801789	0.272283	0.275099	0.280461	0.436824	0.237024	0	0.259714	0.129857	-1.29509
mhpR	b0346	0.886173	0.261035	1.30113	1.32049	1.35737	1.02524	0.468227	0.239499	0.596578	0.418038	-1.29681
nagD	b0675	1.00254	0.83162	0.424511	0.473147	0.594749	0.665313	0.245596	0.435784	0.257363	0.346573	-1.29782
rlmB	b4180	1.77147	0.864027	0.882155	0.901952	0.821267	1.04817	0.40543	0.444666	0.598473	0.521569	-1.29888
alsC	b4086	1.3976	0.711062	0.314468	0.600725	0.574978	0.719767	0.405875	0.254	0.128255	0.191127	-1.30247
abgT	b1336	0.500977	0.386477	1.34245	1.32692	1.42859	0.997082	0.508239	0.440858	0.229343	0.335101	-1.3025
yfjS	b2636	1.46451	0.586407	1.08167	0.803453	0.983429	0.983894	0.328294	0.529168	0.583403	0.556285	-1.30252
yjbE	b4026	5.34702	1.94226	2.39656	2.82384	2.43528	2.98899	1.35469	1.35693	1.08856	1.22274	-1.3038
sufD	b1681	0.745856	0.418676	0.387933	0.518256	0.462157	0.506576	0.142449	0.641299	0	0.320649	-1.30521
ascF	b2715	1.61804	0.698176	0.867657	0.980587	0.889943	1.01088	0.354432	0.730442	0.365734	0.548088	-1.30573
yaeR	b0187	0.703334	0.689949	0.339666	0.322715	0.358798	0.482892	0.1956	0.454112	0	0.227056	-1.30796
lsrD	b1515	0.276081	0.138617	0.582675	0.662833	0.600542	0.45215	0.230623	0.207866	0.0929197	0.150393	-1.30844
narY	b1467	0.563407	0.38254	0.380142	0.426556	0.411225	0.432774	0.0756	0.295276	0.372257	0.333767	-1.30962
yidI	b3677	1.40754	1.43411	0.943502	0.936046	0.910356	1.12631	0.269297	0.986064	0.560773	0.773419	-1.31042
ynjE	b1757	0.657835	0.37317	0.230383	0.258548	0.280894	0.360166	0.174807	0.0732963	0.188496	0.130896	-1.31156
osmY	b4376	1.84638	0.880978	0.77648	0.789984	0.808155	1.0204	0.463499	0.822919	0	0.41146	-1.31378
wcaF	b2054	1.74809	3.37442	1.28875	1.29377	1.5314	1.84729	0.874657	1.08137	0.310518	0.695942	-1.31634
	b1995	2.02028	6.10346	2.01751	1.94798	1.77162	2.77217	1.86499	0.632611	0	0.316306	-1.31682
yjiC	b4325	1.36799	6.13242	2.86399	2.67959	2.88115	3.18503	1.76349	1.05191	0.669912	0.86091	-1.31791
	b3948	0.826211	1.05195	0.364381	0.425178	0.350447	0.603634	0.317696	0.369657	0	0.184829	-1.31826
cspA	b3556	3.86419	0.484159	1.79916	1.67447	1.7694	1.91828	1.21851	0.61211	0	0.306055	-1.32311
leuB	b0073	0.890133	0.709846	0.475601	0.526795	0.422786	0.605032	0.192585	0.426413	0.273955	0.350184	-1.3233
asnA	b3744	1.77284	0.673584	0.791524	0.831593	0.86985	0.987879	0.444933	0.536511	0.261637	0.399074	-1.32336
argO	b2923	0.502744	0.936199	0.845479	0.945095	0.936914	0.833286	0.189234	0.782698	0.383005	0.582852	-1.32341
yrbG	b3196	1.89328	1.24508	0.825474	0.336645	0.766711	1.01344	0.587799	0.17868	0.290568	0.234624	-1.32496
yjjU	b4377	1.59529	0.557281	0.83331	0.985636	0.885888	0.971481	0.383182	0.455903	0.471187	0.463545	-1.32557
cysZ	b2413	1.02946	0.398934	0.625555	0.518307	0.253792	0.56521	0.294109	0.350408	0	0.175204	-1.32606
yddW	b1491	0.751741	0.660862	1.24298	1.32467	1.42619	1.08129	0.349889	0.825207	0.408879	0.617043	-1.32683
nikB	b3477	0.805982	0.834142	0.286888	0.263357	0.286213	0.495317	0.296769	0.0880879	0.115019	0.101554	-1.32683
fixB	b0042	0.986028	0.876408	0.271186	0.336506	0.280253	0.550076	0.350978	0.165608	0	0.0828042	-1.33134
adiC	b4115	1.29479	3.02696	1.94234	1.81727	1.85758	1.98779	0.634079	1.07252	1.21241	1.14247	-1.33314
frdC	b4152	1.70925	0.271837	1.59117	1.78174	1.64562	1.39992	0.634623	1.10706	0	0.553531	-1.33369
fimF	b4318	1.21453	0.940211	1.28642	1.0306	1.20586	1.13552	0.144148	0.477345	1.40918	0.943264	-1.33376
ugpA	b3452	1.1811	0.788203	1.4549	1.51611	1.48046	1.28415	0.307442	0.82754	0.918055	0.872797	-1.338
ycaR	b0917	0.672096	0.782122	0.422136	0.430162	0.448447	0.550993	0.165686	0.658479	0	0.32924	-1.3384
ybbJ	b0488	0.827917	1.40275	0.852385	0.651149	0.907974	0.928436	0.282034	0.353634	0.74815	0.550892	-1.33865
nrfE	b4074	1.0114	1.01646	0.659625	0.674525	0.643476	0.801096	0.194606	0.774705	0.306431	0.540568	-1.33875
paaH	b1395	0.642304	0.640254	0.376397	0.438955	0.449878	0.509558	0.123472	0.492668	0.195744	0.344206	-1.33919
yebU	b1835	0.424174	0.532206	0.207624	0.241011	0.238596	0.328722	0.1423	0.143971	0.131916	0.137943	-1.34068
hscB	b2527	0.493765	0.182254	0.228257	0.205596	0.247744	0.271523	0.126633	0.203182	0	0.101591	-1.34192
cysC	b2750	0.79447	0.253978	0.359905	0.433801	0.3415	0.436731	0.209973	0.309772	0	0.154886	-1.34229
yfdX	b2375	2.51305	5.18086	1.73976	1.81569	1.72355	2.59459	1.48253	0.783517	0.42401	0.603764	-1.34286
nrdB	b2235	0.270678	0.227042	0.235499	0.220542	0.276908	0.246134	0.0258942	0.325967	0.0967151	0.211341	-1.34365
yccK	b0969	0.569917	0.271269	1.40661	1.58523	1.64342	1.09529	0.630961	0	0.494527	0.247264	-1.34403
yeeV	b2005	1.31751	0.56696	0.584796	0.634074	0.293643	0.679397	0.380671	0.335384	0	0.167692	-1.34422
aroE	b3281	0.844377	1.82726	0.858789	0.818937	0.86105	1.04208	0.439249	0.38579	0.515978	0.450884	-1.34593
lomR_2	b1371	1.39012	0.906041	0.799169	0.488305	0.888741	0.894476	0.323994	0.495658	0.419889	0.457774	-1.34787
yejL	b2187	1.08434	0.932822	0.253087	0.259732	0.267274	0.559451	0.413512	0	0	0	-1.35292
nlpC	b1708	1.10893	1.84712	0.712846	0.857557	0.726731	1.05064	0.472778	0.376808	0.443836	0.410322	-1.35437
fre	b3844	0.749772	0.634386	0.473786	0.467822	0.464451	0.558044	0.129022	0.241713	0.524857	0.383285	-1.35449
ampC	b4150	1.23087	1.69371	0.773665	0.709631	0.761594	1.03389	0.424607	0.293378	0.624119	0.458748	-1.35453
truA	b2318	0.936827	0.465297	0.800787	0.716245	0.788531	0.741538	0.173785	0.522502	0.488949	0.505725	-1.35692
yphC	b2545	0.713496	0.48222	0.34098	0.338957	0.37113	0.449357	0.158826	0.466811	0	0.233405	-1.35967
pitA	b3493	0.91989	0.881953	0.316834	0.321534	0.36767	0.561576	0.310704	0.278211	0	0.139105	-1.35972
yahG	b0321	0.881724	0.346276	0.485212	0.525364	0.508887	0.549493	0.19877	0.239202	0.319009	0.279105	-1.36031
proP	b4111	0.828928	1.54671	0.855147	0.796573	0.996627	1.0048	0.312418	1.15958	0	0.579788	-1.36039
malG	b4032	1.04488	2.93542	1.60176	1.44883	1.49874	1.70593	0.719116	0.96689	0.487656	0.727273	-1.36091
agaR	b3131	0.915807	0.561078	1.1724	1.27438	1.24578	1.03389	0.299756	0.437512	0.814315	0.625914	-1.36103
yihP	b3877	1.29836	1.58695	0.927325	0.893018	0.914563	1.12404	0.308473	0.986859	0.42154	0.704199	-1.36104
gabT	b2662	0.854548	0.266804	0.312899	0.331083	0.303996	0.413866	0.24746	0	0.154	0.0769999	-1.36129
citD	b0617	0.682872	1.18219	0.462131	0.600642	0.278161	0.641199	0.339084	0.355419	0	0.177709	-1.36689
yciT	b1284	1.30369	0.678854	1.64869	1.75044	1.71707	1.41975	0.450712	0.837808	0.769014	0.803411	-1.36748
ydbC	b1406	0.758678	1.15125	0.66475	0.602881	0.625706	0.760654	0.226315	0.542642	0.359412	0.451027	-1.36813
yeeD	b2012	0.667743	0.466234	1.92203	1.51381	1.81084	1.27613	0.668143	0.720943	0	0.360472	-1.37045
yhbU	b3158	1.46418	0.814479	0.531929	0.552609	0.535451	0.77973	0.400732	0.0952961	0.364834	0.230065	-1.37165
hyfA	b2481	0.765785	1.37488	0.836354	0.71047	0.75546	0.88859	0.275563	0.506881	0.513885	0.510383	-1.37249
ybdL	b0600	1.47259	0.577189	0.632434	0.65823	0.595138	0.787117	0.384494	0.371667	0.146749	0.259208	-1.373
yqjD	b3098	0.86348	0.567224	0.807113	0.929106	0.829176	0.79922	0.137642	0.562469	0.657929	0.610199	-1.37327
asmA	b2064	0.738455	0.495936	0.573869	0.587545	0.560718	0.591304	0.0894457	0.464603	0.472313	0.468458	-1.37342
gcvR	b2479	0.9842	0.440308	2.56421	2.32419	2.7966	1.8219	1.0445	0.517918	0.252312	0.385115	-1.37558
yciG	b1259	0.73253	1.01593	0.693306	0.469809	0.774347	0.737184	0.195267	0.275608	0.661402	0.468505	-1.37596
yohJ	b2141	1.04955	0.447015	0.406613	0.40711	0.396235	0.541305	0.28478	0.298402	0	0.149201	-1.37686
ynhG	b1678	0.785581	0.524308	0.295505	0.28812	0.389082	0.456519	0.207189	0.342136	0	0.171068	-1.37774
cheZ	b1881	0.735677	0.193716	0.288699	0.687624	0.570592	0.495262	0.241907	0	0.323335	0.161668	-1.37902
ygcG	b2778	2.35409	5.63901	3.02683	2.11496	2.73988	3.17496	1.42129	1.3457	1.08398	1.21484	-1.37911
fliS	b1925	0.850698	0.321528	1.98769	1.8144	1.87951	1.37077	0.7429	0.352419	0.332886	0.342652	-1.38392
fliZ	b1921	0.914147	0.555046	1.23968	1.09527	1.20413	1.00165	0.27997	1.22825	0	0.614127	-1.38417
yhhY	b3441	2.39036	2.02049	0.895869	1.16077	1.02619	1.49874	0.664868	0.717746	0.43866	0.578203	-1.38454
flgL	b1083	0.597684	0.0832917	0.562099	0.410927	0.589047	0.44861	0.217774	0.0569521	0.236968	0.14696	-1.38515
gcvP	b2903	0.780887	0.265275	0.439487	0.476147	0.450935	0.482546	0.186486	0.176644	0.271313	0.223979	-1.38652
sufA	b1684	0.702058	0.282874	0.278277	0.279752	0.312503	0.371093	0.185547	0.226841	0	0.11342	-1.38872
yciF	b1258	0.76232	1.68029	0.880267	0.734405	0.787377	0.968932	0.401419	0.472319	0.350523	0.411421	-1.38885
yjbF	b4027	2.93149	2.00103	2.6064	2.71337	2.50005	2.55047	0.346144	2.35938	1.78	2.06969	-1.38894
nrdE	b2675	0.83439	0.855315	0.518497	0.556639	0.52925	0.658818	0.170554	0.636199	0.207648	0.421924	-1.38897
spr	b2175	1.72939	1.6885	3.68669	5.32609	5.09136	3.50441	1.75488	0.706571	1.41827	1.06242	-1.39154
asnB	b0674	1.55698	1.08425	0.627264	0.6531	0.687675	0.921854	0.401127	0.361128	0.365858	0.363493	-1.39198
yciV	b1266	0.654256	0.495768	0.320762	0.299016	0.326194	0.419199	0.153214	0.410612	0	0.205306	-1.39604
fhuD	b0152	0.548974	0.423799	0.208626	0.199634	0.190101	0.314227	0.163403	0.077402	0.0939367	0.0856694	-1.39873
ydcD	b1457	0.932286	0.63096	1.60418	1.18935	1.48974	1.1693	0.399433	0.636811	0.58431	0.610561	-1.39884
bcsF	b3537	1.63237	1.00852	0	1.08161	0.558819	0.856264	0.611957	0	0	0	-1.39922
rhaT	b3907	0.817631	1.27767	1.14799	1.10106	1.01161	1.07119	0.17122	0.585593	1.07702	0.831306	-1.40104
xdhB	b2867	0.812734	0.542996	0.839612	0.718263	0.856566	0.754034	0.129517	0.672804	0.471999	0.572401	-1.40238
uxuB	b4323	0.799972	0.538662	0.352257	0.35596	0.362794	0.481929	0.194452	0.145491	0.272967	0.209229	-1.4024
yagR	b0284	0.761433	0.498946	0.458113	0.431601	0.478085	0.525636	0.134141	0.464743	0.209767	0.337255	-1.40434
trmA	b3965	1.30715	1.28972	0.644116	0.768757	0.695798	0.941108	0.329242	0.686861	0.269336	0.478098	-1.40629
ygaX	b2680	0.944043	0.707765	0.362201	0.301368	0.368503	0.536776	0.278079	0.291052	0	0.145526	-1.40697
pepP	b2908	0.394423	0.440758	0.240937	0.236237	0.240532	0.310577	0.0990705	0	0.342049	0.171024	-1.40862
ychN	b1219	0.530139	0.941375	0.229865	0.231489	0.248826	0.436339	0.309683	0	0	0	-1.40898
yhhA	b3448	1.75873	2.66679	2.23205	2.91378	2.49748	2.41377	0.442474	2.84836	0.732241	1.7903	-1.40904
yqjB	b3096	1.35189	1.12763	0.494555	0.546778	0.498361	0.803844	0.406281	0.462677	0	0.231339	-1.40913
ybaV	b0442	1.04472	0.513995	0.329113	0.319265	0.335659	0.50855	0.310411	0.141775	0	0.0708877	-1.40994
yfiB	b2605	0.946814	0.946945	3.38345	2.72399	3.25251	2.25074	1.21559	0.761038	0.311726	0.536382	-1.41031
ysgA	b3830	1.23101	2.52507	0.890493	1.11041	0.901421	1.33168	0.682467	0.275791	0.462355	0.369073	-1.41048
epd	b2927	1.21749	0.623786	2.39622	2.04674	2.73311	1.80347	0.867438	0.302181	0.854337	0.578259	-1.41245
yigG	b3818	1.44119	5.24218	2.82058	2.45419	2.92947	2.97752	1.39551	1.16085	0.84499	1.00292	-1.41497
yecN	b1869	0.706874	0.38677	0.303755	0.300361	0.273315	0.394215	0.179874	0.279282	0	0.139641	-1.41529
ibpB	b3686	1.28516	1.02171	0.489986	0.466247	0.472578	0.747136	0.382513	0.411361	0	0.20568	-1.41552
corA	b3816	1.01372	1.93529	1.33987	1.1583	1.32339	1.35411	0.351112	0.624157	1.08997	0.857064	-1.41565
yehX	b2129	0.518477	0.681348	0.223273	0.250718	0.184269	0.371617	0.217499	0	0.127042	0.0635209	-1.41654
aat	b0885	0.861111	0.759119	0.487902	0.518708	0.488588	0.623086	0.174943	0.288839	0.461571	0.375205	-1.41693
cpsB	b2049	0.938905	0.860262	0.315499	0.346986	0.347445	0.561819	0.309857	0.149314	0.0961824	0.122748	-1.41701
nuoB	b2287	0.56662	1.17779	0.440377	0.468905	0.464704	0.62368	0.3135	0.357307	0	0.178654	-1.41954
pflC	b3952	1.3074	1.08312	0.997436	1.18286	0.982532	1.11067	0.135937	0.821214	1.01414	0.917677	-1.41972
kdpA	b0698	0.621737	0.593961	1.01439	1.00071	1.00453	0.847065	0.218651	0.623704	0.449326	0.536515	-1.4203
ynfA	b1582	0.323464	0.255899	1.38071	1.44409	1.3304	0.946911	0.601791	0.182091	0	0.0910457	-1.4222
manY	b1818	0.465759	0.451346	0.236027	0.443425	0.484828	0.416277	0.101986	0.388934	0.153027	0.27098	-1.42467
perR	b0254	1.44738	1.49992	3.02512	2.92378	2.68148	2.31554	0.778832	1.81204	0.599392	1.20572	-1.42498
yceD	b1088	0.877501	0.108279	1.11734	1.44413	1.23683	0.956817	0.51671	0.436452	0	0.218226	-1.42941
rrmA	b1822	0.992728	0.891273	2.84971	2.6239	2.76049	2.02362	0.991298	0.657253	0.55237	0.604812	-1.43126
yigP	b3834	0.396072	0.14461	0.192467	0.195294	0.193023	0.224293	0.0983475	0.167002	0	0.0835008	-1.43158
proX	b2679	1.37653	1.40985	2.59416	2.95848	3.11183	2.29017	0.840217	1.27357	0.899453	1.08651	-1.43256
edd	b1851	0.988688	0.570974	0.33796	0.376424	0.365997	0.528008	0.273595	0.271915	0	0.135958	-1.43296
ilvH	b0078	0.997661	0.559266	2.11233	1.88695	2.24485	1.56021	0.741396	0.660431	0.333915	0.497173	-1.43383
cfa	b1661	1.13274	0.505714	1.92851	1.92486	1.98182	1.49473	0.655672	0.759275	0.348337	0.553806	-1.43505
fdnI	b1476	1.42749	0.42952	0.419794	0.423904	0.479623	0.636066	0.443077	0	0	0	-1.43556
ymbA	b0952	0.604484	1.17441	0.439825	0.384635	0.453623	0.611394	0.325107	0	0.289244	0.144622	-1.43575
yjcS	b4083	1.45698	0.892567	0.922876	1.02191	0.97098	1.05306	0.231064	1.44261	0	0.721307	-1.43577
gloB	b0212	0.855753	0.752671	2.5531	2.58401	2.784	1.90591	1.01026	0.418502	0.492191	0.455346	-1.43583
ymgG	b1172	1.40979	2.06008	0.600514	0.657415	0.57072	1.0597	0.658616	0.226397	0	0.113198	-1.43711
ydcN	b1434	0.507922	0.153739	0.707519	0.670672	0.625872	0.533145	0.225002	0.265968	0.153325	0.209647	-1.43776
fliL	b1944	0.648722	0.211872	1.20723	1.10788	1.21115	0.877372	0.438326	0.308676	0.184795	0.246735	-1.43874
soxR	b4063	0.755494	0.284101	0.42723	0.435978	0.435782	0.467717	0.173347	0.214407	0.221908	0.218158	-1.43965
yaiI	b0387	0.882385	0.647913	0.302699	0.379029	0.162699	0.474945	0.288223	0	0.119329	0.0596647	-1.44083
yqgC	b2940	2.34045	0.888527	0.873016	0.812603	0.887746	1.16047	0.660362	0.416646	0	0.208323	-1.44185
metR	b3828	1.12004	1.59996	0.498863	0.541394	0.532095	0.858471	0.488519	0.199282	0.108229	0.153755	-1.44256
folM	b1606	1.02758	0.213916	0.496412	0.529045	0.460583	0.545507	0.296749	0.2324	0	0.1162	-1.4467
gspM	b3334	1.3928	3.67362	2.38625	2.4473	2.11661	2.40332	0.824506	1.42395	0.994268	1.20911	-1.44839
ushA	b0480	0.811809	0.585987	0.357571	0.353262	0.374795	0.496685	0.201282	0.135262	0.274543	0.204903	-1.44962
rimJ	b1066	1.1401	1.6055	0.653253	0.609366	0.608006	0.923244	0.442518	0.388141	0.174548	0.281344	-1.45056
ycfL	b1104	0.996583	1.64873	0.540361	0.462656	0.303746	0.790416	0.544522	0	0	0	-1.45158
yjiG	b4329	0.993434	0.398939	0.450389	0.50291	0.430373	0.555209	0.247875	0.390682	0	0.195341	-1.45181
ychM	b1206	0.611547	0.503619	0.347639	0.356118	0.374042	0.438593	0.115524	0.32928	0.212441	0.270861	-1.45193
argG	b3172	2.35607	2.69018	1.01946	1.13969	1.15679	1.67244	0.787283	0.370854	0.68599	0.528422	-1.45312
uspE	b1333	0.790386	1.08888	0.363223	0.718912	0.772217	0.746724	0.25859	0.576486	0.165152	0.370819	-1.45367
arsC	b3503	1.08193	2.40332	1.13589	1.08927	1.0625	1.35458	0.586883	0.47887	0.523165	0.501018	-1.45441
yiaJ	b3574	1.12453	2.15423	1.28273	1.32433	1.14268	1.4057	0.427284	1.42186	0.145498	0.783681	-1.45575
yfgF	b2503	2.70272	1.69092	1.22941	1.2012	1.09854	1.58456	0.665376	0.576597	0.654655	0.615626	-1.45622
appC	b0978	0.515343	0.437784	0.383369	0.37537	0.198017	0.381977	0.117034	0.21036	0.212674	0.211517	-1.45649
surA	b0053	0.900762	0.387163	0.530554	0.606017	0.553914	0.595682	0.188843	0.271709	0.369054	0.320382	-1.45783
arcA	b4401	1.44435	0.998427	0.720935	0.781618	0.797823	0.948632	0.296101	0.677748	0.356002	0.516875	-1.45814
frr	b0172	0.53466	0.560865	0.860461	1.59441	1.01984	0.914049	0.431751	0	0.568816	0.284408	-1.45834
ybiM	b0806	0.905196	0.439509	0.252846	0.234504	0.251665	0.416744	0.28567	0	0	0	-1.45883
ycdT	b1025	1.58593	3.63157	1.44191	1.21894	1.40554	1.85678	1.00073	0.432983	0.358524	0.395753	-1.45996
yjeN	b4157	0.716326	0.397423	0.730257	0.857289	0.332063	0.606671	0.228747	0.544802	0	0.272401	-1.46131
yieE	b3712	1.52915	1.57178	0.834373	0.801837	0.943431	1.13611	0.382164	0.425762	0.728331	0.577047	-1.4629
ybbS	b0504	1.15573	0.531892	1.73231	1.5031	1.67533	1.31967	0.494439	1.09472	0.0971185	0.595917	-1.46379
garD	b3128	1.09546	1.14183	0.660156	0.833697	0.768654	0.899958	0.209676	0.783439	0.402389	0.592914	-1.46438
yfcS	b2336	1.21055	1.06265	0.439367	0.451947	0.500584	0.73302	0.372811	0.245645	0.128096	0.18687	-1.46495
lacZ	b0344	1.1426	0.0911017	1.09236	1.11157	1.14607	0.91674	0.462084	0.175459	0.30373	0.239595	-1.46542
yhaV	b3130	1.91487	0.73369	1.55361	1.79464	1.72127	1.54362	0.471298	0.759985	0.945267	0.852626	-1.46614
	b3111	0.872921	0.709523	0.539177	0.61843	0.572116	0.662433	0.133985	0.386245	0.545377	0.465811	-1.46749
yjiX	b4353	0.945375	0.855828	1.27414	1.45582	1.27557	1.16135	0.251232	1.04303	0.541775	0.792402	-1.46854
yegS	b2086	1.08207	2.08094	0.908165	1.16393	0.995806	1.24618	0.476304	0.500644	0.590428	0.545536	-1.47101
sdhD	b0722	0.422804	0.224141	1.97402	1.73084	1.81764	1.23389	0.838594	0	0	0	-1.47138
rimL	b1427	0.809515	0.915769	2.7657	2.96748	3.07121	2.10593	1.14089	0.706042	0.147538	0.42679	-1.47179
entB	b0595	0.787701	0.285838	0.374818	0.357672	0.373933	0.435993	0.199983	0.0917146	0.191493	0.141604	-1.47207
wcaD	b2056	1.69933	4.68853	1.7879	1.84499	1.84164	2.37248	1.29605	0.415489	0.511598	0.463543	-1.47289
	b0105	0.917083	1.57283	0.506484	0.265263	0.518485	0.75603	0.512995	0	0	0	-1.47376
frvX	b3898	1.12976	0.804442	0.530972	0.470253	0.468951	0.680877	0.286581	0.130427	0.386044	0.258235	-1.47477
ydcW	b1444	0.7137	0.418084	0.435819	0.392905	0.455147	0.483131	0.130916	0.354443	0.224642	0.289543	-1.47873
yedP	b1955	1.22122	0.751398	0.695986	0.557712	0.752551	0.795774	0.250736	0.502695	0.346156	0.424425	-1.48103
mntR	b0817	1.10011	0.571065	0.768954	0.547271	0.709917	0.739464	0.221984	0.372815	0.447984	0.4104	-1.48238
solA	b1059	0.8284	0.698068	0.492639	0.467286	0.505373	0.598353	0.158006	0.346028	0.381676	0.363852	-1.48413
chaC	b1218	0.672661	0.381945	0.318914	0.358863	0.320351	0.410547	0.148934	0.189131	0.18952	0.189326	-1.48537
uup	b0949	0.542209	0.462289	0.429331	0.396931	0.410185	0.448189	0.0580213	0.503691	0.220198	0.361945	-1.48642
yjeI	b4144	1.10318	0.552921	0.240668	0.454402	0.530412	0.576318	0.319283	0.203163	0	0.101582	-1.48688
pspC	b1306	0.726616	0.468418	0.44766	0.391153	0.432624	0.493294	0.133467	0.411431	0.177873	0.294652	-1.48832
yfgC	b2494	1.21633	0.715007	0.890321	1.12271	0.840789	0.957032	0.206897	0.592737	0.70302	0.647879	-1.49424
chaA	b1216	1.9243	1.58002	0.656639	0.795255	0.703659	1.13197	0.581228	0.319222	0.203856	0.261539	-1.49758
rpiB	b4090	1.76958	1.20846	0.732242	0.753052	0.724438	1.03755	0.457512	0.70335	0	0.351675	-1.49915
pgsA	b1912	0.33477	0.142697	0.158546	0.160149	0.177771	0.194787	0.0792325	0.15174	0	0.0758698	-1.50086
zntR	b3292	0.99718	1.85323	0.962724	1.51992	1.97518	1.46165	0.4704	1.18448	0.325842	0.755162	-1.50188
eutQ	b2460	0.987206	0.303522	0.279679	0.739337	0.228718	0.507692	0.337304	0	0	0	-1.50515
ynfN	b1551	0.770464	1.31418	0.458407	0.486624	0.557056	0.717347	0.355321	0.364565	0	0.182283	-1.50586
glvB	b3682	1.99351	3.77711	2.16707	2.14149	2.06383	2.4286	0.756913	1.94651	0.63084	1.28867	-1.50602
modA	b0763	0.978229	1.29507	0.773188	0.680431	0.74298	0.89398	0.250484	0.43648	0.595864	0.516172	-1.50831
yliA	b0829	0.859228	0.577767	0.409206	0.487246	0.462904	0.55927	0.178403	0.304177	0.273576	0.288876	-1.51564
bcp	b2480	1.13703	1.08702	3.26013	2.99484	3.41964	2.37973	1.16729	0.712752	0.504249	0.6085	-1.51739
gspA	b3323	3.14404	4.01332	2.33224	2.54148	2.32927	2.87207	0.71968	2.0588	1.50022	1.77951	-1.51812
wcaE	b2055	3.02983	4.2162	1.58562	1.42331	1.58017	2.36703	1.22261	0	1.01749	0.508743	-1.51993
pspF	b1303	0.463789	0.380619	0.328827	0.355545	0.314766	0.368709	0.0588551	0.217541	0.340904	0.279223	-1.52046
yagB	b0266	2.48247	1.45212	1.54264	1.64263	1.60632	1.74524	0.418423	1.12537	1.09068	1.10803	-1.52289
fnr	b1334	0.43626	0.180854	0.665326	0.66751	0.715489	0.533088	0.224873	0.240472	0.140339	0.190405	-1.5239
chpA	b2782	2.18395	1.51754	2.16991	2.15309	2.0405	2.013	0.282712	2.60881	0.554674	1.58174	-1.52542
yghE	b2969	1.10651	0.320536	0.790818	0.817305	0.872758	0.781586	0.286278	0.474753	0.214811	0.344782	-1.52581
ydfJ	b1543	1.01619	2.45189	0.839637	0.946812	0.872355	1.22538	0.689041	0.120911	0.2268	0.173855	-1.52606
yhbG	b3201	0.535135	0.188183	0.287538	0.278998	0.287899	0.31555	0.129736	0	0.234952	0.117476	-1.52676
artI	b0863	1.78419	1.12554	1.10255	1.22477	1.26503	1.30041	0.278722	1.15618	0.593219	0.874701	-1.52738
ygaC	b2671	1.17662	0.693548	1.6299	1.55592	1.57508	1.32621	0.396728	0.754341	0.685474	0.719908	-1.52827
nfi	b3998	1.27834	0.972299	0.423295	0.444285	0.4704	0.717724	0.387855	0.247031	0	0.123515	-1.53204
nuoK	b2279	0.420061	0.298524	0.182824	0.186009	0.187488	0.254981	0.104483	0.189654	0	0.0948268	-1.53283
	b3109	0.825217	0.512108	0.605403	0.585419	0.617308	0.629091	0.117002	0.278544	0.62074	0.449642	-1.53373
yfjG	b2619	0.734922	0.198262	1.58076	1.85209	1.63063	1.19933	0.702748	0.242809	0	0.121405	-1.53388
ybgA	b0707	2.57041	1.99788	1.77212	1.93687	1.49039	1.95353	0.396924	0.512751	2.17632	1.34453	-1.5343
fkpB	b0028	0.791292	0.158904	1.05274	1.11642	1.08607	0.841084	0.402639	0.446353	0	0.223176	-1.53464
manA	b1613	0.647401	0.31586	0.751197	0.869921	0.774871	0.67185	0.214166	0.397659	0.287099	0.342379	-1.53839
ypfG	b2466	0.653285	0.396189	0.679158	0.668295	0.662048	0.611795	0.120895	0.413151	0.437732	0.425442	-1.54144
yedQ	b1956	0.72662	0.518739	0.530124	0.54255	0.534223	0.570451	0.0877213	0.262946	0.607463	0.435204	-1.54178
ahpC	b0605	1.37853	1.52683	3.59558	3.74097	3.81738	2.81186	1.24442	1.30189	0.483631	0.892759	-1.54217
yffS	b2450	0.442337	0.153765	0.296458	0.257768	0.278776	0.285821	0.103544	0.25168	0	0.12584	-1.54505
ydhR	b1667	1.37143	0.740779	0.381763	0.398279	0.399707	0.658391	0.426119	0	0	0	-1.54509
phnL	b4096	0.904188	0.276146	0.317792	0.294568	0.305565	0.419652	0.271296	0	0	0	-1.54684
ygeG	b2851	1.05789	1.43497	0.719849	0.715994	0.744	0.93454	0.314563	0.459463	0.435445	0.447454	-1.54845
ygdQ	b2832	1.59286	1.25848	2.7518	3.2584	2.70578	2.31346	0.847233	1.08928	0.912517	1.0009	-1.54924
caiT	b0040	0.762435	1.44373	1.44969	1.33212	1.42395	1.28239	0.294485	0.844563	0.807678	0.826121	-1.54936
ansP	b1453	0.489032	0.729454	0.47456	0.43607	0.482678	0.522359	0.117584	0.566935	0.113346	0.34014	-1.54968
plsB	b4041	0.915669	0.321286	0.326295	0.393913	0.332903	0.458013	0.257514	0.117592	0	0.0587958	-1.55027
yiaI	b3573	1.82499	1.28704	0.807381	0.719309	0.868291	1.1014	0.45957	0.416128	0.361398	0.388763	-1.55066
yqhD	b3011	1.02377	1.45916	0.794971	0.826257	0.858768	0.992586	0.275359	0.339119	0.791662	0.565391	-1.55141
rplY	b2185	0.513292	0.342844	0.15144	0.29841	0.259724	0.313142	0.132439	0.215035	0	0.107517	-1.5526
cedA	b1731	1.10861	0.587749	0.518726	0.494495	0.53197	0.64831	0.259582	0.490362	0	0.245181	-1.55299
ydgC	b1607	0.661986	0.277274	0.206764	0.221941	0.183266	0.310246	0.199648	0	0	0	-1.55396
htpG	b0473	1.37782	1.01209	0.753166	0.603076	0.7854	0.906309	0.301467	0.49698	0.378333	0.437656	-1.55457
aroF	b2601	0.880159	0.368687	0.348739	0.73727	0.6639	0.599751	0.23348	0.32039	0.152513	0.236451	-1.55602
yeaU	b1800	0.537113	0.883602	0.379144	0.367345	0.367525	0.506946	0.222508	0.32138	0	0.16069	-1.55615
mdtB	b2075	0.66364	0.580129	0.276668	0.260074	0.246055	0.405313	0.200188	0	0.187251	0.0936255	-1.55698
yhdZ	b3271	0.704205	0.579871	0.907272	0.998901	0.928588	0.823767	0.174938	0	1.10172	0.550862	-1.56001
cmtB	b2934	4.62948	1.98539	2.29978	2.0018	2.13064	2.60942	1.13626	1.13867	0.532653	0.835659	-1.56105
yfeS	b2420	3.59762	1.09287	3.02841	2.26955	2.91456	2.5806	0.956098	1.7699	0.404005	1.08695	-1.56224
amiC	b2817	1.87903	0.450826	1.41251	1.43429	1.53504	1.34234	0.532294	0.703524	0.312475	0.507999	-1.56744
yzfA	b4223	1.70906	0.325119	1.94835	1.54807	1.91504	1.48913	0.670643	0.874396	0	0.437198	-1.56854
yhjD	b3522	1.58291	1.13096	0.902878	1.08249	0.858845	1.11162	0.287577	0.432822	0.888141	0.660482	-1.56874
ydgK	b1626	0.91803	1.93125	2.92255	2.22789	3.05758	2.21146	0.862165	0.891258	0.821634	0.856446	-1.57164
yceF	b1087	1.61027	0.713157	2.03222	1.93938	1.9953	1.65807	0.554073	0.807222	0.764774	0.785998	-1.57392
	b1017	0.691378	0.225564	0.493508	0.915315	0.925824	0.650318	0.296992	0.0858172	0.279229	0.182523	-1.57511
tyrA	b2600	0.851497	0.702832	1.18345	1.08999	1.25352	1.01626	0.231876	0.584754	0.717101	0.650928	-1.57554
rrmJ	b3179	0.201838	0.188414	0.386712	0.435583	0.485868	0.339683	0.136622	0	0.248696	0.124348	-1.57614
rmuC	b3832	1.19985	1.24043	0.566643	0.523046	0.572827	0.82056	0.365552	0.274665	0.21196	0.243312	-1.57911
ymdC	b1046	0.828881	1.59544	1.58816	1.51485	1.67751	1.44097	0.346982	0.482707	1.30102	0.891865	-1.58251
purU	b1232	1.36537	0.427145	1.16261	1.22187	1.35072	1.10554	0.388792	0.458866	0.521656	0.490261	-1.58255
ydfB	b1572	0.753751	0.578577	0.457051	0.429981	0.449919	0.533856	0.136096	0.636494	0	0.318247	-1.58424
ygfF	b2902	1.33512	0.528143	0.545947	0.554362	0.540102	0.700735	0.354761	0	0.276843	0.138421	-1.58505
uvrC	b1913	0.75766	0.441246	0.485893	0.496553	0.512685	0.538807	0.125182	0.449023	0.231541	0.340282	-1.58589
paaE	b1392	0.766471	0.668831	0.416121	0.475452	0.438751	0.553125	0.155554	0	0.612821	0.306411	-1.58603
yjcP	b4080	2.06793	0.738137	0.795863	0.883044	0.821737	1.06134	0.565103	0.329336	0	0.164668	-1.58674
cobS	b1992	0.882059	1.97152	0.86526	0.795624	0.855898	1.07407	0.502748	0.552652	0	0.276326	-1.58677
gadW	b3515	7.51004	7.1008	10.9404	7.73581	10.59	8.7754	1.8348	10.0011	1.72143	5.86128	-1.58825
yejF	b2180	0.596537	1.09956	0.49982	0.581391	0.527503	0.660962	0.248308	0.365075	0.167992	0.266533	-1.58846
yfcE	b2300	1.44926	1.244	0.527722	0.565697	0.439222	0.84518	0.465741	0.210013	0	0.105006	-1.58924
dinF	b4044	0.70449	0.99821	0.620101	0.64345	0.602753	0.713801	0.163581	0.309512	0.597957	0.453734	-1.58983
yebR	b1832	1.56523	0.584958	1.48156	1.46573	1.6171	1.34292	0.428196	0.416863	0.907398	0.66213	-1.58989
topB	b1763	0.544034	0.394286	0.20159	0.305841	0.235713	0.336293	0.137576	0	0.234953	0.117477	-1.59052
ybeL	b0643	1.02948	1.0607	1.69273	1.65613	1.80455	1.44872	0.372659	0.477321	1.23205	0.854686	-1.59404
ykgH	b0310	1.19915	6.74822	3.25099	3.06599	4.03434	3.65974	2.01576	0.587846	0.298614	0.44323	-1.59568
hflX	b4173	0.738172	0.780495	0.486924	0.446624	0.516683	0.59378	0.15389	0.380992	0.315437	0.348214	-1.59572
	b3768	0.95751	0.845208	0.484091	0.492211	0.487077	0.653219	0.229991	0.174015	0.398386	0.286201	-1.59579
ompX	b0814	0.418734	1.50646	1.4441	1.54979	1.70917	1.32565	0.516368	0.436963	0.563882	0.500423	-1.59814
arsB	b3502	1.41282	1.14781	0.681517	0.700534	0.607849	0.910106	0.352405	0.447264	0.245862	0.346563	-1.59914
yhbY	b3180	1.17752	0.759208	0.60705	0.688281	0.69837	0.786085	0.225419	0	0.851186	0.425593	-1.59921
mbhA	b0230	1.41456	0.481844	0.886294	0.874518	0.96794	0.925032	0.332396	0.241205	0.544832	0.393019	-1.60054
yihD	b3858	0.791161	0.405002	1.22178	1.27039	1.39263	1.01619	0.410114	0.718275	0	0.359137	-1.60212
ybgJ	b0711	1.18419	0.644279	0.44008	0.499081	0.408402	0.635206	0.319963	0.109908	0.134739	0.122323	-1.60294
yfjN	b2630	1.70506	1.86643	3.86308	4.25819	3.98837	3.13623	1.24236	1.45277	0.834595	1.14368	-1.60383
speE	b0121	1.05039	0.779901	0.560533	0.577422	0.637928	0.721235	0.203245	0.518583	0.271913	0.395248	-1.60391
ycbY	b0948	0.773146	0.612144	0.332345	0.364142	0.381825	0.49272	0.191997	0.273746	0.095712	0.184729	-1.60415
glnB	b2553	1.06252	0.46352	0.504334	0.552623	0.514073	0.619414	0.249723	0.437299	0	0.218649	-1.60483
csgC	b1043	3.19201	2.91621	1.58749	1.79651	1.59719	2.21788	0.774081	0.847827	1.10137	0.974596	-1.60614
metA	b4013	1.13705	0.389529	1.0506	1.12445	1.14086	0.968498	0.325724	0.578545	0.311894	0.445219	-1.60651
afuC	b0262	1.1855	0.389369	0.533543	0.592669	0.571848	0.654587	0.307224	0.166939	0.154212	0.160576	-1.60799
fabH	b1091	0.299116	0.0873266	0.373497	0.281969	0.388185	0.286019	0.120163	0.0673653	0.118221	0.0927932	-1.60802
tolA	b0739	0.973931	0.871135	1.15998	1.45355	1.24503	1.14073	0.228914	1.16487	0.380098	0.772485	-1.60864
yoaG	b1796	1.37172	1.48116	4.96065	3.49023	4.3616	3.13307	1.64378	0.95914	0	0.47957	-1.61427
chpB	b4225	0.979448	1.68421	3.57826	3.69282	3.0849	2.60393	1.20946	0.714577	0.584586	0.649582	-1.61589
cobC	b0638	0.577298	1.02238	1.50723	1.68389	1.59215	1.27659	0.466984	0.261503	0.780063	0.520783	-1.61848
ydeE	b1534	1.3299	0.796829	0.57353	0.575688	0.564305	0.76805	0.328958	0.274764	0.196394	0.235579	-1.61866
artJ	b0860	0.623888	0.539307	1.34272	1.21217	1.53429	1.05048	0.4441	0.316193	0.346865	0.331529	-1.61888
prmA	b3259	0.722065	0.489448	0.356486	0.361164	0.396223	0.465077	0.153271	0.15888	0.274937	0.216908	-1.61915
ubiE	b3833	0.39537	0.32827	0.742245	0.813871	0.911812	0.638314	0.260563	0.157821	0.274712	0.216267	-1.61975
hyaC	b0974	0.790659	0.292041	0.655551	0.748644	0.70536	0.638451	0.200049	0.350643	0.277941	0.314292	-1.62039
yehI	b2118	0.964883	0.981751	0.581736	0.57813	0.613702	0.74404	0.209842	0.479829	0.328117	0.403973	-1.62059
yhjK	b3529	1.77888	1.85249	0.907044	0.892534	1.00505	1.2872	0.485074	0.739325	0.262134	0.500729	-1.62134
ygbL	b2738	1.33809	0.674739	0.616626	0.618789	0.651502	0.77995	0.312945	0.226828	0.317372	0.2721	-1.62281
yedA	b1959	0.836362	0.21563	1.32242	1.07776	1.14857	0.92015	0.430758	0.441617	0	0.220808	-1.62351
ydfQ	b1554	2.23398	1.10718	1.01084	1.01833	1.1678	1.30763	0.521926	0.427627	0.492624	0.460125	-1.6238
yeiJ	b2161	0.789893	0.468646	1.19869	1.19881	1.18544	0.968295	0.329714	0.568959	0.296822	0.43289	-1.62384
yjjI	b4380	0.864549	0.476974	0.504035	0.531745	0.476191	0.570699	0.16585	0.274729	0.326275	0.300502	-1.62916
yedM	b1935	0.982562	0.803204	1.43275	1.16791	1.56005	1.1893	0.311846	0.725217	0.636019	0.680618	-1.63118
pepN	b0932	0.725331	0.596319	0.300612	0.295507	0.335286	0.450611	0.197838	0.096666	0.15827	0.127468	-1.63337
uxaC	b3092	0.886402	0.675537	0.447123	0.403664	0.418406	0.566226	0.210312	0.154426	0.29038	0.222403	-1.63482
stfQ	b1547	0.863847	0.566929	0.506009	0.530838	0.539323	0.601389	0.148323	0.482739	0.234897	0.358818	-1.63543
ydhD	b1654	1.1274	0.446424	1.06722	0.67739	1.04527	0.872741	0.296795	0.550934	0.222293	0.386613	-1.63793
gmd	b2053	1.32684	1.22016	0.64412	0.699932	0.622023	0.902615	0.341846	0.102018	0.581696	0.341857	-1.64038
ycbK	b0926	2.3894	0.642234	1.2551	1.44483	1.21554	1.38942	0.634347	0.170821	0.526669	0.348745	-1.64055
	b1416	0.693208	0.314542	1.24296	1.22268	1.45338	0.985354	0.46826	0.432847	0	0.216423	-1.6421
aes	b0476	1.29066	0.742934	0.824083	0.904718	0.911645	0.934808	0.210444	0.749443	0.428858	0.589151	-1.64251
narI	b1227	0.335851	0.283089	0.201602	0.174956	0.202609	0.239621	0.0673546	0.257952	0	0.128976	-1.64273
gspJ	b3331	2.06961	1.65723	1.19216	1.30053	1.22451	1.48881	0.373834	0.944127	0.805216	0.874671	-1.64281
potB	b1125	0.832611	0.557565	1.33695	1.53564	1.43631	1.13982	0.423333	0.784208	0.104454	0.444331	-1.64288
ygaU	b2665	2.06589	0.884014	2.52502	2.90608	2.73938	2.22408	0.812716	1.09655	0.675397	0.885972	-1.64646
ykfB	b0250	1.46999	2.13921	4.58182	3.68642	4.18842	3.21317	1.34539	0.917409	1.07064	0.994022	-1.64944
ypdC	b2382	1.0947	1.05096	0.597951	0.543341	0.561817	0.769754	0.277797	0.185884	0.436263	0.311074	-1.65114
nlpI	b3163	1.09905	0.191284	0.964958	0.892373	1.09631	0.848797	0.378024	0.448922	0	0.224461	-1.65158
ugpE	b3451	1.00881	1.12205	0.607747	0.554631	0.637174	0.786083	0.259822	0.713759	0	0.356879	-1.65191
ybiX	b0804	1.11618	0.510552	0.695816	0.705356	0.719767	0.749534	0.222072	0.21887	0.546414	0.382642	-1.65213
hdeD	b3511	5.2303	4.70936	2.62585	2.67867	2.56488	3.56182	1.29909	2.14894	0.680381	1.41466	-1.65281
ypjK	b2635	0.90345	0.390014	0.642359	0.294409	0.536263	0.553299	0.236914	0.322861	0	0.16143	-1.65405
norR	b2709	0.729472	0.604542	0.276266	0.54116	0.552103	0.540709	0.165655	0.285139	0.248246	0.266693	-1.65414
hypA	b2726	1.52493	0.447869	2.89698	2.83255	3.11186	2.16284	1.14413	0.28135	0.253064	0.267207	-1.65682
potF	b0854	0.912039	0.485415	0.503388	0.462647	0.513918	0.575481	0.189144	0.308181	0.215781	0.261981	-1.65747
yghS	b2985	1.98884	2.12102	1.22033	1.32892	1.28992	1.58981	0.428928	0.882625	0.874414	0.878519	-1.65829
nhaB	b1186	0.789218	0.319689	0.376804	0.825854	0.790607	0.620434	0.249723	0.161808	0.250304	0.206056	-1.65935
yigA	b3810	1.26569	0.623093	0.627	0.746953	0.633386	0.779224	0.276815	0.357268	0.281937	0.319603	-1.66039
yfcL	b2325	0.920296	1.08714	0.343826	0.322576	0.36787	0.608341	0.366067	0	0	0	-1.66183
ygdB	b2824	1.19739	1.56129	0.698696	0.645365	0.742083	0.968965	0.397574	0.616466	0	0.308233	-1.66191
yhiS	b3504	2.08501	4.33377	2.54065	2.2235	2.66224	2.76904	0.905188	1.23501	1.29353	1.26427	-1.66238
yccW	b0967	0.64134	0.517558	0.431079	0.443612	0.429017	0.492521	0.0907938	0.256952	0.426007	0.34148	-1.66357
nanR	b3226	1.39122	1.65536	0.754348	1.48834	1.71736	1.40133	0.384274	0.890371	0.631173	0.760772	-1.66692
yeaM	b1790	1.17685	0.688693	0.508987	0.491275	0.556211	0.684404	0.285931	0.414761	0	0.20738	-1.66831
alkA	b2068	0.677111	0.312499	0.36709	0.42625	0.397097	0.436009	0.141195	0.400608	0	0.200304	-1.66936
leuD	b0071	1.74492	0.997788	0.722058	0.778436	0.769894	1.00262	0.428417	0.198821	0.375871	0.287346	-1.66957
yfcJ	b2322	0.885439	1.13495	0.546748	0.466365	0.578163	0.722334	0.280176	0.348946	0.159526	0.254236	-1.67073
aldA	b1415	0.610777	0.655801	0.84971	0.838762	0.844488	0.759907	0.116742	0.680202	0.449413	0.564808	-1.67121
ybjT	b0869	0.618129	0.453173	0.19422	0.179945	0.203339	0.329761	0.196968	0	0	0	-1.67419
nei	b0714	0.632085	0.395192	0.487707	0.472596	0.532342	0.503984	0.0870345	0.220434	0.496068	0.358251	-1.67444
ybhQ	b0791	0.67838	0.339111	1.34565	1.27764	1.15719	0.959595	0.43397	0.464767	0	0.232384	-1.67572
yiaG	b3555	1.69085	1.67715	3.84513	4.19017	4.33675	3.14801	1.34832	1.77565	0	0.887826	-1.67629
yfbB	b2263	0.502916	0.653816	1.11671	1.04003	1.07726	0.878146	0.280128	0.117074	0.698733	0.407904	-1.67867
gsk	b0477	0.968839	0.697599	0.601127	0.609189	0.639415	0.703234	0.153233	0.618656	0.273043	0.44585	-1.67969
vsr	b1960	0.836883	0.510465	0.241752	0.247262	0.298583	0.426989	0.25401	0	0	0	-1.68099
nfsA	b0851	0.630283	0.378047	1.4633	1.38783	1.34063	1.04002	0.499147	0.22705	0.174826	0.200938	-1.68103
abgA	b1338	0.762486	0.331768	0.849879	0.871185	0.945067	0.752077	0.243806	0.489264	0.193514	0.341389	-1.68449
hybD	b2993	0.592578	0.260985	0.673988	0.813141	0.788093	0.625757	0.222459	0.501603	0	0.250801	-1.68551
pykA	b1854	0.673872	0.324753	0.917608	0.860957	0.974201	0.750278	0.263297	0.406003	0.206198	0.306101	-1.68699
ydeQ	b1502	1.10758	3.71672	1.786	1.62303	1.9667	2.04001	0.990524	0.500816	0.23362	0.367218	-1.68879
nrfF	b4075	0.772643	0.741077	0.251333	0.253019	0.279201	0.459455	0.271947	0	0	0	-1.6895
ygiH	b3059	1.5161	0.909331	0.951828	0.914721	0.96749	1.05189	0.260656	0.61319	0.609662	0.611426	-1.68985
yfjM	b2629	1.90181	1.37262	3.62948	4.0263	3.79837	2.94571	1.21723	1.07985	0.689095	0.88447	-1.69339
damX	b3388	1.02052	1.56333	0.605128	0.816558	0.697587	0.940625	0.381172	0.347101	0.242278	0.294689	-1.69461
yijO	b3954	1.09551	1.9886	1.23312	1.45364	1.30092	1.41436	0.345932	0.94955	0.706071	0.82781	-1.69556
emrY	b2367	3.02289	12.4134	7.72125	6.84146	7.13488	7.42677	3.34569	2.68727	0.816328	1.7518	-1.6962
prpR	b0330	0.988086	0.258449	0.561998	0.576559	0.554902	0.587999	0.260084	0.11916	0.17387	0.146515	-1.69747
pcnB	b0143	0.757276	0.479795	0.540557	0.515422	0.605831	0.579776	0.109386	0.47137	0.316468	0.393919	-1.6991
ygaW	b2670	1.88995	0.320606	2.74335	2.74808	2.7788	2.09616	1.06125	0.584344	0	0.292172	-1.69988
rbsK	b3752	2.16806	0.883798	0.961454	0.973334	0.927361	1.1828	0.551874	0.176745	0.312003	0.244374	-1.70044
bdm	b1481	3.25428	6.09072	10.1291	10.2001	10.948	8.12444	3.32243	4.56399	0.370734	2.46736	-1.7027
pfkA	b3916	0.75749	0.862692	0.34965	0.382213	0.402326	0.550874	0.240273	0.113805	0.169699	0.141752	-1.70274
wbbJ	b2033	0.732353	2.04217	0.864564	0.864567	0.932536	1.08724	0.538736	0	0.336951	0.168475	-1.70541
rbbA	b3486	0.639312	0.708694	0.365613	0.400568	0.365732	0.495984	0.164966	0.157279	0.271733	0.214506	-1.70628
ycjG	b1325	0.613625	0.209782	0.665242	0.515145	0.673555	0.53547	0.19268	0.279796	0.133165	0.206481	-1.70744
alkB	b2212	0.835586	1.19167	0.447654	0.38837	0.448457	0.662347	0.345361	0.142943	0	0.0714716	-1.71089
ypfH	b2473	0.659741	0.273209	0.331423	0.350352	0.345499	0.392045	0.152777	0.261298	0	0.130649	-1.71097
emrB	b2686	0.837646	0.399874	0.462402	0.494548	0.443987	0.527691	0.176619	0.450735	0	0.225368	-1.71173
holC	b4259	0.815563	0.472743	0.415196	0.395056	0.362956	0.492303	0.185076	0	0.350848	0.175424	-1.71215
phnM	b4095	0.728192	0.147607	0.619868	0.689794	0.634769	0.564046	0.236799	0.131708	0.185162	0.158435	-1.71289
nirD	b3366	0.846971	0.766744	1.21141	1.28206	1.45055	1.11155	0.292771	0.410011	0.809602	0.609807	-1.71376
lysR	b2839	1.39822	0.471185	1.18796	1.27268	1.19017	1.10404	0.363986	0.458093	0.5024	0.480247	-1.71379
ydiS	b1699	0.626394	0.274872	0.506555	0.598124	0.547708	0.51073	0.139669	0.54241	0	0.271205	-1.71495
metH	b4019	1.1174	0.517736	0.621281	0.713372	0.635684	0.721095	0.232235	0.244305	0.400193	0.322249	-1.71742
astE	b1744	0.451508	0.532664	0.259078	0.274495	0.290814	0.361712	0.122938	0.123397	0.177383	0.15039	-1.71893
yebS	b1833	1.02579	0.917563	1.57403	1.61033	1.65989	1.35752	0.355605	0.896695	0.595628	0.746162	-1.71921
	b3815	1.20383	2.06491	0.954175	0.809124	0.906146	1.18764	0.511586	0.614887	0	0.307443	-1.72052
nrdF	b2676	2.48118	1.42468	3.12639	3.685	3.25495	2.79444	0.878882	1.05963	1.50414	1.28188	-1.721
ybiR	b0818	0.96716	0.695715	0.545607	0.450044	0.535249	0.638755	0.203775	0.217999	0.358106	0.288053	-1.72103
fliK	b1943	0.735131	0.542497	1.55259	1.6014	1.52772	1.19187	0.510129	0.243593	0.383794	0.313694	-1.72148
modE	b0761	1.10869	0.35754	0.745803	0.968803	0.761527	0.788473	0.284301	0.356402	0.241005	0.298703	-1.72271
moeB	b0826	0.769849	0.937844	0.58922	0.479396	0.62835	0.680932	0.177273	0.303934	0.446776	0.375355	-1.72377
rbn	b3886	0.902627	1.53305	0.845536	0.900566	0.85885	1.00813	0.294516	0.437383	0.563232	0.500308	-1.72424
	b3004	1.35841	0.49659	1.15724	1.26619	1.18806	1.0933	0.34253	0.610153	0.395205	0.502679	-1.72429
xseA	b2509	0.753022	0.174308	0.612431	0.658903	0.654714	0.570675	0.227457	0.110672	0.246209	0.17844	-1.72443
yjcO	b4078	1.14244	0.373595	0.573374	0.65945	0.54765	0.659301	0.289351	0.320526	0	0.160263	-1.72468
paaX	b1399	0.596935	0.324903	0.849972	0.77439	0.805364	0.670313	0.215662	0.0839998	0.512625	0.298312	-1.72493
yeeW	b2006	1.38727	2.70798	1.14757	1.09111	1.10295	1.48738	0.692851	0.584427	0	0.292213	-1.72499
yjbR	b4057	1.38511	0.480895	0.66942	0.621739	0.711698	0.773772	0.35262	0.330879	0	0.165439	-1.72518
yhcF	b3219	7.93208	5.22494	5.08949	5.15763	4.67469	5.61577	1.31249	3.64349	3.05753	3.35051	-1.72592
ynjH	b1760	1.28385	0.39533	0.823618	0.997399	0.746664	0.849372	0.327128	0.568527	0	0.284264	-1.72749
fliD	b1924	0.632641	0.191505	0.323216	0.395382	0.332419	0.375033	0.161987	0.0683442	0.121601	0.0949728	-1.7289
ulaE	b4197	1.00394	0.653954	0.538813	0.58441	0.531336	0.66249	0.197011	0.320208	0.322544	0.321376	-1.73145
yegQ	b2081	0.752622	0.518501	0.320916	0.364761	0.327341	0.456828	0.18372	0.277357	0	0.138679	-1.73171
gudP	b2789	1.1219	1.17962	1.07407	1.09649	0.997501	1.09392	0.0667554	0.973387	0.983147	0.978267	-1.73242
purE	b0523	0.723364	0.354094	0.389535	0.378864	0.354309	0.440033	0.15914	0.141458	0.187068	0.164263	-1.73287
ygdH	b2795	1.08709	0.651417	0.617448	0.74872	0.642507	0.749437	0.195239	0.628413	0.193765	0.411089	-1.73299
rffC	b3790	0.590694	1.31935	0.551841	0.518554	0.53814	0.703717	0.345163	0.210311	0	0.105156	-1.73414
rhoL	b3782	1.17241	0.863066	1.2405	0.897502	1.23707	1.08211	0.186624	0.628743	0.888203	0.758473	-1.73416
yaiW	b0378	1.1363	0.300966	0.780195	0.684048	0.820081	0.744318	0.300363	0.446866	0	0.223433	-1.73419
allB	b0512	1.35377	0.854713	2.70896	2.53939	2.94942	2.08125	0.920767	0.720844	0.246957	0.483901	-1.73481
ycaD	b0898	0.681175	1.40222	0.643767	0.659116	0.674895	0.812235	0.330133	0.364019	0.114766	0.239392	-1.73519
yhhP	b3470	1.30099	1.02204	0.561933	0.629797	0.569095	0.816773	0.330853	0	0.484667	0.242333	-1.73624
gltA	b0720	1.09123	1.31183	0.98372	0.864988	0.890668	1.02849	0.181626	1.00526	0.420341	0.712802	-1.73811
hdeA	b3510	11.1913	4.31773	5.28145	5.94194	4.96813	6.34011	2.77424	3.03601	0	1.51801	-1.73817
hycE	b2721	0.970448	0.480559	0.78173	0.715639	0.831042	0.755884	0.180123	0.772902	0.112502	0.442702	-1.73871
nohB	b0560	0.58769	0.278819	0.308767	0.355833	0.359799	0.378182	0.121884	0.332331	0	0.166166	-1.7395
yidA	b3697	3.3246	3.29384	1.54937	1.73712	1.61026	2.30304	0.921073	0.735672	0.665976	0.700824	-1.73951
ydjH	b1772	1.69758	4.04424	1.70028	1.77416	1.78119	2.19949	1.032	0.485235	0.322096	0.403665	-1.74014
yaiB	b0382	2.11653	2.33722	5.51969	5.51819	4.92369	4.08307	1.71357	0.851966	1.34613	1.09905	-1.7414
lolD	b1117	0.261655	0.0779398	0.0673058	0.147413	0.122764	0.135415	0.077754	0	0	0	-1.74159
rep	b3778	0.558909	1.01722	0.772216	0.732327	0.817003	0.779535	0.164967	0.370494	0.613774	0.492134	-1.74218
malP	b3417	1.17428	1.9672	1.21252	1.07766	1.14426	1.31518	0.367813	0.79323	0.554519	0.673874	-1.74357
allR	b0506	1.07911	0.596637	0.43378	0.386219	0.421036	0.583357	0.288763	0.159279	0	0.0796393	-1.7444
yeiB	b2152	2.12476	0.679516	0.973984	0.877889	0.882434	1.10772	0.578618	0	0.196428	0.0982138	-1.74468
ybjG	b0841	0.593413	0.955318	0.953499	0.853198	1.01486	0.874059	0.167285	0.286729	0.877301	0.582015	-1.74578
yagQ	b0283	0.900023	0.305641	1.08529	1.10839	1.03803	0.887476	0.335146	0.299966	0.304653	0.302309	-1.74601
yjbA	b4030	1.64908	0.912495	0.598194	0.56234	0.636671	0.871756	0.455997	0.150574	0	0.075287	-1.74665
ymfJ	b1144	2.35872	0.717285	1.79627	1.62126	1.79768	1.65824	0.594964	1.23664	0	0.618318	-1.74788
bioD	b0778	1.34192	0.484047	0.74977	0.684071	0.768527	0.805667	0.320273	0.49169	0	0.245845	-1.74796
yagT	b0286	1.611	1.48703	2.71363	3.06409	2.69163	2.31348	0.714675	1.75853	0.369343	1.06394	-1.7484
yhfU	b3378	1.25452	1.05424	1.14036	1.44507	1.14978	1.20879	0.149977	0.384556	1.50857	0.946562	-1.74848
torZ	b1872	0.709575	0.568444	0.396154	0.396029	0.427148	0.49947	0.137392	0.421163	0.0969165	0.25904	-1.74996
smtA	b0921	0.763505	0.258589	0.453341	0.435541	0.452464	0.472688	0.182055	0.307777	0	0.153888	-1.75112
glnK	b0450	1.67357	0.349197	2.12339	1.08983	1.10279	1.26776	0.670711	0.185928	0	0.0929642	-1.75156
aceK	b4016	1.42958	0.553085	0.571982	0.57583	0.950101	0.816117	0.381058	0.141337	0.155793	0.148565	-1.75184
cusC	b0572	3.24683	1.91866	1.66105	1.89272	1.62422	2.06869	0.671792	1.05545	0.727452	0.891452	-1.75239
ycgL	b1179	2.83232	0.997993	4.61808	4.67961	4.78458	3.58252	1.65556	0.371519	0.990323	0.680921	-1.75264
mdtD	b2077	0.573176	0.433387	0.602493	0.68781	0.64263	0.587899	0.0965421	0.513133	0.32407	0.418601	-1.75362
pflB	b0903	0.788297	0.436662	0.658232	0.805884	0.771488	0.692113	0.154028	0.568908	0.274889	0.421898	-1.75432
cspG	b0990	2.70891	3.38438	7.03662	6.58938	6.68355	5.28057	2.05998	2.8397	0.492262	1.66598	-1.75467
ychA	b1214	1.01221	0.1904	0.837848	0.952073	0.889352	0.776376	0.334065	0.112005	0.267701	0.189853	-1.75572
grxC	b3610	0.609281	0.949208	0.673819	0.614357	0.693213	0.707976	0.139717	0.524269	0.400871	0.46257	-1.75645
yibJ	b3595	2.52422	4.36189	2.99331	2.77998	2.72578	3.07704	0.737407	2.07341	1.48974	1.78158	-1.75678
ynfK	b1593	0.857751	0.657865	0.592683	0.580696	0.571599	0.652119	0.119828	0.326484	0.555175	0.440829	-1.76328
nanK	b3222	0.660328	0.281283	0.532614	0.534415	0.543749	0.510478	0.138884	0.239521	0.291558	0.265539	-1.76361
ydfO	b1549	1.10088	0.828697	1.78526	1.24051	1.91296	1.37366	0.46081	1.12042	0	0.56021	-1.76526
yecP	b1871	0.629341	0.500513	0.20121	0.210139	0.220803	0.352401	0.199404	0	0	0	-1.76727
rbsR	b3753	1.60435	1.90506	3.05442	3.21584	3.36846	2.62963	0.813352	1.92502	0.456022	1.19052	-1.76935
ybjS	b0868	0.823017	0.361257	0.696427	0.815472	0.678419	0.674918	0.187448	0.134418	0.551753	0.343085	-1.77027
bacA	b3057	0.614432	0.49554	0.424168	0.403786	0.396047	0.466794	0.0913993	0.42974	0.180022	0.304881	-1.7715
prfC	b4375	1.06128	0.482387	0.521731	0.560195	0.62541	0.650201	0.23578	0.189556	0.274952	0.232254	-1.77262
nfo	b2159	1.09128	0.77021	0.39322	0.458451	0.415472	0.625727	0.301605	0.182115	0	0.0910577	-1.77274
feaR	b1384	1.85158	1.00476	2.12371	1.8757	2.09957	1.79106	0.45687	1.44203	0.51794	0.979985	-1.77529
glf	b2036	1.16586	2.48821	1.94335	2.78399	2.34806	2.14589	0.625838	1.02149	1.04793	1.03471	-1.77552
frmR	b0357	0.743271	0.305089	1.22729	0.913407	1.39054	0.915919	0.425776	0	0.319837	0.159919	-1.77558
trkG	b1363	0.426992	2.05819	1.26761	1.39671	1.41932	1.31376	0.583242	0.281678	0.273832	0.277755	-1.77629
cyoA	b0432	1.93702	0.656811	2.58424	2.62241	2.91905	2.14391	0.905258	0.422165	0.64959	0.535878	-1.77632
kdpD	b0695	0.697075	0.29342	0.55384	0.540096	0.570014	0.530889	0.146758	0.329167	0.210842	0.270004	-1.77765
menC	b2261	0.652221	0.531667	0.331461	0.305319	0.324877	0.429109	0.154936	0.307256	0	0.153628	-1.77803
phr	b0708	0.952445	0.31477	1.10137	1.31369	1.16719	0.969894	0.388555	0.102268	0.454434	0.278351	-1.77978
ydfK	b1544	0.609381	1.07929	0.612686	0.396448	0.615718	0.662705	0.250993	0.431674	0	0.215837	-1.7804
pheP	b0576	1.24848	1.18114	0.686907	0.75327	0.64482	0.902923	0.28831	0.271773	0.507002	0.389388	-1.78119
frmB	b0355	2.13262	1.78408	2.14415	2.34149	2.34955	2.15038	0.229521	1.53932	1.94372	1.74152	-1.78135
yghT	b2986	4.56238	4.42314	1.67388	1.81096	1.85867	2.86581	1.48756	0	0.431756	0.215878	-1.78139
dsbA	b3860	3.32407	2.39227	1.37487	1.48243	1.43701	2.00213	0.848917	0.552014	0.42567	0.488842	-1.78261
malM	b4037	1.0761	1.10287	0.784557	0.756664	0.741731	0.892385	0.180832	0.552551	0.587267	0.569909	-1.78329
fecI	b4293	1.23004	0.620186	1.0654	1.11622	1.08848	1.02406	0.234464	1.04302	0.168814	0.605919	-1.78341
appB	b0979	0.830466	1.27295	1.92959	1.94646	1.87907	1.57171	0.500421	0.45049	0.907728	0.679109	-1.78369
sucD	b0729	0.922553	0.200873	0.555774	0.501012	0.544998	0.545042	0.256428	0.174991	0	0.0874957	-1.78431
puuP	b1296	0.955455	0.235362	0.79649	0.771739	0.692416	0.690293	0.271656	0.164061	0.24704	0.20555	-1.78439
yggC	b2928	1.11555	0.472658	0.966101	1.1594	1.11448	0.965638	0.285132	0.639866	0.273663	0.456764	-1.7847
ybhH	b0769	3.11546	4.53921	1.68728	1.98814	1.7636	2.61874	1.21773	0.275889	0.613162	0.444526	-1.78546
tynA	b1386	0.745768	0.478821	0.381496	0.440711	0.405062	0.490372	0.147444	0.230702	0.223495	0.227098	-1.78559
yedJ	b1962	0.696018	0.675065	0.358741	0.309907	0.418218	0.49159	0.181311	0.334791	0	0.167396	-1.78805
yfdN	b2357	1.31619	0.445762	1.36232	1.44776	1.22604	1.15961	0.407011	0.863193	0	0.431596	-1.78869
fhuA	b0150	1.24905	1.3398	0.601465	0.825032	0.656966	0.934464	0.34027	0.287011	0.363961	0.325486	-1.78969
soxS	b4062	0.727327	0.78667	1.94644	1.65206	1.85936	1.39437	0.591956	0.327434	0.341839	0.334636	-1.79023
uvrA	b4058	0.866444	0.587316	0.549394	0.525574	0.512996	0.608345	0.147033	0.488811	0.201264	0.345037	-1.7908
pspE	b1308	2.94221	0.780609	1.98416	2.11992	1.93855	1.95309	0.771698	0.481323	0.660591	0.570957	-1.79103
yobB	b1843	0.705311	1.0126	0.399145	0.47438	0.470567	0.612402	0.251714	0.131589	0.190854	0.161221	-1.79243
ydaY	b1366	2.18904	4.96949	2.232	2.16956	2.16666	2.74535	1.2436	0.816438	0.211977	0.514208	-1.79409
ygiW	b3024	1.25973	0.745824	1.18164	1.12772	1.10277	1.08354	0.198143	0.593033	0.862552	0.727792	-1.7954
ygbM	b2739	1.81176	0.441654	0.96528	1.02615	0.948336	1.03864	0.491883	0.310553	0	0.155276	-1.79587
yfaV	b2246	0.662505	0.725644	0.472624	0.42835	0.465587	0.550942	0.133618	0.324387	0.297561	0.310974	-1.79592
dsbB	b1185	0.985843	0.180168	1.59714	1.38683	1.53254	1.1365	0.585015	0	0.171207	0.0856035	-1.79636
prpC	b0333	0.989595	0.464121	0.488246	0.503215	0.472052	0.583446	0.227544	0.213982	0.135286	0.174634	-1.79663
yeaE	b1781	0.910726	0.244868	0.386132	0.383628	0.390384	0.463147	0.257644	0	0	0	-1.79763
hyaB	b0973	0.803666	0.459576	0.451748	0.499463	0.436038	0.530098	0.154707	0.303205	0.200598	0.251902	-1.79821
fruB	b2169	0.471694	0.463507	0.640876	0.817287	0.78252	0.635177	0.166661	0.508839	0.161578	0.335208	-1.79987
dapB	b0031	0.272541	0.137512	0.153683	0.161598	0.168922	0.178851	0.0536574	0	0.16429	0.0821449	-1.8023
grpE	b2614	0.235765	0.214115	0.138834	0.155174	0.157836	0.180345	0.0420569	0	0.209085	0.104543	-1.80237
	b3695	1.92561	1.35932	0.736782	0.738547	0.799799	1.11201	0.524608	0.332207	0	0.166103	-1.80308
yafS	b0213	1.05424	1.11565	0.775583	0.661144	0.766488	0.87462	0.198387	0.682788	0.350909	0.516849	-1.8034
ydcT	b1441	0.584551	0.163808	0.586879	0.525859	0.632632	0.498746	0.191033	0.195437	0.112615	0.154026	-1.80451
yhbT	b3157	1.78453	0.698133	1.29303	1.37835	1.2984	1.29049	0.388184	0.534417	0.645102	0.589759	-1.80514
ydaM	b1341	1.17607	0.517169	1.19307	1.18637	1.28226	1.07099	0.312494	0.72096	0.292273	0.506616	-1.80602
lrhA	b2289	2.26749	3.57887	5.4831	5.28967	5.47269	4.41836	1.44356	2.05252	1.56816	1.81034	-1.80666
acpT	b3475	1.42179	1.80373	1.25056	1.5464	1.19023	1.44254	0.246067	1.82885	0.166924	0.997889	-1.80704
yncE	b1452	0.945692	0.385103	0.569764	0.576225	0.580597	0.611476	0.204256	0.484746	0	0.242373	-1.80706
argE	b3957	1.37841	1.37809	0.834947	0.890065	0.872484	1.0708	0.28137	0.662528	0.461366	0.561947	-1.80848
dmsA	b0894	0.471896	0.318777	0.718913	0.670876	0.764104	0.588913	0.187734	0.326283	0.172451	0.249367	-1.80866
glpE	b3425	2.00735	1.02545	4.53614	5.77129	4.54226	3.5765	1.97742	0	0	0	-1.80867
ihfA	b1712	0.702063	0.53501	0.238143	0.224492	0.256074	0.391156	0.216098	0	0	0	-1.81009
chpR	b2783	1.25088	1.07033	2.39501	2.74689	2.30804	1.95423	0.745614	1.20901	0	0.604503	-1.81022
cheY	b1882	0.498912	0.455917	1.06674	0.937007	0.838237	0.759364	0.270267	0.184503	0.355324	0.269913	-1.81099
dacC	b0839	0.793313	0.461387	0.405099	0.363633	0.419223	0.488531	0.17392	0.183663	0.163064	0.173363	-1.81214
ydjG	b1771	1.6872	1.96317	1.30837	1.09257	1.27334	1.46493	0.352677	1.25721	0.392613	0.824909	-1.81475
yceI	b1056	1.53038	1.91616	1.04662	0.887696	1.12901	1.30197	0.417174	1.08969	0	0.544845	-1.8149
ninE	b0548	2.96397	1.83013	5.26931	5.32453	4.88778	4.05514	1.57482	0.333504	2.05624	1.19487	-1.81626
clpB	b2592	1.41233	0.594637	0.965389	1.03651	1.09655	1.02108	0.293243	0.670642	0.305541	0.488091	-1.81758
glpR	b3423	1.23383	2.03149	0.824014	0.611605	0.894243	1.11904	0.556957	0.211909	0	0.105954	-1.81896
mglA	b2149	3.03222	4.32758	1.8693	1.7157	1.94511	2.57798	1.10835	0.856102	0.267438	0.56177	-1.81912
yodA	b1973	0.972978	4.71192	3.20968	2.69086	3.41068	2.99922	1.35533	0.647044	0.420208	0.533626	-1.81919
yggX	b2962	1.21834	0.181963	0.88669	1.0592	0.977677	0.864774	0.400708	0.271428	0	0.135714	-1.81943
ypjD	b2611	2.03186	1.60775	1.34958	1.48895	1.31663	1.55895	0.288738	1.48292	0.583111	1.03301	-1.82151
ycbJ	b0919	1.26552	0.737614	0.869082	1.42119	0.925149	1.04371	0.287202	1.04093	0	0.520465	-1.82188
yeaS	b1798	1.5613	5.85828	3.54052	3.06036	3.15687	3.43547	1.55015	0.912158	0.310108	0.611133	-1.82197
yeaA	b1778	0.79961	1.48353	1.67174	1.97874	1.77333	1.54139	0.451567	0.65653	0.780282	0.718406	-1.82251
ndk	b2518	0.763565	0.46692	0.247366	0.261612	0.273306	0.402554	0.220865	0	0	0	-1.82263
xseB	b0422	0.547543	0.830182	0.286968	0.278991	0.280906	0.444918	0.2441	0	0	0	-1.82268
trxB	b0888	0.399288	0.366078	0.229163	0.226994	0.244503	0.293205	0.0827968	0	0.284496	0.142248	-1.82322
gltP	b4077	1.18565	1.30364	0.701819	0.668072	0.678572	0.907551	0.310779	0.243606	0.437392	0.340499	-1.82462
cyoD	b0429	0.823621	0.597931	2.18889	2.57269	2.5094	1.73851	0.952748	0	0	0	-1.82473
yceQ	b1085	0.616735	0.100895	0.290771	0.317064	0.366068	0.338307	0.185316	0	0	0	-1.82556
thiG	b3991	0.849346	1.21111	0.707799	0.805053	0.681926	0.851047	0.212654	0.616815	0.308786	0.462801	-1.82572
ymfR	b1150	0.734032	0.291665	0.203996	0.330685	0.321848	0.376445	0.206076	0	0	0	-1.82673
alsK	b4084	0.898296	3.24655	3.58592	3.4803	3.43794	2.9298	1.14227	0.500877	1.18324	0.842061	-1.82772
hisB	b2022	0.810704	0.55443	1.03974	0.927035	1.12669	0.89172	0.222876	0.597927	0.369946	0.483936	-1.82964
yihX	b3885	1.3446	1.20883	0.768202	0.772049	0.76305	0.971346	0.282883	0.406102	0.500413	0.453258	-1.83146
ruvC	b1863	0.612175	0.780989	0.960135	0.969456	0.939394	0.85243	0.154665	0.71502	0.423028	0.569024	-1.83239
yafC	b0208	1.08674	0.633604	0.87392	0.825174	0.962468	0.876382	0.16825	0.545454	0.589834	0.567644	-1.835
rplI	b4203	0.936397	1.97894	1.29518	1.23268	1.35224	1.35909	0.381772	0.962512	0.352612	0.657562	-1.83755
lipA	b0628	0.31859	0.180942	0.319234	0.332323	0.362125	0.302643	0.0702846	0.246824	0.10007	0.173447	-1.83817
upp	b2498	0.715521	0.210556	0.496021	0.487546	0.515399	0.485009	0.179939	0.0913813	0.216671	0.154026	-1.83942
fliA	b1922	1.03203	0.261961	0.539178	0.589857	0.491306	0.582867	0.280656	0.133201	0	0.0666005	-1.8395
lit	b1139	0.980742	5.81043	7.63389	5.83639	8.12606	5.6775	2.82513	0.375602	0.584845	0.480224	-1.83966
fliG	b1939	0.451669	0.32031	0.551703	0.742885	0.639837	0.541281	0.163802	0.145235	0.334339	0.239787	-1.8406
yhgE	b3402	0.9651	2.08921	1.37841	1.34284	1.33803	1.42272	0.409005	0.946298	0.39181	0.669054	-1.84267
msrA	b4219	0.67549	1.32107	1.577	1.52537	1.8277	1.38533	0.435902	0.525771	0.637256	0.581514	-1.84402
yafN	b0232	1.78614	2.59316	1.14186	1.51641	1.14409	1.63633	0.599821	0.63583	0.42138	0.528605	-1.84676
glpB	b2242	0.613459	0.188808	0.77294	0.756804	0.86058	0.638519	0.266571	0.11145	0.180333	0.145892	-1.84802
	b2228	1.02979	0.748136	0.441182	0.448387	0.459435	0.625387	0.260487	0.287588	0	0.143794	-1.84882
hinT	b1103	0.79873	0.168233	0.396453	0.380106	0.377922	0.424289	0.229482	0	0	0	-1.8489
betA	b0311	1.15392	0.365981	0.83737	0.906174	0.893136	0.831316	0.28726	0.486225	0.114086	0.300155	-1.84906
yodC	b1957	0.753055	0.274075	0.183566	0.46738	0.356541	0.406923	0.219965	0	0	0	-1.84995
yccV	b0966	0.596139	0.622872	0.280325	0.316663	0.268655	0.416931	0.176938	0.178777	0	0.0893886	-1.85117
eutL	b2439	0.925331	0.562767	0.450619	0.424692	0.456179	0.563918	0.208835	0.354598	0	0.177299	-1.85131
yhjQ	b3534	1.6728	1.39727	0.868685	0.835969	0.946755	1.14429	0.371941	0.704724	0.20639	0.455557	-1.85174
flgK	b1082	0.615425	0.31866	0.84119	0.872482	0.933387	0.716229	0.252691	0.303232	0.19295	0.248091	-1.85261
sixA	b2340	1.13617	2.33423	0.819119	0.816093	0.893137	1.19975	0.647528	0	0	0	-1.85282
cusA	b0575	0.654823	0.330156	0.455243	0.455808	0.45231	0.469668	0.11667	0.10378	0.403212	0.253496	-1.85285
ydfE	b1577	1.704	0.957477	1.03213	1.09186	0.948314	1.14676	0.31697	0.526061	0.592271	0.559166	-1.85377
nanE	b3223	1.02785	0.989628	0.497306	0.420181	0.529466	0.692886	0.291368	0.161196	0.14397	0.152583	-1.85436
ydaN	b1342	0.642221	0.729407	1.1448	0.955524	1.07594	0.90958	0.217405	0.722716	0.289866	0.506291	-1.85501
ygbE	b2749	0.524921	0.395657	0.901141	1.07285	1.05061	0.789036	0.310661	0.424697	0	0.212349	-1.85632
speB	b2937	1.58849	0.807149	0.69016	0.674931	0.791214	0.910389	0.383608	0.176412	0.217641	0.197026	-1.85961
acrB	b0462	1.13887	1.20601	0.722343	0.820872	0.836291	0.944877	0.213608	0.501903	0.593174	0.547539	-1.86013
hslR	b3400	1.05268	0.927516	0.573653	0.555806	0.621739	0.746279	0.22821	0.218289	0.424968	0.321629	-1.86079
ptsH	b2415	0.441403	0.231999	0.208014	0.221211	0.257451	0.272016	0.0964145	0.185176	0	0.092588	-1.861
ddg	b2378	1.12369	0.24209	0.626014	0.683163	0.661942	0.66738	0.312682	0.170707	0	0.0853535	-1.8614
potA	b1126	0.613586	0.449112	1.13816	0.906575	1.19931	0.861349	0.325659	0.3045	0.20549	0.254995	-1.86193
dcp	b1538	0.734699	0.677407	0.35044	0.354639	0.406554	0.504748	0.186195	0.315974	0	0.157987	-1.86235
yfjT	b2637	1.2192	0.785126	2.16161	1.7104	2.13868	1.603	0.597235	0.271787	0.709678	0.490733	-1.86237
yohC	b2135	0.900258	0.546349	0.309875	0.34712	0.289225	0.478565	0.256906	0	0	0	-1.8628
argD	b3359	1.4997	1.84254	1.10948	1.06782	1.05886	1.31568	0.346897	0.756566	0.580169	0.668367	-1.86601
yliK	b2917	1.39164	1.02768	0.713966	0.737445	0.773114	0.92877	0.287667	0.622616	0.161183	0.391899	-1.86629
atoC	b2220	1.75172	0.906739	1.3417	1.38917	1.33113	1.34409	0.299853	0.790899	0.77712	0.78401	-1.86786
ybdO	b0603	1.69204	7.26278	4.81875	4.32623	4.78366	4.57669	1.98119	0.948098	0.797512	0.872805	-1.86953
pmrD	b2259	1.21251	1.09682	1.13561	0.915895	1.07739	1.08765	0.109064	0.586371	1.18086	0.883614	-1.87076
rnhA	b0214	0.554001	0.225487	0.509528	0.445279	0.534926	0.453844	0.134096	0.117213	0.288385	0.202799	-1.87214
cysK	b2414	1.21383	0.675808	0.632256	0.734577	0.685048	0.788303	0.240636	0.675588	0	0.337794	-1.87216
guaA	b2507	0.295331	0.135944	0.350908	0.350478	0.393864	0.305305	0.100928	0.232651	0	0.116325	-1.87242
yqhH	b3014	1.00246	1.69738	0.906488	0.866042	0.967588	1.08799	0.344737	0.503892	0.379246	0.441569	-1.87512
iclR	b4018	3.28121	1.15918	1.63347	1.70135	1.59698	1.87444	0.814804	0.515221	0.177305	0.346263	-1.87551
yehW	b2128	0.510623	0.932143	0.434442	0.507169	0.451156	0.567106	0.206808	0	0.357826	0.178913	-1.87707
phnG	b4101	1.06711	0.879543	0.365328	0.326616	0.47323	0.622366	0.331556	0	0	0	-1.87711
metQ	b0197	0.984995	0.901362	1.92402	1.64823	2.01136	1.49399	0.521218	0.434726	0.59608	0.515403	-1.87751
fadA	b3845	1.04024	0.811978	0.510639	0.534044	0.537275	0.686835	0.233083	0.358655	0.139749	0.249202	-1.87758
ybcI	b0527	0.906686	0.585331	0.704582	0.751651	0.719106	0.733471	0.115456	0.572154	0.460401	0.516278	-1.88118
	b4091	1.49638	1.34392	0.84816	0.901333	0.803956	1.07875	0.318153	0.650229	0.309072	0.479651	-1.88305
yphH	b2550	1.01992	0.542352	0.563549	0.611844	0.5716	0.661852	0.201743	0.378079	0.185162	0.28162	-1.88473
sbcC	b0397	0.738127	0.413417	0.464254	0.510671	0.50167	0.525628	0.124811	0.388257	0.192519	0.290388	-1.88476
intS	b2349	1.04109	2.22363	1.5096	1.84496	1.69526	1.66291	0.435533	1.2003	0.482707	0.841505	-1.88597
yjeO	b4158	1.98121	0.686438	0.763844	0.877183	0.796375	1.02101	0.541113	0	0	0	-1.88687
ybiC	b0801	0.614057	0.293714	0.863362	0.933212	0.910433	0.722956	0.271651	0.179002	0.241707	0.210354	-1.88699
iscA	b2528	0.55736	0.183814	0.21632	0.225347	0.259164	0.288401	0.152728	0	0	0	-1.88833
glpC	b2243	0.720451	0.249342	0.878966	0.853649	0.838441	0.70817	0.263619	0.168362	0.25238	0.210371	-1.88833
ygiF	b3054	1.1671	1.17983	0.684109	0.715629	0.694386	0.888212	0.260689	0.541716	0.250126	0.395921	-1.88843
hybE	b2992	1.11702	0.435877	0.693996	0.940046	0.739528	0.785293	0.258124	0.379216	0.21576	0.297488	-1.88981
nikC	b3478	0.81006	0.925507	0.324604	0.351884	0.345932	0.551597	0.291685	0	0	0	-1.89107
selA	b3591	0.892366	0.642461	0.522273	0.491224	0.486182	0.606901	0.171662	0.240421	0.323594	0.282008	-1.89264
prpB	b0331	0.498424	0.25056	0.414873	0.436469	0.446405	0.409346	0.0939248	0.287802	0.17524	0.231521	-1.89328
yeeO	b1985	1.20881	1.10612	2.28308	2.02564	1.87591	1.69991	0.517427	0.696192	0.744265	0.720229	-1.89338
	b1899	0.465615	1.23881	1.73824	1.81561	1.55612	1.36288	0.548562	0.483175	0.16491	0.324042	-1.89375
gltS	b3653	0.575468	1.07248	0.390001	0.439584	0.400695	0.575645	0.287414	0.0625119	0	0.031256	-1.8941
yfbU	b2294	1.72425	0.718138	0.637718	0.662685	0.697278	0.888013	0.468494	0	0	0	-1.89546
ynfB	b1583	0.887916	0.893771	0.466114	0.42826	0.485888	0.63239	0.236851	0.143159	0.223696	0.183428	-1.89555
ydhI	b1643	0.584657	0.325628	1.4906	1.28958	1.51008	1.04011	0.548627	0	0	0	-1.89584
yfgH	b2505	7.41848	3.50625	3.29738	2.49979	3.67836	4.08005	1.92	0.429065	0.449548	0.439306	-1.89622
ycjZ	b1328	2.00372	4.52337	2.30234	2.53196	2.37983	2.74825	1.01078	1.66302	0	0.831508	-1.89629
yjhB	b4279	0.990155	4.53451	3.43335	3.17585	3.09976	3.04672	1.28568	0.819657	0.396753	0.608205	-1.89667
ynbB	b1409	0.914378	2.85908	1.68797	1.60995	1.55772	1.72582	0.704598	0.43203	0.346021	0.389025	-1.89725
	b2773	1.61298	0.953438	0.916177	1.03376	0.850662	1.0734	0.308806	0.689401	0.285232	0.487316	-1.89791
ygfA	b2912	1.66678	0.795894	0.689419	0.652723	0.751318	0.911226	0.425956	0.205021	0	0.10251	-1.89859
yqfE	b2915	1.30968	0.677973	1.03321	1.20941	1.09319	1.06469	0.240997	0.23461	0.979526	0.607068	-1.89888
mhpA	b0347	0.608863	0.272131	0.321917	0.33934	0.320483	0.372547	0.134448	0.233789	0	0.116895	-1.90149
tsx	b0411	1.1364	1.79245	1.4944	1.45238	1.50652	1.47643	0.233074	1.76168	0.304444	1.03306	-1.90226
torS	b0993	0.662062	0.310689	0.604164	0.732398	0.699269	0.601717	0.169513	0.479817	0.0785521	0.279185	-1.9027
bolA	b0435	3.23025	0.555159	2.95908	3.50189	2.63886	2.57705	1.17471	0.252458	0.428543	0.3405	-1.90391
ydgD	b1598	0.693757	0.679966	1.31941	1.61907	1.39713	1.14186	0.429696	0.328697	0.31839	0.323544	-1.90442
	b3763	1.20437	0.327423	1.02302	0.95278	1.02661	0.906841	0.336972	0.20488	0.324782	0.264831	-1.90523
atpC	b3731	0.432956	0.185659	0.212301	0.106356	0.218884	0.231231	0.12132	0	0	0	-1.90596
asnC	b3743	1.01693	0.57074	1.13075	1.16897	1.19061	1.0156	0.257543	1.04867	0	0.524336	-1.90751
ugpB	b3453	1.18567	2.00131	0.964571	0.794757	1.04343	1.19795	0.470755	0.387445	0.212065	0.299755	-1.90798
nagC	b0676	0.957879	0.469156	0.497996	0.458734	0.487523	0.574258	0.214998	0.328031	0	0.164015	-1.90812
ftsN	b3933	0.805424	0.594139	0.569082	0.658418	0.599358	0.645284	0.0953274	0.575651	0.350584	0.463117	-1.91096
ydcQ	b1438	1.71503	0.389507	1.2714	0.851957	1.29646	1.10487	0.503099	0.282351	0	0.141176	-1.91551
thiP	b0067	0.812053	0.871928	0.561356	0.575472	0.59116	0.682394	0.147598	0.14934	0.64918	0.39926	-1.91827
yajR	b0427	0.832312	0.853299	0.595108	0.819024	0.556651	0.731279	0.143033	0.618055	0.295338	0.456697	-1.91972
glpD	b3426	0.685981	0.316178	1.02393	0.792177	1.0481	0.773274	0.298024	0.0888786	0.311904	0.200391	-1.92227
otsB	b1897	0.568966	0.455868	0.751012	0.786661	0.835951	0.679692	0.160704	0.14314	0.598149	0.370645	-1.92308
truB	b3166	1.28412	0.802539	0.669592	0.707586	0.671135	0.826995	0.261194	0.207437	0.441715	0.324576	-1.92355
agp	b1002	0.951386	0.692615	1.06315	1.07593	1.08268	0.973152	0.165706	0.481251	0.827467	0.654359	-1.92385
macA	b0878	0.791031	0.228607	0.751034	0.5474	0.723771	0.608369	0.231826	0.1682	0.156156	0.162178	-1.92468
mviM	b1068	0.395967	0.789349	1.26456	1.22314	1.32957	1.00052	0.399257	0.10762	0.356485	0.232053	-1.92473
yrdB	b3280	1.23574	1.43979	0.472574	0.967351	1.01739	1.02657	0.362285	0.657702	0	0.328851	-1.92588
ycfD	b1128	0.682294	0.413216	0.313375	0.325053	0.14964	0.376716	0.195547	0	0	0	-1.92647
yhdJ	b3262	2.24743	1.27296	1.91544	2.19631	1.99287	1.925	0.389688	1.4699	0.878032	1.17397	-1.92727
ymfQ	b1153	0.961585	0.436399	0.517768	0.663331	0.528757	0.621568	0.20678	0.445671	0	0.222835	-1.92829
yghR	b2984	1.38413	0.712726	0.739442	0.658829	0.641367	0.827299	0.313791	0.443756	0	0.221878	-1.92938
bax	b3570	2.68689	1.11357	1.61027	1.94472	1.70944	1.81298	0.574905	0.724045	0.682296	0.70317	-1.93042
ymjA	b1295	0.821787	1.05321	0.425896	0.452279	0.413709	0.633376	0.289766	0.146834	0	0.0734169	-1.93246
ftsB	b2748	0.663907	1.03687	0.979872	1.22131	1.16203	1.0128	0.217449	0.835895	0.348826	0.592361	-1.9335
ksgA	b0051	0.663387	0.839738	0.569256	0.614542	0.683394	0.674063	0.102685	0.377402	0.573444	0.475423	-1.93446
rpoN	b3202	0.641622	0.352412	0.275345	0.276689	0.332697	0.375753	0.152463	0	0.161384	0.0806921	-1.93529
yfiN	b2604	1.90702	2.394	4.12957	4.30248	4.38216	3.42304	1.1779	0.49343	1.79146	1.14245	-1.93616
rplW	b3318	0.682996	0.272848	0.259796	0.274552	0.286256	0.355289	0.183433	0	0	0	-1.93689
fliQ	b1949	0.892732	0.213106	1.27319	1.1296	1.19878	0.941481	0.43143	0	0.20961	0.104805	-1.93931
proQ	b1831	0.796802	1.56623	0.59914	0.561629	0.597448	0.824249	0.42496	0	0	0	-1.93959
cbpA	b1000	0.82979	0.935158	0.494959	0.533605	0.594579	0.677619	0.19396	0.207686	0.39473	0.301208	-1.94066
yeaH	b1784	1.27461	0.94667	0.888798	0.8888	0.901764	0.980128	0.166329	0.406662	0.907302	0.656982	-1.94282
bioF	b0776	0.496153	0.778777	0.751698	0.746638	0.851405	0.724934	0.134557	0.578309	0.348618	0.463464	-1.9432
tdcR	b3119	3.32048	6.11046	11.4512	12.2227	11.3138	8.88375	3.94611	1.2479	1.16432	1.20611	-1.94562
ybcC	b0539	2.31813	1.71623	1.43644	1.25049	1.36228	1.61672	0.42815	0.849579	0.717585	0.783582	-1.94589
ugpC	b3450	1.02061	0.642287	0.722398	0.728646	0.400686	0.702925	0.221918	0.541253	0	0.270627	-1.94802
yagP	b0282	0.844713	0.536766	0.456446	0.448271	0.474812	0.552202	0.167154	0.452524	0	0.226262	-1.94994
rpsB	b0169	0.363094	0.130731	0.13389	0.142181	0.191483	0.192276	0.0985973	0	0	0	-1.95011
yjiN	b4336	0.470883	0.513849	0.299293	0.305345	0.282931	0.37446	0.109008	0.323717	0	0.161858	-1.95033
smpB	b2620	0.752633	0.520871	1.04879	0.95081	1.11892	0.878405	0.242781	0.211626	0.596737	0.404181	-1.9533
hsrA	b3754	1.51495	3.29254	2.07309	2.01831	2.23746	2.22727	0.653783	1.22183	0.678513	0.950171	-1.9534
rffD	b3787	1.20418	1.74592	0.911455	0.764147	0.987291	1.1226	0.382936	0.521373	0.227543	0.374458	-1.95369
	b3015	1.20962	0.687701	0.558518	0.544732	0.548185	0.709751	0.285727	0.104972	0.197315	0.151143	-1.95504
ydiM	b1690	1.22199	5.54483	3.14921	3.25472	3.28632	3.29141	1.5315	0.256111	0.328318	0.292215	-1.95834
kdpB	b0697	0.762219	0.314693	0.684841	0.699942	0.659305	0.6242	0.177123	0.124845	0.429756	0.277301	-1.95852
napF	b2208	0.697436	1.52567	2.13891	2.63344	2.03036	1.80516	0.733709	0.215401	0.520394	0.367897	-1.9589
hyi	b0508	3.96169	5.33956	3.2907	3.09162	3.10102	3.75692	0.95353	1.8513	1.92608	1.88869	-1.95928
xapR	b2405	1.83228	1.24362	2.02862	2.21623	2.03013	1.87018	0.375648	1.62563	0.642131	1.13388	-1.96006
livG	b3455	0.755096	0.586813	0.351615	0.384195	0.432492	0.502042	0.167762	0.0828189	0.263235	0.173027	-1.96121
galS	b2151	0.664108	0.511555	0.286826	0.306185	0.296049	0.412945	0.168653	0.164175	0	0.0820876	-1.96177
entC	b0593	0.804306	0.303199	1.29884	1.32455	1.24627	0.995433	0.441308	0.0691137	0.188767	0.12894	-1.96346
yhiL	b3490	2.72591	11.015	7.57368	6.91214	7.48279	7.14191	2.95201	0.933009	1.75727	1.34514	-1.96367
cusB	b0574	1.29423	0.76171	0.677979	0.649259	0.596413	0.795918	0.284915	0.472842	0	0.236421	-1.96373
	b2772	1.07289	0.452652	0.856007	0.940959	0.952186	0.854939	0.2378	0.450241	0.3254	0.38782	-1.96433
rpsU	b3065	0.848621	0.365201	0.435357	0.446485	0.444584	0.50805	0.193324	0.256563	0	0.128282	-1.96441
cytR	b3934	1.48625	1.3744	0.858632	0.841064	0.792664	1.0706	0.331633	0.503128	0.332385	0.417756	-1.96857
proA	b0243	0.954502	0.645161	0.650752	0.696989	0.359059	0.661293	0.21152	0.303954	0.18531	0.244632	-1.96984
nlpB	b2477	1.96512	0.903285	0.814371	0.846383	0.946982	1.09523	0.488964	0.0789505	0.182478	0.130714	-1.97257
sucC	b0728	0.485872	0.108613	0.240858	0.263392	0.246227	0.268993	0.136106	0	0	0	-1.97635
yqjE	b3099	1.23829	0.871009	2.60974	3.18532	2.44791	2.07045	0.975626	0.28345	0	0.141725	-1.97691
fliM	b1945	0.937261	1.03292	1.9551	2.46709	2.35631	1.74974	0.724338	0.416033	0.218969	0.317501	-1.97731
ydeO	b1499	0.447152	1.09331	0.817874	0.609144	0.848203	0.763137	0.246378	0.358123	0.193179	0.275651	-1.97861
arsR	b3501	2.53725	2.51113	6.70886	7.36131	7.22752	5.26922	2.51769	0.574603	0	0.287301	-1.97876
ylbH	b0499	2.26193	6.65952	4.23359	3.27217	3.64057	4.01355	1.64366	0.713121	0.807906	0.760513	-1.97914
rhaA	b3903	1.07551	1.19738	1.17986	1.4791	1.20397	1.22716	0.150111	1.22845	0.631579	0.930015	-1.97951
ydcH	b1426	1.71211	0.806294	3.74565	3.39824	3.83176	2.69881	1.36234	0	0	0	-1.98101
ypdH	b2387	1.06931	0.493065	1.78873	1.61294	1.62748	1.31831	0.535425	0.513634	0	0.256817	-1.98252
yeaD	b1780	1.2709	0.221885	0.866099	0.924383	0.900512	0.836755	0.380509	0.163814	0	0.0819068	-1.98378
yeiL	b2163	1.66873	5.0788	2.65295	2.50722	2.57786	2.89711	1.28279	0.354195	0.349946	0.35207	-1.98399
yqaA	b2689	1.38288	0.863657	0.614417	0.58488	0.670086	0.823183	0.331175	0.330778	0	0.165389	-1.98625
yaeQ	b0190	0.704478	0.778137	0.353694	0.342254	0.350895	0.505892	0.216517	0.151303	0	0.0756516	-1.98709
yfhH	b2561	1.41819	0.580628	0.891881	1.0548	0.919615	0.973023	0.303426	0.417485	0.321519	0.369502	-1.98902
glgX	b3431	1.09186	1.54162	0.750864	0.758683	0.686167	0.96584	0.358732	0.270441	0.233485	0.251963	-1.99
yigF	b3817	1.59513	4.72161	3.86548	2.82496	4.16849	3.43513	1.23854	0.97535	0.959073	0.967211	-1.9926
yfdY	b2377	1.58759	1.07792	3.26713	3.51405	3.27004	2.54335	1.12418	0.351078	0.252671	0.301875	-1.99387
moaD	b0784	0.86932	0.370123	0.376572	0.362112	0.319177	0.459461	0.230213	0	0	0	-1.99581
nupC	b2393	1.21623	1.14383	2.34389	2.22282	2.51264	1.88788	0.654824	0.712675	0.448447	0.580561	-1.99645
evgA	b2369	3.67987	7.86788	3.25909	4.53578	3.63898	4.59632	1.88755	0.582074	1.07144	0.826759	-1.99707
ndh	b1109	0.416538	0.318593	0.672092	0.751924	0.679721	0.567774	0.188606	0.292275	0.0895667	0.190921	-1.99809
aslA	b3801	2.2348	1.65442	1.12892	1.19429	1.22917	1.48832	0.465725	0.53042	0.584901	0.557661	-1.99831
torR	b0995	0.599586	0.307602	0.383069	0.451244	0.402689	0.428838	0.108551	0.423801	0	0.211901	-1.99847
ydiL	b1689	1.55206	4.36125	2.34545	2.06692	2.46669	2.55848	1.06751	0.847533	0	0.423766	-1.99972
kdpC	b0696	0.859315	0.592609	0.53573	0.585164	0.544179	0.623399	0.13419	0.710089	0	0.355044	-1.99981
yfgD	b2495	1.05101	0.265699	0.806594	0.662152	0.768924	0.710876	0.286698	0.274382	0	0.137191	-2.00101
ycaO	b0905	1.62748	1.12321	1.18649	1.22918	1.21548	1.27637	0.200469	1.11064	0.639566	0.875105	-2.00162
phnC	b4106	0.773621	0.342232	0.427837	0.318145	0.42534	0.457435	0.183407	0	0.179839	0.0899193	-2.00382
cysA	b2422	0.579884	0.183925	0.669307	0.710433	0.581785	0.545067	0.209622	0	0.249674	0.124837	-2.0047
fldA	b0684	0.799307	0.511741	1.17289	1.05401	1.25726	0.959043	0.303842	0.13556	0.564156	0.349858	-2.00494
yjiM	b4335	1.05658	0.54371	0.735105	0.773174	0.72677	0.767068	0.184654	0.323949	0.469716	0.396832	-2.00502
ydcA	b1419	1.82059	0.415496	0.958858	1.05314	0.858922	1.0214	0.509201	0	0	0	-2.00589
ynaI	b1330	1.49143	2.95999	1.37399	1.40454	1.49353	1.7447	0.681413	0.568481	0.187119	0.3778	-2.00597
rhaD	b3902	1.64131	1.4945	1.19551	1.21569	1.16158	1.34172	0.213777	1.38781	0.437704	0.912755	-2.00658
purN	b2500	1.41073	0.803356	1.01383	1.12597	0.977361	1.06625	0.224721	0.789158	0.441436	0.615297	-2.00672
xylA	b3565	1.69796	2.68131	3.5335	3.82748	2.96701	2.94145	0.829183	1.53077	1.02295	1.27686	-2.00751
kefG	b3351	1.36624	1.2291	0.823564	0.73731	0.863497	1.00394	0.276275	0.564247	0.333009	0.448628	-2.01001
ybjO	b0858	1.1486	1.58525	0.686944	0.605324	0.672007	0.939626	0.420632	0.187915	0	0.0939574	-2.01047
yfjJ	b2626	1.66346	8.11217	7.79152	9.06076	7.98188	6.92196	2.98003	0.969414	0.887068	0.928241	-2.01129
yfaH	b2238	1.79015	0.804576	2.35084	2.1263	2.09098	1.83257	0.608322	0.282244	0.931906	0.607075	-2.01454
rstA	b1608	1.04939	0.353403	1.52816	1.4532	1.42041	1.16091	0.487893	0.156654	0.198868	0.177761	-2.0151
plsX	b1090	0.901048	0.45467	1.8532	1.69718	1.86869	1.35496	0.64145	0.120007	0	0.0600036	-2.01879
ihfB	b0912	1.16012	0.361187	0.527244	0.561448	0.512119	0.624423	0.309145	0	0	0	-2.01984
yhjB	b3520	3.41154	5.94549	10.9201	10.8448	10.03	8.2304	3.38197	1.06587	1.7309	1.39839	-2.02013
narQ	b2469	1.27009	0.572203	1.32528	1.25912	1.26884	1.13911	0.317974	0.673174	0.320121	0.496647	-2.02048
yghF	b2970	1.22099	0.972766	0.627772	0.78007	0.591751	0.83867	0.261263	0.266541	0.353708	0.310124	-2.02304
pbpG	b2134	0.845442	0.822049	0.888002	1.13647	1.05972	0.950337	0.139603	1.0671	0.268395	0.66775	-2.02421
flgJ	b1081	0.822732	0.636249	0.428638	0.419388	0.413606	0.544123	0.181687	0.141616	0.210964	0.17629	-2.02454
ycbQ	b0938	1.26904	2.69999	1.55201	1.50155	1.65708	1.73593	0.557311	0.87921	0.335426	0.607318	-2.02511
ybhF	b0794	0.834667	0.473845	0.370529	0.312716	0.444186	0.487189	0.204217	0.147147	0	0.0735734	-2.02537
yeaY	b1806	0.62801	0.164186	0.656917	0.587413	0.741069	0.555519	0.2259	0	0.195603	0.0978014	-2.02619
treR	b4241	1.38075	1.71018	0.741504	0.713675	0.74408	1.05804	0.460104	0.127244	0.12212	0.124682	-2.02858
yebZ	b1840	0.825231	1.07515	2.08794	2.10382	1.92027	1.60248	0.60626	0.743346	0	0.371673	-2.03017
yeiU	b2174	4.17702	1.98992	6.32788	6.69751	5.43038	4.92454	1.90653	0.783321	1.32114	1.05223	-2.03108
gltK	b0653	0.641228	0.667085	1.0053	1.04574	0.870393	0.84595	0.186957	0.749248	0.183024	0.466136	-2.03156
wza	b2062	0.851261	1.3311	0.713212	0.780803	0.831886	0.901652	0.245939	0.358866	0.444488	0.401677	-2.03292
hchA	b1967	2.03516	5.45817	2.89041	2.30359	2.68091	3.07365	1.37343	0.189402	0.372897	0.281149	-2.03323
queA	b0405	0.811361	0.463551	0.358017	0.374178	0.349863	0.471394	0.195393	0	0.147445	0.0737225	-2.03524
pnp	b3164	0.45957	0.24504	0.297775	0.335501	0.315955	0.330768	0.0794823	0.167386	0.170584	0.168985	-2.03546
	b1979	2.11097	8.69985	7.8386	7.66078	9.18379	7.0988	2.8571	1.0311	1.52645	1.27877	-2.03704
ispA	b0421	0.283882	0.133169	0.0703827	0.138326	0.178694	0.160891	0.0789193	0	0	0	-2.03867
hflK	b4174	0.654475	0.613582	0.36318	0.404075	0.384167	0.483896	0.138569	0.247024	0.1555	0.201262	-2.03966
ybaM	b0466	0.814971	1.31385	0.467395	0.471215	0.571408	0.727768	0.356777	0	0	0	-2.03984
xerD	b2894	0.566066	1.35761	0.654084	0.569406	0.695805	0.768593	0.333931	0.174734	0	0.0873672	-2.04002
gadA	b3517	1.45976	1.04203	1.02547	1.08447	1.01696	1.12574	0.188524	0.845321	0.636784	0.741052	-2.04051
yhhH	b3483	1.34169	1.6679	1.63823	1.68441	1.49174	1.56479	0.146154	1.38006	1.15286	1.26646	-2.04123
artM	b0861	1.3463	0.707163	1.43121	1.35858	1.45389	1.25943	0.312129	0.858205	0.385719	0.621962	-2.04232
csgF	b1038	3.01682	4.35236	1.93064	2.01057	1.71987	2.60605	1.09709	0	0.729417	0.364708	-2.04299
fliC	b1923	1.94204	0.610658	1.50241	1.40698	1.56702	1.40582	0.488654	0.518578	0.293223	0.405901	-2.04627
glk	b2388	0.962264	1.29825	0.778	0.945622	0.801772	0.957181	0.207812	0.477724	0.585914	0.531819	-2.04686
wcaK	b2045	0.806012	0.345441	0.702725	0.567935	0.774274	0.639278	0.188069	0	0.507189	0.253594	-2.05076
yedV	b1968	2.60234	6.05965	3.08039	2.41706	2.91554	3.415	1.50099	0.371764	0.295039	0.333401	-2.05304
parE	b3030	0.164598	0.149901	0.117965	0.130081	0.135656	0.13964	0.0180641	0.0862276	0.118841	0.102535	-2.05411
yfdE	b2371	3.71601	6.2879	2.84798	2.91097	2.81222	3.71502	1.48602	1.06964	0.255442	0.662541	-2.05413
[truncated: 2,061 more rows]
