# Supplementary material for: Genetic Dissection of an Exogenously Induced Biofilm in Laboratory and Clinical Isolates of E. coli
Source: PLoS Pathog. 2009 May 15;5(5):e1000432. doi: 10.1371/journal.ppat.1000432 (PMC2675270; doi:10.1371/journal.ppat.1000432)
Supplement: Dataset S3 — Microarray data for identification of over-expressed fragments suppressing rfaY deletion phenotype. The normalized score is calculated by subtraction of the average microarray signal of two maximally diverse unselected libraries from that of two experimental replicates. More detailed information on hybridization values of each replicate and unselected library is provided in a separate worksheet. (1.58 MB XLS) [file ppat.1000432.s003.xls]

## Sheet: Summary
Gene_Name	b-Number	Normalized_Score	Function
gadW	b3515	208.602	DNA-binding transcriptional activator
ycgE	b1162	170.376	predicted DNA-binding transcriptional regulator
hisC	b2021	158.832	histidinol-phosphate aminotransferase
gadX	b3516	132.688	DNA-binding transcriptional dual regulator
ycgF	b1163	107.928	predicted FAD-binding phosphodiesterase
ddpF	b1483	71.163	D-ala-D-ala transporter subunit
osmC	b1482	65.0605	osmotically inducible, stress-inducible membraneprotein
yjhU	b4295	62.0086	KpLE2 phage-like element; predicted DNA-bindingtranscriptional regulator
hsdM	b4349	61.9025	DNA methylase M
hsdS	b4348	52.741	specificity determinant for hsdM and hsdR
ybaV	b0442	49.7037	hypothetical protein
argR	b3237	48.485	arginine repressor
ycgX	b1161	48.1034	hypothetical protein
smpB	b2620	42.7394	SsrA-binding protein
ybaZ	b0454	41.2642	predicted methyltransferase
ybaY	b0453	39.6259	predicted outer membrane lipoprotein
yhbO	b3153	39.2236	predicted intracellular protease
purH	b4006	34.6012	bifunctionalphosphoribosylaminoimidazolecarboxamide
mdtF	b3514	33.8384	multidrug transporter, RpoS-dependent
ycgZ	b1164	33.0915	hypothetical protein
yegJ	b2071	32.6948	hypothetical protein
nlpC	b1708	27.2373	predicted lipoprotein
btuE	b1710	27.2055	predicted glutathione peroxidase
purF	b2312	26.6912	amidophosphoribosyltransferase
yhbP	b3154	24.3704	hypothetical protein
btuD	b1709	23.7925	vitamin B12-transporter ATPase
hydN	b2713	18.8053	formate dehydrogenase-H, [4Fe-4S] ferredoxinsubunit
rob	b4396	16.5805	DNA-binding transcriptional activator
tesB	b0452	16.5694	acyl-CoA thioesterase II
ascG	b2714	15.2146	DNA-binding transcriptional repressor
hofB	b0107	13.4786	conserved protein with nucleoside triphosphatehydrolase domain
ybgK	b0712	11.3019	predicted enzyme subunit
sodC	b1646	11.1415	superoxide dismutase, Cu, Zn
rtn	b2176	11.1384	hypothetical protein
ybaW	b0443	10.8587	hypothetical protein
yfiC	b2575	10.6271	predicted S-adenosyl-L-methionine-dependentmethyltransferase
hypF	b2712	10.4716	carbamoyl phosphate phosphatase and maturationprotein for [NiFe] hydrogenases
dsdX	b2365	9.80564	predicted transporter
gltJ	b0654	9.71433	glutamate and aspartate transporter subunit
ydfO	b1549	9.69935	Qin prophage; predicted protein
frc	b2374	9.1176	formyl-coenzyme A transferase
aceK	b4016	8.86141	bifunctional isocitrate dehydrogenase
dacD	b2010	8.53126	D-alanyl-D-alanine carboxypeptidase(penicillin-binding protein 6b)
	b1965	8.18437
yjhF	b4296	7.87923	KpLE2 phage-like element; predicted transporter
kdgT	b3909	7.52124	2-keto-3-deoxygluconate permease
ssuD	b0935	7.44707	alkanesulfonate monooxygenase
rhsE	b1456	7.41931	rhsE element core protein RshE
ydhY	b1674	7.21609	predicted 4Fe-4S ferridoxin-type protein
cpxA	b3911	6.89495	two-component sensor protein
ydaO	b1344	6.69886	predicted C32 tRNA thiolase
flgF	b1077	6.69534	flagellar component of cell-proximal portion ofbasal-body rod
nohB	b0560	6.48019	DLP12 prophage; DNA packaging protein
zupT	b3039	6.19262	predicted dioxygenase
ydhF	b1647	5.88789	predicted oxidoreductase
ydhC	b1660	5.83277	predicted transporter
argK	b2918	5.79371	arginine/ornithine transport system ATPase
adiC	b4115	5.75792	arginine:agmatin
btuC	b1711	5.75468	vtamin B12-transporter permease
yejA	b2177	5.74665	predicted oligopeptide transporter subunit
ydhB	b1659	5.61896	predicted DNA-binding transcriptional regulator
nohA	b1548	5.59041	Qin prophage; predicted packaging protein
nanK	b3222	5.42121	N-acetylmannosamine kinase
ydeH	b1535	5.3181	hypothetical protein
ppdD	b0108	5.29319	predicted major pilin subunit
hlyE	b1182	5.23583	hemolysin E
	b3112	5.18162
purD	b4005	4.99182	phosphoribosylamine--glycine ligase
ftsX	b3462	4.87536	predicted transporter subunit: membranecomponent of ABC superfamily
nanE	b3223	4.79849	predicted N-acetylmannosamine-6-P epimerase
ydeI	b1536	4.75958	hypothetical protein
yddK	b1471	4.74845	hypothetical protein
flgG	b1078	4.69204	flagellar component of cell-distal portion ofbasal-body rod
yihD	b3858	4.63773	hypothetical protein
rmuC	b3832	4.61671	predicted recombination limiting protein
oxc	b2373	4.54565	hypothetical protein
ygiE	b3040	4.50145	zinc transporter ZupT
yiiM	b3910	4.22507	hypothetical protein
ssuC	b0934	4.15047	alkanesulfonate transporter subunit
dsdC	b2364	4.05298	DNA-binding transcriptional dual regulator
mobB	b3856	4.0356	molybdopterin-guanine dinucleotide biosynthesisprotein B
mobA	b3857	3.9674	molybdopterin-guanine dinucleotide biosynthesisprotein A
iap	b2753	3.87199	aminopeptidase in alkaline phosphatase isozymeconversion
hisB	b2022	3.82179	imidazole glycerol-phosphate
yfdG	b2350	3.815	CPS-53 (KpLE1) prophage; bactoprenol-linkedglucose translocase (flippase)
ybfA	b0699	3.74638	hypothetical protein
rcsC	b2218	3.73746	hybrid sensory kinase in two-componentregulatory system with RcsB and YojN
yhaO	b3110	3.67799	predicted transporter
rpoC	b3988	3.67084	DNA-directed RNA polymerase subunit beta'
yddJ	b1470	3.66686	hypothetical protein
spoT	b3650	3.54842	bifunctional (p)ppGpp synthetase II/guanosine-3',5'-bis pyrophosphate 3'-pyrophosphohydrolase
phoP	b1130	3.49503	DNA-binding response regulator in two-componentregulatory system with PhoQ
yoaB	b1809	3.47559	hypothetical protein
yajB	b0404	3.4551	hypothetical protein
adiY	b4116	3.45177	DNA-binding transcriptional activator
tdcF	b3113	3.43392	predicted L-PSP (mRNA) endoribonuclease
yegK	b2072	3.32769	hypothetical protein
ampD	b0110	3.23226	N-acetyl-anhydromuranmyl-L-alanine amidase
yfjK	b2627	3.22754	CP4-57 prophage; conserved protein
mutL	b4170	3.21596	DNA mismatch repair protein
intA	b2622	3.17574	CP4-57 prophage; integrase
	b3111	3.15328
racC	b1351	3.07943	Rac prophage; predicted protein
elbA	b1160	3.01409	hypothetical protein
accA	b0185	3.00489	acetyl-CoA carboxylase subunit alpha
	b0079	2.96455
ymjA	b1295	2.81642	hypothetical protein
rpmD	b3302	2.76429	50S ribosomal protein L30
	b1016	2.75863
yidR	b3689	2.73177	hypothetical protein
yiaO	b3579	2.71649	predicted transporter
rpoA	b3295	2.68752	DNA-directed RNA polymerase subunit alpha
ygbT	b2755	2.67262	hypothetical protein
yegD	b2069	2.62747	predicted chaperone
hlpA	b0178	2.62518	periplasmic chaperone
hyaC	b0974	2.57425	hydrogenase 1, b-type cytochrome subunit
narK	b1223	2.52636	nitrate/nitrite transporter
yeaN	b1791	2.51903	predicted transporter
gspD	b3325	2.46868	general secretory pathway component, cryptic
leuL	b0075	2.44832	leu operon leader peptide
ubiX	b2311	2.44505	3-octaprenyl-4-hydroxybenzoate carboxy-lyase
rplX	b3309	2.44357	50S ribosomal protein L24
	b1995	2.41416
murC	b0091	2.39986	UDP-N-acetylmuramate--L-alanine ligase
ptsG	b1101	2.36423	fused glucose-specific PTS enzymes: IIB
flhD	b1892	2.36378	transcriptional activator FlhD
ddpD	b1484	2.33383	D-ala-D-ala transporter subunit
ybgQ	b0718	2.30591	predicted outer membrane protein
dicB	b1575	2.28836	Qin prophage; cell division inhibition protein
tnaC	b3707	2.2679	tryptophanase leader peptide
cysD	b2752	2.25606	sulfate adenylyltransferase subunit 2
proV	b2677	2.22335	glycine betaine transporter subunit
hisL	b2018	2.21504	his operon leader peptide
htrL	b3618	2.18775	hypothetical protein
uxuB	b4323	2.13987	D-mannonate oxidoreductase, NAD-binding
rpsH	b3306	2.13217	30S ribosomal protein S8
yadM	b0138	2.12747	predicted fimbrial-like adhesin protein
intZ	b2442	2.09414	CPZ-55 prophage; predicted integrase
yihE	b3859	2.09051	predicted kinase
thrL	b0001	2.08841	thr operon leader peptide
pheL	b2598	2.08801	pheA gene leader peptide
rhsD	b0497	2.0661	rhsD element protein
yhdW	b3268	2.04957	predicted amino-acid transporter subunit
prfH	b0236	2.04579	peptide chain release factor 2
rssA	b1234	2.00626	hypothetical protein
	b3914	1.98936
mdh	b3236	1.96479	malate dehydrogenase
yraR	b3152	1.95144	predicted nucleoside-diphosphate-sugarepimerase
rhoL	b3782	1.94691	rho operon leader peptide
hokD	b1562	1.93543	Qin prophage; small toxic polypeptide
phoQ	b1129	1.93414	sensory histidine kinase in two-compoentregulatory system with PhoP
ilvY	b3773	1.90433	DNA-binding transcriptional dual regulator
dfp	b3639	1.88202	bifunctional phosphopantothenoylcysteine
yjdL	b4130	1.84263	predicted transporter
ubiE	b3833	1.82452	ubiquinone/menaquinone biosynthesismethyltransferase
hsdR	b4350	1.81908	endonuclease R
ydjL	b1776	1.79699	predicted oxidoreductase, Zn-dependent andNAD(P)-binding
degQ	b3234	1.7757	serine endoprotease, periplasmic
mrdA	b0635	1.75969	transpeptidase involved in peptidoglycansynthesis (penicillin-binding protein 2)
dut	b3640	1.75526	deoxyuridine 5'-triphosphatenucleotidohydrolase
ybiI	b0803	1.75366	hypothetical protein
ydcL	b1431	1.75136	predicted lipoprotein
yciU	b1248	1.73844	dsDNA-mimic protein
yjhQ	b4307	1.69615	KpLE2 phage-like element; predictedacetyltransferase
ftsE	b3463	1.69493	predicted transporter subunit: ATP-bindingcomponent of ABC superfamily
fimF	b4318	1.69325	minor component of type 1 fimbriae
ygjJ	b3079	1.68647	hypothetical protein
ydaS	b1357	1.68595	Rac prophage; predicted DNA-bindingtranscriptional regulator
ldhA	b1380	1.68106	D-lactate dehydrogenase
rfbB	b2041	1.66179	dTDP-glucose 4,6 dehydratase, NAD(P)-binding
ydeJ	b1537	1.65213	competence damage-inducible protein A
ebgA	b3076	1.64411	cryptic beta-D-galactosidase, alpha subunit
ycfD	b1128	1.63535	hypothetical protein
lar	b1348	1.61719	Rac prophage; restriction alleviation protein
yghK	b2975	1.60636	glycolate transporter
galF	b2042	1.60427	predicted subunit with GalU
glxK	b0514	1.60159	glycerate kinase II
atpC	b3731	1.60009	F0F1 ATP synthase subunit epsilon
ydaQ	b1346	1.5782	Rac prophage; conserved protein
betT	b0314	1.56023	choline transporter of high affinity
eptA	b4114	1.55452	predicted metal dependent hydrolase
relB	b1564	1.54357	Qin prophage; bifunctional antitoxin of therepressor
frmA	b0356	1.54055	alcohol dehydrogenase class
wcaA	b2059	1.52689	predicted glycosyl transferase
yieP	b3755	1.513	predicted transcriptional regulator
rfaE	b3052	1.51271	fused heptose 7-phosphate kinase/heptose1-phosphate adenyltransferase
rpoH	b3461	1.49812	RNA polymerase sigma factor
yagL	b0278	1.48447	CP4-6 prophage; DNA-binding protein
phnN	b4094	1.4669	ribose 1,5-bisphosphokinase
	b3913	1.46104
sodA	b3908	1.4573	superoxide dismutase, Mn
tsgA	b3364	1.43808	hypothetical protein
ykgL	b0295	1.43032	hypothetical protein
yeeP	b1999	1.41236	CP4-44 prophage; predicted GTP-binding protein(pseudogene)
glnK	b0450	1.39459	nitrogen assimilation regulatory protein forGlnL, GlnE, and AmtB
yfiH	b2593	1.37631	hypothetical protein
	b0669	1.37082
paaA	b1388	1.36336	predicted multicomponent oxygenase/reductasesubunit for phenylacetic acid degradation
rpoZ	b3649	1.35647	DNA-directed RNA polymerase subunit omega
cspG	b0990	1.35384	DNA-binding transcriptional regulator
yncH	b1455	1.30917	hypothetical protein
mngA	b0731	1.29325	fused 2-O-a-mannosyl-D-glycerate specific PTS
crl	b0240	1.25867	DNA-binding transcriptional regulator
cynT	b0339	1.24145	carbonic anhydrase
rpmB	b3637	1.2238	50S ribosomal protein L28
yiiT	b3923	1.21901	stress-induced protein
ftsK	b0890	1.21578	DNA-binding membrane protein required forchromosome resolution and partitioning
smpA	b2617	1.21411	small membrane lipoprotein
uhpA	b3669	1.21358	DNA-binding response regulator in two-componentregulatory system wtih UhpB
ymfG	b1141	1.19906	e14 prophage; predicted excisionase
	b0165	1.17503
malE	b4034	1.17403	maltose ABC transporter periplasmic protein
ymfR	b1150	1.1656	e14 prophage; predicted protein
minE	b1174	1.16188	cell division topological specificity factorMinE
rpmG	b3636	1.16157	50S ribosomal protein L33
ymgC	b1167	1.15233	hypothetical protein
	b0309	1.14967
gutM	b2706	1.14593	DNA-binding transcriptional activator ofglucitol operon
ymfS	b1155	1.13667	e14 prophage; predicted protein
msrA	b4219	1.13616	methionine sulfoxide reductase A
glmU	b3730	1.11656	bifunctional N-acetylglucosamine-1-phosphateacetyltransferase
rpsP	b2609	1.11037	30S ribosomal protein S16
glgS	b3049	1.10955	glycogen synthesis protein GlgS
yahO	b0329	1.0935	hypothetical protein
yacH	b0117	1.09026	hypothetical protein
ymfQ	b1153	1.08348	e14 prophage; conserved protein
ykgM	b0296	1.08341	50S ribosomal protein L31
rpmC	b3312	1.08185	50S ribosomal protein L29
xerC	b3811	1.07735	site-specific tyrosine recombinase XerC
fur	b0683	1.07122	ferric uptake regulator
ybcV	b0558	1.05419	DLP12 prophage; predicted protein
hslJ	b1379	1.03438	heat-inducible protein
ylbH	b0499	1.02849	conserved protein, rhs-like
yahM	b0327	1.02709	hypothetical protein
ykgK	b0294	1.02464	predicted regulator
lpp	b1677	1.02038	murein lipoprotein
yjcS	b4083	1.01429	predicted alkyl sulfatase
	b2191	1.01118
mhpB	b0348	1.00463	2,3-dihydroxyphenylpropionate 1,2-dioxygenase
yadK	b0136	1.00414	predicted fimbrial-like adhesin protein
yicR	b3638	1.00413	DNA repair protein RadC
ilvL	b3766	0.999814	ilvG operon leader peptide
ybfN	b0682	0.997983	predicted lipoprotein
ymcE	b0991	0.989012	cold shock gene
treC	b4239	0.985466	trehalose-6-P hydrolase
fpr	b3924	0.982955	ferredoxin-NADP reductase
	b0667	0.976414
fiu	b0805	0.968036	predicted iron outer membrane transporter
cynR	b0338	0.965595	DNA-binding transcriptional dual regulator
ykfJ	b0235	0.955703	hypothetical protein
ykgA	b0300	0.952788	predicted DNA-binding transcriptional regulator
	b0671	0.936933
nadC	b0109	0.928721	nicotinate-nucleotide pyrophosphorylase
tehB	b1430	0.926688	predicted S-adenosyl-L-methionine-dependentmethyltransferase
	b0105	0.923704
frwB	b3950	0.91903	predicted enzyme IIB component of PTS
tonB	b1252	0.917727	membrane spanning protein in TonB-ExbB-ExbDcomplex
tpr	b1229	0.917602	predicted protamine-like protein
ymfD	b1137	0.911424	e14 prophage; predicted SAM-dependentmethyltransferase
yagN	b0280	0.905068	CP4-6 prophage; predicted protein
dacC	b0839	0.90394	D-alanyl-D-alanine carboxypeptidase(penicillin-binding protein 6a)
ytfI	b4215	0.902708	hypothetical protein
flhC	b1891	0.900867	DNA-binding transcriptional dual regulator withFlhD
ybiX	b0804	0.898536	putative hydroxylase
sucB	b0727	0.896198	dihydrolipoamide acetyltransferase
nirD	b3366	0.896106	nitrite reductase small subunit
yibJ	b3595	0.880819	predicted Rhs-family protein
phoE	b0241	0.861492	outer membrane phosphoporin protein E
hupB	b0440	0.859292	HU, DNA-binding transcriptional regulator, betasubunit
yagR	b0284	0.852279	predicted oxidoreductase with molybdenum-bindingdomain
pdxJ	b2564	0.851047	pyridoxal phosphate biosynthetic protein
ymfJ	b1144	0.849619	e14 prophage; predicted protein
hybG	b2990	0.84663	hydrogenase 2 accessory protein
citA	b0619	0.844177	sensory histidine kinase in two-componentregulatory system with citB
csrA	b2696	0.843737	carbon storage regulator
ymfI	b1143	0.831127	e14 prophage; predicted protein
mtlA	b3599	0.826026	fused mannitol-specific PTS enzymes: IIA
ychS	b1228	0.821802	hypothetical protein
ygeL	b2856	0.82158	hypothetical protein
intR	b1345	0.819578	Rac prophage; integrase
ampG	b0433	0.819511	muropeptide transporter
essD	b0554	0.817625	DLP12 prophage; predicted phage lysis protein
lit	b1139	0.805379	e14 prophage; cell death peptidase, inhibitor ofT4 late gene expression
xylG	b3567	0.802539	fused D-xylose transporter subunits of ABCsuperfamily: ATP-binding components
ydcA	b1419	0.796611	hypothetical protein
ygeM	b2857	0.794163	hypothetical protein
cydD	b0887	0.793322	fused cysteine transporter subunits of ABC
cspE	b0623	0.786772	cold shock protein E
phnK	b4097	0.785083	carbon-phosphorus lyase complex subunit
ymfM	b1148	0.784371	e14 prophage; predicted protein
afuB	b0263	0.77934	CP4-6 prophage; predicted ferric trasnportersubunit
gntX	b3413	0.779109	gluconate periplasmic binding protein withphosphoribosyltransferase domain, GNT I system
bfd	b3337	0.775737	bacterioferritin-associated ferredoxin
yagZ	b0293	0.764649	hypothetical protein
ymfH	b1142	0.761443	e14 prophage; predicted protein
phnG	b4101	0.757577	carbon-phosphorus lyase complex subunit
ynbE	b1382	0.749477	predicted lipoprotein
rpmH	b3703	0.74761	50S ribosomal protein L34
yagU	b0287	0.747519	conserved inner membrane protein
pta	b2297	0.741467	phosphate acetyltransferase
ybbY	b0513	0.741452	predicted uracil/xanthine transporter
rpsU	b3065	0.732083	30S ribosomal protein S21
ykgB	b0301	0.729909	conserved inner membrane protein
rplU	b3186	0.729187	50S ribosomal protein L21
ykgG	b0308	0.725555	predicted transporter
cobU	b1993	0.725375	adenosylcobinamide
nadB	b2574	0.722558	L-aspartate oxidase
ymgB	b1166	0.721688	hypothetical protein
yeiQ	b2172	0.721225	predicted dehydrogenase, NAD-dependent
ymfK	b1145	0.719553	e14 prophage; repressor protein phage e14
yaiY	b0379	0.71209	predicted inner membrane protein
yabQ	b0057	0.710201	hypothetical protein
ykgC	b0304	0.704889	pyridine nucleotide-disulfide oxidoreductase
rpsT	b0023	0.704329	30S ribosomal protein S20
intB	b4271	0.702934	KpLE2 phage-like element; predicted integrase
mdtD	b2077	0.702256	multidrug efflux system protein
ybjH	b0843	0.697635	hypothetical protein
yjeP	b4159	0.695428	predicted mechanosensitive channel
yafQ	b0225	0.687383	predicted toxin of the YafQ-DinJ toxin-antitoxinsystem
pdxB	b2320	0.685976	erythronate-4-phosphate dehydrogenase
ymfL	b1147	0.685047	e14 prophage; predicted DNA-bindingtranscriptional regulator
acpP	b1094	0.681901	acyl carrier protein
flgB	b1073	0.678418	flagellar basal-body rod protein B
yagA	b0267	0.670189	CP4-6 prophage; predicted DNA-bindingtranscriptional regulator
ydaC	b1347	0.666209	Rac prophage; predicted protein
fucR	b2805	0.659533	DNA-binding transcriptional activator
cobB	b1120	0.657392	NAD-dependent deacetylase
shiA	b1981	0.657135	shikimate transporter
ycaR	b0917	0.652065	hypothetical protein
araA	b0062	0.65168	L-arabinose isomerase
renD	b0542	0.641332	DLP12 prophage; predicted protein
ybeB	b0637	0.640026	hypothetical protein
yagP	b0282	0.638954	predicted transcriptional regulator
insB-6	b3445	0.636301	IS1 transposase InsAB'
fimZ	b0535	0.632591	predicted DNA-binding transcriptional regulator
stfE	b1157	0.631155	e14 prophage; predicted side tail fiber proteinfragment (pseudogene)
ymfT	b1146	0.630726	e14 prophage; predicted DNA-bindingtranscriptional regulator
ygeG	b2851	0.6253	predicted chaperone
rstB	b1609	0.621751	sensory histidine kinase in two-componentregulatory system with RstA
ybbV	b0510	0.619918	hypothetical protein
yobF	b1824	0.619693	hypothetical protein
ygiZ	b3027	0.617563	conserved inner membrane protein
borD	b0557	0.617529	DLP12 prophage; predicted lipoprotein
yagS	b0285	0.61722	predicted oxidoreductase with FAD-bindingdomain
yagK	b0277	0.606232	CP4-6 prophage; conserved protein
proB	b0242	0.604967	gamma-glutamyl kinase
yahD	b0318	0.593607	predicted transcriptional regulator with ankyrindomain
gspJ	b3331	0.59355	predicted general secretory pathway component,cryptic
tatB	b3838	0.592457	sec-independent translocase
phnM	b4095	0.591837	carbon-phosphorus lyase complex subunit
yagB	b0266	0.591693	CP4-6 prophage; conserved protein
	b3975	0.59131
yfcX	b2341	0.590225	fused enoyl-CoA hydratase and epimerase and
betI	b0313	0.589158	transcriptional regulator BetI
ychQ	b1213	0.588882	predicted transcriptional regulator
hybF	b2991	0.587132	protein involved with the maturation ofhydrogenases 1 and 2
proQ	b1831	0.585412	putative solute/DNA competence effector
ybcJ	b0528	0.584491	predicted RNA-binding protein
ybaM	b0466	0.583652	hypothetical protein
rpsQ	b3311	0.583622	30S ribosomal protein S17
	b3254	0.583609
yfhD	b2558	0.581465	predicted transglycosylase
ykgJ	b0288	0.579131	predicted ferredoxin
ydaG	b1355	0.578716	Rac prophage; predicted protein
pepD	b0237	0.577657	aminoacyl-histidine dipeptidase (peptidase D)
ogrK	b2082	0.577477	DNA-binding transcriptional regulator prophageP2 remnant
tfaE	b1156	0.577159	e14 prophage; predicted tail fiber assemblyprotein
cynS	b0340	0.5727	cyanate hydratase
yiaI	b3573	0.567491	predicted hydrogenase, 4Fe-4S ferredoxin-typecomponent
mhpR	b0346	0.566876	DNA-binding transcriptional activator,3HPP-binding
yhfT	b3377	0.566669	predicted inner membrane protein
	b1500	0.562722
pin	b1158	0.557248	e14 prophage; site-specific DNA recombinase
yliK	b2917	0.55004	methylmalonyl-CoA mutase
yegZ	b2083	0.548796
ccmD	b2198	0.545648	cytochrome c biogenesis protein
trpR	b4393	0.545007	Trp operon repressor
ybfL	b0705	0.543773	predicted transposase (pseudogene)
yedM	b1935	0.540222	hypothetical protein
sufI	b3017	0.539872	repressor protein for FtsI
yddL	b1472	0.538232	predicted lipoprotein
ivbL	b3672	0.530051	ilvB operon leader peptide
deoR	b0840	0.529836	DNA-binding transcriptional repressor
yhcO	b3239	0.528936	predicted barnase inhibitor
chbA	b1736	0.528148	N,N'-diacetylchitobiose-specific enzyme IIAcomponent of PTS
pyrL	b4246	0.525569	pyrBI operon leader peptide
yagY	b0292	0.52176	hypothetical protein
ybjI	b0844	0.520827	hypothetical protein
ninE	b0548	0.517322	DLP12 prophage; conserved protein
sucC	b0728	0.516897	succinyl-CoA synthetase subunit beta
tatE	b0627	0.514056	twin arginine translocase protein E
rpmI	b1717	0.513315	50S ribosomal protein L35
secA	b0098	0.511792	translocase
sra	b1480	0.511541	30S ribosomal subunit protein S22
pmrD	b2259	0.510499	polymyxin resistance protein B
sfsB	b3188	0.507204	DNA-binding transcriptional activator of maltosemetabolism
intE	b1140	0.506407	e14 prophage; predicted integrase
ydfW	b1567	0.505444	Qin prophage; predicted protein
ykgH	b0310	0.505001	predicted inner membrane protein
rmf	b0953	0.503657	ribosome modulation factor
yagE	b0268	0.502901	CP4-6 prophage; predicted lyase/synthase
insD-5	b3045	0.496516	IS2 insertion element transposase InsAB'
yiiS	b3922	0.494693	hypothetical protein
intF	b0281	0.493545	CP4-6 prophage; predicted phage integrase
hfq	b4172	0.493337	RNA-binding protein Hfq
	b3015	0.492541
yagM	b0279	0.490503	CP4-6 prophage; predicted protein
	b0625	0.488535
hipB	b1508	0.487634	DNA-binding transcriptional regulator
arcA	b4401	0.486233	DNA-binding response regulator in two-componentregulatory system with ArcB or CpxA
kdpA	b0698	0.484843	potassium-transporting ATPase subunit A
hflX	b4173	0.479652	predicted GTPase
csgE	b1039	0.476632	predicted transport protein
yhaL	b3107	0.476059	hypothetical protein
pcnB	b0143	0.475334	poly(A) polymerase I
ymfO	b1151	0.473702	e14 prophage; conserved protein
yagT	b0286	0.472988	predicted xanthine dehydrogenase, 2Fe-2Ssubunit
rspB	b1580	0.472821	predicted oxidoreductase, Zn-dependent andNAD(P)-binding
yfgD	b2495	0.467123	predicted oxidoreductase
	b4229	0.463647
ybgL	b0713	0.463587	hypothetical protein
lacZ	b0344	0.46144	beta-D-galactosidase
yccJ	b1003	0.461044	hypothetical protein
ybdJ	b0580	0.458768	predicted inner membrane protein
hsrA	b3754	0.458678	predicted multidrug or homocysteine effluxsystem
yegE	b2067	0.455558	predicted diguanylate cyclase, GGDEF domainsignalling protein
yahN	b0328	0.449806	neutral amino-acid efflux system
alpA	b2624	0.449252	CP4-57 prophage; DNA-binding transcriptionalactivator
lpd	b0116	0.446332	dihydrolipoamide dehydrogenase
mhpF	b0351	0.442936	acetaldehyde dehydrogenase
rpmA	b3185	0.442477	50S ribosomal protein L27
phnO	b4093	0.438379	predicted acyltransferase with acyl-CoAN-acyltransferase domain
phnJ	b4098	0.436671	carbon-phosphorus lyase complex subunit
fecD	b4288	0.432565	KpLE2 phage-like element; iron-dicitratetransporter subunit
dcuA	b4138	0.431699	C4-dicarboxylate antiporter
fucU	b2804	0.431241	L-fucose mutarotase
fis	b3261	0.429583	DNA-binding protein Fis
minD	b1175	0.429483	membrane ATPase of the MinC-MinD-MinE system
phnL	b4096	0.42899	carbon-phosphorus lyase complex subunit
csgF	b1038	0.428386	predicted transport protein
yagW	b0290	0.424332	predicted receptor
fimB	b4312	0.418769	tyrosine recombinase/inversion of on/offregulator of fimA
hypA	b2726	0.417586	protein involved in nickel insertion intohydrogenases 3
yihS	b3880	0.416799	predicted glucosamine isomerase
ykgD	b0305	0.414949	predicted DNA-binding transcriptional regulator
mokB	b1420	0.413174	regulatory peptide
mltD	b0211	0.412501	predicted membrane-bound lytic mureintransglycosylase D
yodD	b1953	0.411742	hypothetical protein
ymfN	b1149	0.40895	e14 prophage; predicted DNA-bindingtranscriptional regulator
mhpD	b0350	0.408838	2-keto-4-pentenoate hydratase
yhhH	b3483	0.408388	hypothetical protein
gspG	b3328	0.40816	pseudopilin, cryptic, general secretion pathway
yahC	b0317	0.405733	predicted inner membrane protein
mmuM	b0261	0.404543	homocysteine methyltransferase
insB-1	b0021	0.398942	IS1 transposase InsAB'
yagV	b0289	0.398352	hypothetical protein
	b1720	0.395396
bioC	b0777	0.395351	predicted methltransferase, enzyme of biotinsynthesis
yccK	b0969	0.394209	predicted sulfite reductase subunit
codB	b0336	0.392581	cytosine transporter
holC	b4259	0.392347	DNA polymerase III subunit chi
	b0501	0.391694
eaeH	b0297	0.39131	attaching and effacing protein, pathogenesisfactor
yiiR	b3921	0.390219	conserved inner membrane protein
cynX	b0341	0.389899	predicted cyanate transporter
insA-7	b4294	0.388831	KpLE2 phage-like element; IS1 repressor proteinInsA
yahE	b0319	0.387861	hypothetical protein
fliO	b1947	0.38412	flagellar biosynthesis protein
ppc	b3956	0.382316	phosphoenolpyruvate carboxylase
xseA	b2509	0.380563	exodeoxyribonuclease VII large subunit
	b2651	0.379564
	b3837	0.376966
rpmF	b1089	0.376336	50S ribosomal protein L32
thiI	b0423	0.376276	thiamine biosynthesis protein ThiI
yihR	b3879	0.371849	predicted aldose-1-epimerase
yeiP	b2171	0.364848	elongation factor P
argF	b0273	0.363476	CP4-6 prophage; ornithine carbamoyltransferase2, chain F
ymfE	b1138	0.362245	e14 prophage; predicted inner membrane protein
hycA	b2725	0.359341	regulator of the transcriptional regulator FhlA
yeaY	b1806	0.358522	predicted lipoprotein
yahB	b0316	0.358337	predicted DNA-bindng transcriptional regulator
yahA	b0315	0.354888	predicted DNA-binding transcriptional regulator
lon	b0439	0.354881	DNA-binding ATP-dependent protease La
gspH	b3329	0.354389	predicted general secretory pathway component,cryptic
yfhJ	b2524	0.353719	hypothetical protein
rpmE	b3936	0.353293	50S ribosomal subunit protein L31
yfjU	b2638	0.353252	CP4-57 prophage; conserved protein
ybeD	b0631	0.345817	hypothetical protein
ybiJ	b0802	0.345648	hypothetical protein
lacY	b0343	0.344227	galactoside permease
ybeL	b0643	0.342756	hypothetical protein
yejG	b2181	0.342463	hypothetical protein
	b0302	0.342152
yahL	b0326	0.339749	hypothetical protein
ycbL	b0927	0.339364	predicted metal-binding enzyme
miaB	b0661	0.338793	isopentenyl-adenosine A37 tRNA methylthiolase
rpoN	b3202	0.337259	DNA-directed RNA polymerase subunit N
yhfL	b3369	0.336243	conserved secreted peptide
cspI	b1552	0.335527	Qin prophage; cold shock protein
rplW	b3318	0.334295	50S ribosomal protein L23
ybfO	b0703	0.334228	conserved protein, rhs-like
yohL	b2105	0.332538	hypothetical protein
betB	b0312	0.332478	betaine aldehyde dehydrogenase, NAD-dependent
yeaZ	b1807	0.332292	predicted peptidase
mcrA	b1159	0.331526	e14 prophage; 5-methylcytosine-specificrestriction endonuclease B
fruB	b2169	0.329688	fused fructose-specific PTS enzymes: IIA
atpD	b3732	0.326561	F0F1 ATP synthase subunit beta
cusB	b0574	0.325469	copper/silver efflux system, membrane fusionprotein
codA	b0337	0.322522	cytosine deaminase
yeaX	b1803	0.32157	predicted oxidoreductase
afuC	b0262	0.321194	CP4-6 prophage; predicted ferric transportersubunit
yffQ	b2448	0.317658	CPZ-55 prophage; predicted protein
yffP	b2447	0.317364	CPZ-55 prophage; predicted protein
moaD	b0784	0.31632	molybdopterin synthase, small subunit
prpD	b0334	0.314916	2-methylcitrate dehydratase
nadR	b4390	0.313443	nicotinamide-nucleotide adenylyltransferase
prpB	b0331	0.313439	2-methylisocitrate lyase
ycfK	b1154	0.313107	e14 prophage; predicted protein
yagQ	b0283	0.311576	hypothetical protein
grxC	b3610	0.311075	glutaredoxin 3
fldA	b0684	0.310679	flavodoxin 1
hupA	b4000	0.310368	HU, DNA-binding transcriptional regulator, alphasubunit
php	b3379	0.308661	predicted hydrolase
ymfP	b1152	0.308006	e14 prophage; conserved protein
prpR	b0330	0.305719	DNA-binding transcriptional activator
hflK	b4174	0.303043	modulator for HflB protease specific for phagelambda cII repressor
ybhQ	b0791	0.302834	predicted inner membrane protein
mdlA	b0448	0.302046	fused predicted multidrug transporter subunitsof ABC superfamily: ATP-binding components
setB	b2170	0.301924	lactose/glucose efflux system
ypjM	b2641	0.301036	CP4-57 prophage; predicted protein (pseudogene)
yeiR	b2173	0.29778	predicted enzyme
rbfA	b3167	0.29605	ribosome-binding factor A
yfjV	b2640	0.295083	CP4-57 prophage; predicted protein
prpC	b0333	0.294246	2-methylcitrate synthase
ydfD	b1576	0.292944	Qin prophage; predicted protein
pspD	b1307	0.291447	peripheral inner membrane phage-shock protein
pspB	b1305	0.290445	phage shock protein B
rpsL	b3342	0.290082	30S ribosomal protein S12
yagJ	b0276	0.288308	CP4-6 prophage; predicted protein
	b2391	0.285919
yfaH	b2238	0.285766	hypothetical protein
ychH	b1205	0.285304	predicted inner membrane protein
sfsA	b0146	0.285169	sugar fermentation stimulation protein A
ubiF	b0662	0.28481	2-octaprenyl-3-methyl-6-methoxy-1,4-benzoquinolhydroxylase
ybjC	b0850	0.283474	predicted inner membrane protein
hyfJ	b2490	0.282442	predicted processing element hydrogenase 4
kil	b1352	0.28109	Rac prophage; inhibitor of ftsZ, killingprotein
rhtC	b3823	0.279624	threonine efflux system
yfeK	b2419	0.278806	hypothetical protein
ompA	b0957	0.277583	outer membrane protein A (3a;II*;G;d)
cspD	b0880	0.27516	cold shock protein homolog
ydgT	b1625	0.273026	predicted regulator
cyoE	b0428	0.271335	protoheme IX farnesyltransferase
rplY	b2185	0.267778	50S ribosomal protein L25
ycbK	b0926	0.266936	hypothetical protein
yffR	b2449	0.265962	CPZ-55 prophage; predicted protein
essQ	b1556	0.265012	Qin prophage; predicted S lysis protein
	b1364	0.263651
insB-2	b0264	0.263413	CP4-6 prophage; IS1 transposase InsAB'
ihfA	b1712	0.262989	integration host factor subunit alpha
yoaI	b1788	0.260592	hypothetical protein
	b2596	0.254698
cueR	b0487	0.252236	DNA-binding transcriptional activator ofcopper-responsive regulon genes
mhpA	b0347	0.251544	3-(3-hydroxyphenyl)propionate hydroxylase
ibpA	b3687	0.248744	heat shock chaperone
cchB	b2456	0.247536	predicted carboxysome structural protein,ethanolamine utilization protein
	b3122	0.247311
yfgA	b2516	0.247204	hypothetical protein
feoA	b3408	0.241938	ferrous iron transport protein A
betA	b0311	0.241617	choline dehydrogenase
yagX	b0291	0.241376	predicted aromatic compound dioxygenase
dnaN	b3701	0.240711	DNA polymerase III subunit beta
insB-3	b0274	0.238152	CP4-6 prophage; IS1 transposase InsAB'
dsbB	b1185	0.236589	disulfide bond formation protein B
prpE	b0335	0.23419	predicted propionyl-CoA synthetase with ATPasedomain
flgC	b1074	0.230415	flagellar basal-body rod protein C
ybhB	b0773	0.229729	predicted kinase inhibitor
yqcE	b2775	0.227501	predicted transporter
dsrB	b1952	0.227301	hypothetical protein
ydcM	b1432	0.22488	predicted transposase
yneL	b1506	0.224492	predicted transcriptional regulator
sgcE	b4301	0.224064	ribulose-phosphate 3-epimerase
slyX	b3348	0.223892	hypothetical protein
yahF	b0320	0.223081	predicted acyl-CoA synthetase withNAD(P)-binding domain and succinyl-CoA synthetase domain
ykgF	b0307	0.221115	predicted amino acid dehydrogenase withNAD(P)-binding domain and ferridoxin-like domain
cspA	b3556	0.219395	major cold shock protein
	b2090	0.217016
	b3948	0.216478
yoaH	b1811	0.214201	hypothetical protein
yciN	b1273	0.213333	hypothetical protein
yhfU	b3378	0.210821	hypothetical protein
ybhP	b0790	0.209209	predicted DNase
frlA	b3370	0.207976	predicted fructoselysine transporter
yqjG	b3102	0.207014	predicted S-transferase
crr	b2417	0.206521	glucose-specific PTS system enzyme IIAcomponent
yiaU	b3585	0.202826	predicted DNA-binding transcriptional regulator
ybbJ	b0488	0.202417	conserved inner membrane protein
fdx	b2525	0.202336	[2Fe-2S] ferredoxin
yccX	b0968	0.202291	predicted acylphosphatase
insO-1	b0257	0.201863	CP4-6 prophage; partial transposase of insertionelement IS911A
ydcD	b1457	0.201513	hypothetical protein
yraL	b3146	0.198354	predicted methyltransferase
cspH	b0989	0.198245	stress protein, member of the CspA-family
tatC	b3839	0.197731	TatABCE protein translocation system subunit
ydfP	b1553	0.196998	Qin prophage; conserved protein
rplS	b2606	0.196991	50S ribosomal protein L19
rnpA	b3704	0.196407	ribonuclease P
fliQ	b1949	0.195706	flagellar biosynthesis protein Q
ydfZ	b1541	0.195515	hypothetical protein
kdpE	b0694	0.195493	DNA-binding response regulator in two-componentregulatory system with KdpD
tauC	b0367	0.193874	taurine transporter subunit
yahG	b0321	0.193041	hypothetical protein
yoaA	b1808	0.192502	conserved protein with nucleoside triphosphatehydrolase domain
ybhR	b0792	0.192431	predicted transporter subunit: membranecomponent of ABC superfamily
yjgI	b4249	0.191254	predicted oxidoreductase with NAD(P)-bindingRossmann-fold domain
glcG	b2977	0.188506	hypothetical protein
rpsR	b4202	0.188206	30S ribosomal protein S18
slyA	b1642	0.187407	transcriptional regulator SlyA
phnE_1	b4104	0.185641	phosphonate/organophosphate ester transportersubunit
dnaA	b3702	0.18388	chromosomal replication initiation protein
ybjK	b0846	0.183104	predicted DNA-binding transcriptional regulator
ugpC	b3450	0.180007	glycerol-3-phosphate transporter subunit
phnH	b4100	0.179784	carbon-phosphorus lyase complex subunit
yjbM	b4048	0.175982	hypothetical protein
agaV	b3133	0.172863	N-acetylgalactosamine-specific enzyme IIBcomponent of PTS
yfeC	b2398	0.169551	predicted DNA-binding transcriptional regulator
ykgE	b0306	0.169351	predicted oxidoreductase
rpsS	b3316	0.168373	30S ribosomal protein S19
ptsH	b2415	0.167287	phosphohistidinoprotein-hexosephosphotransferase component of PTS system (Hpr)
yfgB	b2517	0.167209	predicted enzyme
lomR_1	b1369	0.167004	Rac prophage; predicted protein, N-ter fragment(pseudogene)
ygfG	b2919	0.16623	methylmalonyl-CoA decarboxylase,biotin-independent
xerD	b2894	0.164686	site-specific tyrosine recombinase XerD
nrfB	b4071	0.164048	nitrite reductase, formate-dependent, penta-hemecytochrome c
eutC	b2440	0.163754	ethanolamine ammonia-lyase small subunit
crcB	b0624	0.163586	camphor resistance protein CrcB
fliT	b1926	0.163442	predicted chaperone
lpxA	b0181	0.162586	UDP-N-acetylglucosamine acyltransferase
ybiS	b0819	0.157147	hypothetical protein
yjtD	b4403	0.152922	predicted rRNA methyltransferase
nudH	b2830	0.152434	dinucleoside polyphosphate hydrolase
nuoK	b2279	0.151471	NADH dehydrogenase subunit K
fdnI	b1476	0.151051	formate dehydrogenase-N, cytochrome B556 (gamma)subunit, nitrate-inducible
ybcS	b0555	0.151006	DLP12 prophage; predicted lysozyme
ksgA	b0051	0.149784	dimethyladenosine transferase
	b3420	0.148714
groS	b4142	0.147015	co-chaperonin GroES
yafW	b0246	0.146963	CP4-6 prophage; antitoxin of the YkfI-YafWtoxin-antitoxin system
eutB	b2441	0.146216	ethanolamine ammonia-lyase, large subunit, heavychain
yhcH	b3221	0.145202	hypothetical protein
yjjA	b4360	0.143968	hypothetical protein
rimM	b2608	0.14288	16S rRNA-processing protein
rlpB	b0641	0.141519	minor lipoprotein
pspE	b1308	0.141442	thiosulfate:cyanide sulfurtransferase(rhodanese)
ytfT	b4230	0.138508	predicted sugar transporter subunit: membranecomponent of ABC superfamily
rhsB	b3482	0.138392	rhsB element core protein RshB
yfaE	b2236	0.13814	predicted 2Fe-2S cluster-containing protein
ndk	b2518	0.136075	nucleoside diphosphate kinase
feoB	b3409	0.135723	ferrous iron transport protein B
slyB	b1641	0.13475	outer membrane lipoprotein
ycgN	b1181	0.13346	hypothetical protein
frdD	b4151	0.132219	fumarate reductase subunit D
rplT	b1716	0.132009	50S ribosomal protein L20
	b0725	0.131411
yfgG	b2504	0.12994	hypothetical protein
aspC	b0928	0.129623	aspartate aminotransferase, PLP-dependent
mioC	b3742	0.129219	flavodoxin
yncM	b1459	0.128357	hypothetical protein
ylcE	b0563	0.128089	DLP12 prophage; predicted protein
ycfR	b1112	0.125057	hypothetical protein
	b1998	0.123472
paaB	b1389	0.122212	predicted multicomponent oxygenase/reductasesubunit for phenylacetic acid degradation
yfcE	b2300	0.122165	phosphodiesterase
ssnA	b2879	0.121735	putative chlorohydrolase/aminohydrolase
leuB	b0073	0.121395	3-isopropylmalate dehydrogenase
rseB	b2571	0.119796	periplasmic negative regulator of sigmaE
umuD	b1183	0.115328	DNA polymerase V, subunit D
napD	b2207	0.115057	assembly protein for periplasmic nitratereductase
galE	b0759	0.114111	UDP-galactose-4-epimerase
cutA	b4137	0.112591	copper binding protein, copper sensitivity
ycbJ	b0919	0.10928	hypothetical protein
gatB	b2093	0.108377	galactitol-specific enzyme IIB component of PTS
phnE_2	b4103	0.108019	phosphonate/organophosphate ester transporter(pseudogene)
emrB	b2686	0.106677	multidrug efflux system protein
tfaS	b2353	0.105686	CPS-53 (KpLE1) prophage; tail fiber assemblyprotein fragment (pseudogene)
chaB	b1217	0.105576	cation transport regulator
katE	b1732	0.104721	hydroperoxidase HPII(III) (catalase)
rseC	b2570	0.101527	RseC protein involved in reduction of the SoxRiron-sulfur cluster
	b2656	0.101192
ygdI	b2809	0.100415	hypothetical protein
hda	b2496	0.0988648	DNA replication initiation factor
glpE	b3425	0.0986246	thiosulfate sulfurtransferase
mdtC	b2076	0.0981402	multidrug efflux system, subunit C
iadA	b4328	0.0978547	isoaspartyl dipeptidase
yliL	b0816	0.0973591	hypothetical protein
mngB	b0732	0.096537	alpha-mannosidase
ydfB	b1572	0.0950926	Qin prophage; predicted protein
ytfB	b4206	0.0950137	predicted cell envelope opacity-associatedprotein
zapA	b2910	0.092222	protein that localizes to the cytokinetic ring
bglG	b3723	0.0910351	transcriptional antiterminator of the bgloperon
thiP	b0067	0.0908892	thiamin ABC transporter membrane protein
yccU	b0965	0.0883791	predicted CoA-binding protein withNAD(P)-binding Rossmann-fold domain
	b3435	0.087056
chbB	b1738	0.0867788	N,N'-diacetylchitobiose-specific enzyme IIBcomponent of PTS
insB-5	b1893	0.0856907	IS1 transposase InsAB'
fbaB	b2097	0.0856314	fructose-bisphosphate aldolase
envZ	b3404	0.0854214	osmolarity sensor protein
uxuR	b4324	0.0802288	DNA-binding transcriptional repressor
yaaW	b0011	0.0781831	hypothetical protein
yqjK	b3100	0.0778873	hypothetical protein
ihfB	b0912	0.0767491	integration host factor subunit beta
ybjQ	b0866	0.0766474	hypothetical protein
hemB	b0369	0.0744675	delta-aminolevulinic acid dehydratase
gltL	b0652	0.0737926	glutamate and aspartate transporter subunit
yfbB	b2263	0.0728852	predicted peptidase
yhhP	b3470	0.0723754	cell developmental protein SirA
slyD	b3349	0.0712396	FKBP-type peptidyl prolyl cis-trans isomerase(rotamase)
ygcM	b2765	0.0712004	6-pyruvoyl tetrahydrobiopterin synthase (PTPS)
barA	b2786	0.0706721	hybrid sensory histidine kinase, intwo-component regulatory system with UvrY
hyfH	b2488	0.0701924	hydrogenase 4, Fe-S subunit
yiaT	b3584	0.0682756	hypothetical protein
mmuP	b0260	0.0631219	CP4-6 prophage; predicted S-methylmethioninetransporter
rplM	b3231	0.0630531	50S ribosomal protein L13
ilvE	b3770	0.0627076	branched-chain amino acid aminotransferase
yhbS	b3156	0.0615435	predicted acyltransferase with acyl-CoAN-acyltransferase domain
ycgJ	b1177	0.0604501	hypothetical protein
ybjM	b0848	0.0588025	predicted inner membrane protein
flgM	b1071	0.0580807	anti-sigma factor for FliA (sigma 28)
ymgG	b1172	0.0567925	hypothetical protein
yhbT	b3157	0.0566186	predicted lipid carrier protein
fieF	b3915	0.056459	ferrous iron efflux protein F
hisI	b2026	0.0559843	bifunctional phosphoribosyl-AMP
yheM	b3344	0.0553856	hypothetical protein
bfr	b3336	0.0550052	bacterioferritin, iron storage anddetoxification protein
aroG	b0754	0.0512734	3-deoxy-D-arabino-heptulosonate-7-phosphatesynthase, phenylalanine repressible
rfaY	b3625	0.0508091	lipopolysaccharide core biosynthesis protein
ypeC	b2390	0.0505414	hypothetical protein
yghD	b2968	0.0496494	predicted secretion pathway M-type protein,membrane anchored
ybaB	b0471	0.0495885	hypothetical protein
ybhS	b0793	0.0495771	predicted transporter subunit: membranecomponent of ABC superfamily
ychE	b1242	0.0467226	predicted inner membrane protein
rpsO	b3165	0.0466657	30S ribosomal protein S15
dacA	b0632	0.0463761	D-alanyl-D-alanine carboxypeptidase(penicillin-binding protein 5)
accD	b2316	0.0421625	acetyl-CoA carboxylase subunit beta
gpp	b3779	0.0420398	guanosine pentaphosphatase/exopolyphosphatase
glnB	b2553	0.0400022	regulatory protein P-II for glutaminesynthetase
coaA	b3974	0.0380087	pantothenate kinase
phnF	b4102	0.0373528	predicted DNA-binding transcriptional regulatorof phosphonate uptake and biodegradation
	b0626	0.0365738
	b2084	0.0365484
minC	b1176	0.0305952	septum formation inhibitor
yhhL	b3466	0.029928	conserved inner membrane protein
rem	b1561	0.029226	Qin prophage; predicted protein
prfC	b4375	0.0279559	peptide chain release factor 3
ccmA	b2201	0.0274727	heme exporter subunit
ulaF	b4198	0.0229439	L-ribulose 5-phosphate 4-epimerase
ygdD	b2807	0.021871	conserved inner membrane protein
yebW	b1837	0.0216547	hypothetical protein
yheL	b3343	0.0203464	predicted intracellular sulfur oxidationprotein
recF	b3700	0.0173759	recombination protein F
cpdA	b3032	0.0171661	cyclic 3',5'-adenosine monophosphatephosphodiesterase
tesA	b0494	0.0134907	multifunctional acyl-CoA thioesterase I andprotease I and lysophospholipase L1
yfcY	b2342	0.0133862	acetyl-CoA acetyltransferase
insA-6	b3444	0.0130262	IS1 repressor protein InsA
narW	b1466	0.01298	nitrate reductase 2 (NRZ), delta subunit(assembly subunit)
phnD	b4105	0.0120533	phosphonate/organophosphate ester transportersubunit
eutG	b2453	0.0114122	predicted alcohol dehydrogenase in ethanolamineutilization
ppa	b4226	0.0111888	inorganic pyrophosphatase
cmr	b0842	0.00906881	multidrug efflux system protein
cedA	b1731	0.0086244	cell division modulator
yhbQ	b3155	0.00723924	hypothetical protein
gutQ	b2708	0.00712766	predicted phosphosugar-binding protein
	b1052	0.00625906
rpsJ	b3321	0.00621467	30S ribosomal protein S10
yeiS	b2145	0.00563496	predicted inner membrane protein
napF	b2208	0.00409669	ferredoxin-type protein, predicted role inelectron transfer to periplasmic nitrate reductase (NapA)
infA	b0884	0.0015896	translation initiation factor IF-1
infC	b1718	-0.000341727	translation initiation factor IF-3
pyrI	b4244	-0.00311049	aspartate carbamoyltransferase regulatorysubunit
ybfE	b0685	-0.00345972	LexA regulated protein
pdxA	b0052	-0.0036604	4-hydroxythreonine-4-phosphate dehydrogenase
yibI	b3598	-0.00415225	predicted inner membrane protein
cbrA	b3690	-0.00437403	predicted oxidoreductase with FAD/NAD(P)-bindingdomain
ydiH	b1685	-0.00454818	hypothetical protein
	b1354	-0.00487318
sdhC	b0721	-0.0060614	succinate dehydrogenase cytochrome b556 largemembrane subunit
suhB	b2533	-0.0067796	inositol monophosphatase
fabZ	b0180	-0.00688848	(3R)-hydroxymyristoyl ACP dehydratase
seqA	b0687	-0.00852597	regulatory protein for replication initiation
leuO	b0076	-0.008578	leucine transcriptional activator
ybjL	b0847	-0.00978972	hypothetical protein
modB	b0764	-0.00979741	molybdate ABC transporter permease protein
ybiM	b0806	-0.0122577	hypothetical protein
ybcY	b0562	-0.0126376	DLP12 prophage; predicted SAM-dependentmethyltransferase
yoaD	b1815	-0.0137503	predicted phosphodiesterase
yhfS	b3376	-0.0151764	hypothetical protein
metL	b3940	-0.0158507	bifunctional aspartate kinase II/homoserinedehydrogenase II
yrbA	b3190	-0.0158882	predicted DNA-binding transcriptional regulator
hypC	b2728	-0.0165131	protein required for maturation of hydrogenases1 and 3
ydaY	b1366	-0.0182432	Rac prophage; predicted protein
mntR	b0817	-0.0187445	DNA-binding transcriptional regulator of mntH
yhbY	b3180	-0.0192946	predicted RNA-binding protein
ygjK	b3080	-0.0230074	predicted glycosyl hydrolase
ymgE	b1195	-0.0232491	predicted inner membrane protein
ygcW	b2774	-0.0247834	predicted deoxygluconate dehydrogenase
atpE	b3737	-0.0248211	F0F1 ATP synthase subunit C
bisC	b3551	-0.0248324	biotin sulfoxide reductase
xdhC	b2868	-0.0251927	xanthine dehydrogenase, Fe-S binding subunit
yhjE	b3523	-0.0254558	predicted transporter
wcaK	b2045	-0.0272195	predicted pyruvyl transferase
secB	b3609	-0.0283588	export protein SecB
yceG	b1097	-0.0285363	predicted aminodeoxychorismate lyase
yraO	b3149	-0.0286542	DnaA initiator-associating factor forreplication initiation
hemF	b2436	-0.0294239	coproporphyrinogen III oxidase
yaeH	b0163	-0.0300154	hypothetical protein
ychA	b1214	-0.0301514	predicted transcriptional regulator
ybbA	b0495	-0.0314643	predicted transporter subunit: ATP-bindingcomponent of ABC superfamily
hyaA	b0972	-0.0338504	hydrogenase 1, small subunit
osmY	b4376	-0.0356099	periplasmic protein
fcl	b2052	-0.0364152	bifunctional GDP-fucose synthetase:GDP-4-dehydro-6-deoxy-D-mannose epimerase/GDP-4-dehydro-6-L-deoxygalactose reductase
	b3004	-0.0373437
ykiB	b0370	-0.0374478	hypothetical protein
ygfF	b2902	-0.0428697	predicted NAD(P)-binding oxidoreductase withNAD(P)-binding Rossmann-fold domain
frlR	b3375	-0.0432251	predicted DNA-binding transcriptional regulator
gspI	b3330	-0.0437008	general secretory pathway component, cryptic
yafU	b0218	-0.043717	predicted inner membrane protein
eutH	b2452	-0.044	predicted inner membrane protein
hybE	b2992	-0.0444216	hydrogenase 2-specific chaperone
maeB	b2463	-0.0448779	malic enzyme
yjgF	b4243	-0.0453293	ketoacid-binding protein
soxS	b4062	-0.0480097	DNA-binding transcriptional dual regulator
yeaW	b1802	-0.049985	predicted 2Fe-2S cluster-containing protein
pal	b0741	-0.0501134	peptidoglycan-associated outer membranelipoprotein
pdxK	b2418	-0.0501786	pyridoxine kinase
sdhD	b0722	-0.0521554	succinate dehydrogenase cytochrome b556 smallmembrane subunit
astD	b1746	-0.0552545	succinylglutamic semialdehyde dehydrogenase
yieL	b3719	-0.0596963	predicted xylanase
sucD	b0729	-0.0597973	succinyl-CoA synthetase subunit alpha
rlmB	b4180	-0.0602335	23S rRNA (Gm2251)-methyltransferase
insB-4	b0988	-0.0604959	IS1 transposase InsAB'
fldB	b2895	-0.062094	flavodoxin 2
sbmC	b2009	-0.0638309	DNA gyrase inhibitor
cybC	b4236	-0.0642701	cytochrome b562, truncated (pseudogene)
yjiN	b4336	-0.0649439	conserved inner membrane protein
yffS	b2450	-0.0651068	CPZ-55 prophage; predicted protein
yraP	b3150	-0.0662226	hypothetical protein
gatY	b2096	-0.0667439	D-tagatose 1,6-bisphosphate aldolase 2,catalytic subunit
ypdH	b2387	-0.0682941	predicted enzyme IIB component of PTS
yraN	b3148	-0.0687851	hypothetical protein
ykfI	b0245	-0.0689933	CP4-6 prophage; toxin of the YkfI-YafWtoxin-antitoxin system
yedR	b1963	-0.0690564	predicted inner membrane protein
yhdT	b3257	-0.0693012	conserved inner membrane protein
nuoH	b2282	-0.0693118	NADH dehydrogenase subunit H
yiiL	b3901	-0.0701772	L-rhamnose mutarotase
ispG	b2515	-0.0702251	4-hydroxy-3-methylbut-2-en-1-yl diphosphatesynthase
sgcX	b4305	-0.0703173	KpLE2 phage-like element; predictedendoglucanase with Zn-dependent exopeptidase domain
ybgP	b0717	-0.0704661	predicted assembly protein
hisH	b2023	-0.0709812	imidazole glycerol phosphate synthase subunitHisH
deoB	b4383	-0.0709886	phosphopentomutase
ydcY	b1446	-0.0710871	hypothetical protein
insE-3	b0540	-0.0716436	DLP12 prophage; IS3 element protein InsE
ycgI	b1173	-0.0732962	hypothetical protein
yfeR	b2409	-0.0736241	predicted DNA-binding transcriptional regulator
fadA	b3845	-0.0738596	acetyl-CoA acetyltransferase
yegR	b2085	-0.0740632	hypothetical protein
ygbE	b2749	-0.0744507	conserved inner membrane protein
ycfP	b1108	-0.0754227	hypothetical protein
yfjX	b2643	-0.0773879	CP4-57 prophage; predicted antirestrictionprotein
ydcH	b1426	-0.0774071	hypothetical protein
yccA	b0970	-0.0784042	inner membrane protein
yajC	b0407	-0.078846	preprotein translocase subunit YajC
oxyR	b3961	-0.0793164	DNA-binding transcriptional dual regulator
ttdB	b3062	-0.0795591	L(+)-tartrate dehydratase
yceJ	b1057	-0.0804397	predicted cytochrome b561
yhgG	b3410	-0.0824475	predicted DNA-binding transcriptional regulator
fabG	b1093	-0.0832968	3-oxoacyl-[acyl-carrier-protein] reductase
frlB	b3371	-0.0835844	fructoselysine-6-P-deglycase
bolA	b0435	-0.0851555	regulator of penicillin binding proteins andbeta lactamase transcription (morphogene)
rlpA	b0633	-0.0854235	minor lipoprotein
	b1017	-0.0855422
yheN	b3345	-0.0861038	hypothetical protein
bcsF	b3537	-0.0864344	hypothetical protein
srlR	b2707	-0.0868762	DNA-bindng transcriptional repressor
ynjA	b1753	-0.0878663	hypothetical protein
yghY	b3000	-0.0885661	predicted dienlactone hydrolase (pseudogene)
yccR	b0959	-0.0885826	hypothetical protein
yhfG	b3362	-0.0887672	hypothetical protein
ygeD	b2835	-0.0907147	predicted inner membrane protein
yfjT	b2637	-0.0907589	CP4-57 prophage; predicted protein
cheY	b1882	-0.0912315	chemotaxis regulator transmitting signal toflagellar motor component
fdhD	b3895	-0.0918909	formate dehydrogenase accessory protein
ydbC	b1406	-0.0931272	predicted oxidoreductase, NAD(P)-binding
cbpM	b0999	-0.0933055	modulator of CbpA co-chaperone
priB	b4201	-0.0940866	primosomal replication protein N
recB	b2820	-0.0963027	exonuclease V (RecBCD complex), beta subunit
nirC	b3367	-0.096907	nitrite transporter
nudC	b3996	-0.0970296	NADH pyrophosphatase
ilvN	b3670	-0.097339	acetolactate synthase small subunit
yphA	b2543	-0.0974963	predicted inner membrane protein
atpF	b3736	-0.0993814	F0F1 ATP synthase subunit B
chiA	b3338	-0.0999205	periplasmic endochitinase
aqpZ	b0875	-0.100685	aquaporin Z
pgm	b0688	-0.100882	phosphoglucomutase
bdm	b1481	-0.101089	biofilm-dependent modulation protein
yfiB	b2605	-0.101388	predicted outer membrane lipoprotein
yrbB	b3191	-0.101433	hypothetical protein
usg	b2319	-0.101556	hypothetical protein
yajQ	b0426	-0.102066	nucleotide-binding protein
fdnH	b1475	-0.102629	formate dehydrogenase-N, Fe-S (beta) subunit,nitrate-inducible
ygeK	b2855	-0.103399	predicted DNA-binding transcriptional regulator
ycfZ	b1121	-0.104011	predicted inner membrane protein
nagE	b0679	-0.104516	fused N-acetyl glucosamine specific PTS enzyme:IIC, IIB , and IIA components
gatD	b2091	-0.104811	galactitol-1-phosphate dehydrogenase,Zn-dependent and NAD(P)-binding
cmk	b0910	-0.105995	cytidylate kinase
lpxC	b0096	-0.107645	UDP-3-O-[3-hydroxymyristoyl] N-acetylglucosaminedeacetylase
ynaJ	b1332	-0.108061	predicted inner membrane protein
eutJ	b2454	-0.108357	predicted chaperonin, ethanolamine utilizationprotein
yqfE	b2915	-0.109762	hypothetical protein
hisA	b2024	-0.110436	1-(5-phosphoribosyl)-5-[(5-phosphoribosylamino)methylideneamino]imidazole-4-carboxamide isomerase
yciA	b1253	-0.110647	predicted hydrolase
murI	b3967	-0.110662	glutamate racemase
cspF	b1558	-0.110675	Qin prophage; cold shock protein
ftsN	b3933	-0.111172	essential cell division protein
rseA	b2572	-0.11284	anti-sigma factor
yeeU	b2004	-0.113066	CP4-44 prophage; antitoxin of the YeeV-YeeUtoxin-antitoxin system
yijP	b3955	-0.113205	conserved inner membrane protein
yhfX	b3381	-0.113658	predicted amino acid racemase
citT	b0612	-0.113712	citrate:succinate antiporter
	b3016	-0.114504
leuC	b0072	-0.114704	isopropylmalate isomerase large subunit
rcsA	b1951	-0.114802	DNA-binding transcriptional activator,co-regulator with RcsB
yhcN	b3238	-0.115261	hypothetical protein
yihG	b3862	-0.116453	predicted endonuclease
yceD	b1088	-0.116974	hypothetical protein
insE-2	b0373	-0.117393	IS3 element protein InsE
yjaG	b3999	-0.118044	hypothetical protein
bglX	b2132	-0.118699	beta-D-glucoside glucohydrolase, periplasmic
insA-2	b0265	-0.11974	CP4-6 prophage; IS1 repressor protein InsA
insE-4	b1027	-0.119919	IS3 element protein InsE
cysC	b2750	-0.120682	adenylylsulfate kinase
yhjR	b3535	-0.121461	hypothetical protein
ydfC	b1573	-0.121536	Qin prophage; predicted protein
yidZ	b3711	-0.122801	predicted DNA-binding transcriptional regulator
yfcD	b2299	-0.123082	predicted NUDIX hydrolase
holD	b4372	-0.125586	DNA polymerase III subunit psi
znuC	b1858	-0.1259	high-affinity zinc transporter ATPase
fxsA	b4140	-0.126544	inner membrane protein
nuoB	b2287	-0.127759	NADH dehydrogenase subunit B
yebV	b1836	-0.128153	hypothetical protein
hyaE	b0976	-0.12819	protein involved in processing of HyaA and HyaBproteins
eutA	b2451	-0.128405	reactivating factor for ethanolamine ammonialyase
yedP	b1955	-0.128467	hypothetical protein
ypjL	b2639	-0.129356	CP4-57 prophage; predicted inner membraneprotein
hisF	b2025	-0.129613	imidazole glycerol phosphate synthase subunitHisF
yghU	b2989	-0.129813	predicted S-transferase
ffh	b2610	-0.129913	Signal Recognition Particle (SRP) component with4.5S RNA (ffs)
baeR	b2079	-0.130868	DNA-binding response regulator in two-componentregulatory system with BaeS
insA-5	b1894	-0.130966	IS1 repressor protein InsA
qseB	b3025	-0.131134	DNA-binding response regulator in two-componentregulatory system with QseC
hyfI	b2489	-0.131444	hydrogenase 4, Fe-S subunit
ebgC	b3077	-0.133391	cryptic beta-D-galactosidase, beta subunit
yciC	b1255	-0.133478	hypothetical protein
yoaC	b1810	-0.133901	hypothetical protein
creA	b4397	-0.134351	hypothetical protein
cobC	b0638	-0.134543	predicted alpha-ribazole-5'-P phosphatase
xdhB	b2867	-0.135321	xanthine dehydrogenase, FAD-binding subunit
yffI	b2438	-0.13548	predicted carboxysome structural protein withpredicted role in ethanolamine utilization
yfeZ	b2433	-0.135547	predicted inner membrane protein
rusA	b0550	-0.135755	DLP12 prophage; endonuclease RUS
yhhQ	b3471	-0.13583	conserved inner membrane protein
cysB	b1275	-0.136061	DNA-binding transcriptional dual regulator,O-acetyl-L-serine-binding
fadE	b0221	-0.136185	acyl-CoA dehydrogenase
cyoD	b0429	-0.141543	cytochrome o ubiquinol oxidase subunit IV
	b3840	-0.142705
insA-1	b0022	-0.144112	IS1 repressor protein InsA
yhfK	b3358	-0.145365	conserved inner membrane protein
ygbF	b2754	-0.146466	hypothetical protein
hemG	b3850	-0.146493	protoporphyrin oxidase, flavoprotein
yjjN	b4358	-0.146676	predicted oxidoreductase, Zn-dependent andNAD(P)-binding
	b1030	-0.147396
eco	b2209	-0.148525	ecotin precursor
narV	b1465	-0.148559	nitrate reductase 2 (NRZ), gamma subunit
ybeY	b0659	-0.149294	hypothetical protein
phoR	b0400	-0.149451	sensory histidine kinase in two-componentregulatory system with PhoB
mukE	b0923	-0.149979	condesin subunit E
yhbC	b3170	-0.150012	hypothetical protein
yjhP	b4306	-0.150448	KpLE2 phage-like element; predictedmethyltransferase
frdC	b4152	-0.150917	fumarate reductase subunit C
gudP	b2789	-0.151124	predicted D-glucarate transporter
ynfA	b1582	-0.15163	hypothetical protein
ypdE	b2384	-0.152666	predicted peptidase
yeeT	b2003	-0.152866	CP4-44 prophage; predicted protein
ackA	b2296	-0.153185	acetate kinase
ylaC	b0458	-0.153239	predicted inner membrane protein
apaG	b0050	-0.153568	hypothetical protein
	b0701	-0.154745
dgkA	b4042	-0.155073	diacylglycerol kinase
ybcC	b0539	-0.155084	DLP12 prophage; predicted exonuclease
fdnG	b1474	-0.155602	formate dehydrogenase-N, alpha subunit,nitrate-inducible
yodC	b1957	-0.156055	hypothetical protein
phnC	b4106	-0.159058	phosphonate/organophosphate ester transportersubunit
cls	b1249	-0.159062	cardiolipin synthetase
mokC	b0018	-0.159145	regulatory protein for HokC, overlaps CDS ofhokC
ygaH	b2683	-0.159684	predicted inner membrane protein
srlD	b2705	-0.160372	3-ketoacyl-(acyl-carrier-protein) reductase
yecN	b1869	-0.160791	predicted inner membrane protein
ycbW	b0946	-0.161208	hypothetical protein
efp	b4147	-0.161232	elongation factor P
ygfA	b2912	-0.161671	predicted ligase
plsX	b1090	-0.161702	fatty acid/phospholipid synthesis protein
pstC	b3727	-0.162887	phosphate transporter subunit
chpR	b2783	-0.164233	antitoxin of the ChpA-ChpR toxin-antitoxinsystem
aroC	b2329	-0.164275	chorismate synthase
ldcC	b0186	-0.16524	lysine decarboxylase 2, constitutive
yceP	b1060	-0.165704	hypothetical protein
rpsA	b0911	-0.166251	30S ribosomal protein S1
yhbH	b3203	-0.16825	predicted ribosome-associated, sigma 54modulation protein
fdoI	b3892	-0.16847	formate dehydrogenase-O, cytochrome b556subunit
creB	b4398	-0.168759	DNA-binding response regulator in two-componentregulatory system with CreC
fucA	b2800	-0.169144	L-fuculose phosphate aldolase
yjgM	b4256	-0.169148	predicted acetyltransferase
yneJ	b1526	-0.169233	predicted DNA-binding transcriptional regulator
ychN	b1219	-0.170616	hypothetical protein
rpsB	b0169	-0.171219	30S ribosomal protein S2
wcaM	b2043	-0.171483	predicted colanic acid biosynthesis protein
trxC	b2582	-0.172983	thioredoxin 2
nrdI	b2674	-0.173102	hypothetical protein
ytfA	b4205	-0.173302	predicted transcriptional regulator
yfdK	b2354	-0.173895	CPS-53 (KpLE1) prophage; conserved protein
osmE	b1739	-0.175813	DNA-binding transcriptional activator
yliH	b0836	-0.175843	hypothetical protein
hybD	b2993	-0.175994	predicted maturation element for hydrogenase 2
fepE	b0587	-0.177165	regulator of length of O-antigen component oflipopolysaccharide chains
ydhZ	b1675	-0.177348	hypothetical protein
mdtL	b3710	-0.177533	multidrug efflux system protein
ubiB	b3835	-0.177826	putative ubiquinone biosynthesis protein UbiB
sprT	b2944	-0.177881	hypothetical protein
ynjF	b1758	-0.180265	predicted phosphatidyl transferase, innermembrane protein
ybjO	b0858	-0.180655	predicted inner membrane protein
rhaA	b3903	-0.180719	L-rhamnose isomerase
osmB	b1283	-0.181737	lipoprotein
eutT	b2459	-0.181939	predicted cobalamin adenosyltransferase inethanolamine utilization
clpB	b2592	-0.182265	protein disaggregation chaperone
yedJ	b1962	-0.183535	predicted phosphohydrolase
yohH	b2139	-0.18533	hypothetical protein
gmd	b2053	-0.186618	GDP-D-mannose dehydratase, NAD(P)-binding
rplC	b3320	-0.187435	50S ribosomal protein L3
ycfS	b1113	-0.187773	hypothetical protein
ygiN	b3029	-0.187995	quinol monooxygenase
insH-2	b0552	-0.188026	DLP12 prophage; IS5 transposase andtrans-activator
srmB	b2576	-0.189206	ATP-dependent RNA helicase
rpsI	b3230	-0.189724	30S ribosomal protein S9
ybgI	b0710	-0.189894	conserved metal-binding protein
nudE	b3397	-0.190209	ADP-ribose diphosphatase
glpR	b3423	-0.190812	DNA-binding transcriptional repressor
yggX	b2962	-0.190903	hypothetical protein
ampE	b0111	-0.191007	predicted inner membrane protein
entB	b0595	-0.191288	isochorismatase
ybdB	b0597	-0.191325	hypothetical protein
yhhJ	b3485	-0.192147	predicted transporter subunit: membranecomponent of ABC superfamily
ycdH	b1007	-0.192238	predicted oxidoreductase, flavin:NADH component
fliN	b1946	-0.193024	flagellar motor switch protein
ulaC	b4195	-0.193271	L-ascorbate-specific enzyme IIA component ofPTS
yheO	b3346	-0.194792	predicted DNA-binding transcriptional regulator
envR	b3264	-0.1954	DNA-binding transcriptional regulator
yafM	b0228	-0.195642	hypothetical protein
murB	b3972	-0.196935	UDP-N-acetylenolpyruvoylglucosamine reductase
ybfF	b0686	-0.19758	hypothetical protein
glpG	b3424	-0.198334	predicted intramembrane serine protease
sdaC	b2796	-0.19892	predicted serine transporter
ypdF	b2385	-0.200038	predicted peptidase
malG	b4032	-0.200597	maltose transporter subunit
ascF	b2715	-0.200877	fused cellobiose/arbutin/salicin-specific PTS
ycdX	b1034	-0.201803	hypothetical protein
yhbU	b3158	-0.202057	predicted peptidase (collagenase-like)
yehE	b2112	-0.202449	hypothetical protein
wzb	b2061	-0.204115	protein-tyrosine phosphatase
luxS	b2687	-0.204351	S-ribosylhomocysteinase
yihI	b3866	-0.204365	hypothetical protein
rplL	b3986	-0.205637	50S ribosomal protein L7/L12
mreD	b3249	-0.206777	cell wall structural complex MreBCDtransmembrane component MreD
ybcO	b0549	-0.209067	DLP12 prophage; predicted protein
phoB	b0399	-0.210347	DNA-binding response regulator in two-componentregulatory system with PhoR (or CreC)
nuoJ	b2280	-0.210755	NADH dehydrogenase subunit J
galU	b1236	-0.210766	glucose-1-phosphate uridylyltransferase
rluD	b2594	-0.210837	23S rRNA pseudouridine synthase
sulA	b0958	-0.213844	SOS cell division inhibitor
ybbK	b0489	-0.214332	predicted protease, membrane anchored
ydjJ	b1774	-0.215468	predicted oxidoreductase, Zn-dependent andNAD(P)-binding
yqaD	b2658	-0.215555	hypothetical protein
folX	b2303	-0.215622	D-erythro-7,8-dihydroneopterin triphosphate2'-epimerase and dihydroneopterin aldolase
ybfM	b0681	-0.216106	predicted outer membrane porin
ccmG	b2195	-0.216213	periplasmic thioredoxin of cytochrome c-typebiogenesis
ygdK	b2811	-0.216593	predicted Fe-S metabolism protein
yafN	b0232	-0.21723	predicted antitoxin of the YafO-YafNtoxin-antitoxin system
yeaC	b1777	-0.217279	hypothetical protein
acrB	b0462	-0.217526	multidrug efflux system protein
yfaP	b2225	-0.217595	hypothetical protein
xylE	b4031	-0.218152	D-xylose transporter
insH-1	b0259	-0.219352	CP4-6 prophage; IS5 transposase andtrans-activator
entE	b0594	-0.219772	2,3-dihydroxybenzoate-AMP ligase component ofenterobactin synthase multienzyme complex
insH-11	b3505	-0.219843	IS5 transposase and trans-activator
yfgJ	b2510	-0.220116	hypothetical protein
ccmC	b2199	-0.220257	heme exporter subunit
yiaL	b3576	-0.220587	hypothetical protein
yqaE	b2666	-0.220699	predicted membrane protein
rzpR	b1362	-0.222526	Rac prophage; predicted defective peptidase
yrbC	b3192	-0.222571	predicted ABC-type organic solvent transporter
mrcA	b3396	-0.222776	fused penicillin-binding protein 1a: murein
thiF	b3992	-0.223145	thiamine biosynthesis protein ThiF
yfbV	b2295	-0.223799	hypothetical protein
cpxR	b3912	-0.225326	DNA-binding response regulator in two-componentregulatory system with CpxA
htpX	b1829	-0.225915	heat shock protein HtpX
rpsG	b3341	-0.226015	30S ribosomal protein S7
mog	b0009	-0.226791	molybdenum cofactor biosynthesis protein
thiE	b3993	-0.227128	thiamine-phosphate pyrophosphorylase
ygfM	b2880	-0.227473	predicted oxidoreductase
pheS	b1714	-0.228227	phenylalanyl-tRNA synthetase alpha subunit
fliG	b1939	-0.229421	flagellar motor switch protein G
pepA	b4260	-0.229456	leucyl aminopeptidase
nusA	b3169	-0.229576	transcription elongation factor NusA
yejL	b2187	-0.229939	hypothetical protein
ydcC	b1460	-0.229943	hypothetical protein
yqgE	b2948	-0.230413	hypothetical protein
yhhI	b3484	-0.231684	predicted transposase
ycgL	b1179	-0.231889	hypothetical protein
emrA	b2685	-0.233431	multidrug efflux system
chbG	b1733	-0.233462	hypothetical protein
vsr	b1960	-0.233738	DNA mismatch endonuclease of very short patchrepair
yedX	b1970	-0.234725	hypothetical protein
yadR	b0156	-0.235274	hypothetical protein
acpS	b2563	-0.235277	4'-phosphopantetheinyl transferase
yzgL	b3427	-0.235538	hypothetical protein
thiQ	b0066	-0.235617	thiamin transporter subunit
gapA	b1779	-0.236614	glyceraldehyde-3-phosphate dehydrogenase
	b1367	-0.236762
yhhM	b3467	-0.236791	hypothetical protein
narH	b1225	-0.236927	nitrate reductase 1, beta (Fe-S) subunit
gatZ	b2095	-0.238616	D-tagatose 1,6-bisphosphate aldolase 2, subunit
frwD	b3953	-0.239033	predicted enzyme IIB component of PTS
frwC	b3949	-0.239131	predicted enzyme IIC component of PTS
idi	b2889	-0.239414	isopentenyl-diphosphate delta-isomerase
ycdW	b1033	-0.239839	2-ketoacid reductase
tnaB	b3709	-0.240575	tryptophan transporter of low affinity
yfiP	b2583	-0.241169	hypothetical protein
insH-4	b1331	-0.241207	IS5 transposase and trans-activator
cysW	b2423	-0.241561	sulfate/thiosulfate transporter subunit
ybcI	b0527	-0.241833	conserved inner membrane protein
lexA	b4043	-0.243573	LexA repressor
	b3372	-0.243809
nfi	b3998	-0.244759	endonuclease V
yciE	b1257	-0.245107	hypothetical protein
fliI	b1941	-0.24539	flagellum-specific ATP synthase
hyfG	b2487	-0.245449	hydrogenase 4, subunit
holE	b1842	-0.246035	DNA polymerase III, theta subunit
rhaR	b3906	-0.246248	DNA-binding transcriptional activator,L-rhamnose-binding
narY	b1467	-0.247229	nitrate reductase 2 (NRZ), beta subunit
yrdB	b3280	-0.247287	hypothetical protein
yidQ	b3688	-0.248209	conserved outer membrane protein
yecD	b1867	-0.24838	predicted hydrolase
insH-8	b2192	-0.248396	IS5 transposase and trans-activator
ypjK	b2635	-0.2485	CP4-57 prophage; predicted inner membraneprotein
lolA	b0891	-0.248672	outer-membrane lipoprotein carrier proteinprecursor
tpx	b1324	-0.249515	thiol peroxidase
ydgK	b1626	-0.251323	conserved inner membrane protein
apaH	b0049	-0.251545	diadenosinetetraphosphatase
recE	b1350	-0.251579	Rac prophage; exonuclease VIII, 5' -> 3'specific dsDNA exonuclease
rplD	b3319	-0.251646	50S ribosomal protein L4
ugpQ	b3449	-0.251769	cytoplasmic glycerophosphodiesterphosphodiesterase
rnd	b1804	-0.251804	ribonuclease D
narP	b2193	-0.251939	DNA-binding response regulator in two-componentregulatory system with NarQ or NarX
gmk	b3648	-0.252247	guanylate kinase
folC	b2315	-0.252754	bifunctional folylpolyglutamate synthase/dihydrofolate synthase
rfaK	b3623	-0.253177	lipopolysaccharide core biosynthesis
grxA	b0849	-0.253308	glutaredoxin 1, redox coenzyme forribonucleotide reductase (RNR1a)
lpxD	b0179	-0.253466	UDP-3-O-[3-hydroxymyristoyl] glucosamineN-acyltransferase
znuA	b1857	-0.254443	high-affinity zinc transporter periplasmiccomponent
araD	b0061	-0.25479	L-ribulose-5-phosphate 4-epimerase
dnaC	b4361	-0.254928	DNA biosynthesis protein
exbD	b3005	-0.255634	membrane spanning protein in TonB-ExbB-ExbDcomplex
yhcB	b3233	-0.256181	hypothetical protein
hslR	b3400	-0.256197	ribosome-associated heat shock protein Hsp15
prmA	b3259	-0.256503	ribosomal protein L11 methyltransferase
insH-3	b0656	-0.256654	IS5 transposase and trans-activator
sgbH	b3581	-0.256994	3-keto-L-gulonate 6-phosphate decarboxylase
rzpD	b0556	-0.25707	DLP12 prophage; predicted murein endopeptidase
hemN	b3867	-0.257167	coproporphyrinogen III oxidase
dsbA	b3860	-0.257337	periplasmic protein disulfide isomerase I
tynA	b1386	-0.257482	tyramine oxidase, copper-requiring
potI	b0857	-0.258001	putrescine transporter subunit: membranecomponent of ABC superfamily
yphB	b2544	-0.258202	hypothetical protein
fepG	b0589	-0.258906	iron-enterobactin transporter subunit
queA	b0405	-0.259355	S-adenosylmethionine:tRNAribosyltransferase-isomerase
dinI	b1061	-0.259509	DNA damage-inducible protein I
ydfU	b1560	-0.259959	Qin prophage; predicted protein
yhhK	b3459	-0.260061	hypothetical protein
ygiV	b3023	-0.260789	predicted transcriptional regulator
lpxH	b0524	-0.261301	UDP-2,3-diacylglucosamine hydrolase
recR	b0472	-0.261901	recombination protein RecR
cusA	b0575	-0.262587	copper/silver efflux system, membrane component
menB	b2262	-0.262604	naphthoate synthase
gspM	b3334	-0.262944	general secretory pathway component, cryptic
ydfT	b1559	-0.263856	Qin prophage; predicted antitermination proteinQ
dnaK	b0014	-0.264175	molecular chaperone DnaK
elaB	b2266	-0.264292	hypothetical protein
bioF	b0776	-0.264449	8-amino-7-oxononanoate synthase
ycfN	b1106	-0.264586	thiamin kinase
	b4250	-0.264591
yceI	b1056	-0.265734	hypothetical protein
insH-5	b1370	-0.265774	Rac prophage; IS5 transposase andtrans-activator
mutT	b0099	-0.265799	nucleoside triphosphate pyrophosphohydrolase,marked preference for dGTP
phoU	b3724	-0.265856	negative regulator of PhoR/PhoB two-componentregulator
ydaT	b1358	-0.266499	Rac prophage; predicted protein
yfgC	b2494	-0.26661	predicted peptidase
zitB	b0752	-0.267778	zinc transporter ZitB
yedY	b1971	-0.268379	hypothetical protein
glnG	b3868	-0.268621	fused DNA-binding response regulator intwo-component regulatory system with GlnL: response
	b1898	-0.268791
pheT	b1713	-0.269192	phenylalanyl-tRNA synthetase beta subunit
cheZ	b1881	-0.269531	chemotaxis regulator, protein phosphatase forCheY
ydiL	b1689	-0.270696	hypothetical protein
yfhL	b2562	-0.271703	predicted 4Fe-4S cluster-containing protein
malQ	b3416	-0.27187	4-alpha-glucanotransferase (amylomaltase)
insH-6	b1994	-0.272097	CP4-44 prophage; IS5 transposase andtrans-activator
ulaD	b4196	-0.272156	3-keto-L-gulonate 6-phosphate decarboxylase
yiiU	b3928	-0.272282	hypothetical protein
yedZ	b1972	-0.272526	hypothetical protein
yjbA	b4030	-0.272619	phosphate-starvation-inducible protein PsiE
yliG	b0835	-0.272718	predicted SAM-dependent methyltransferase
nuoI	b2281	-0.273446	NADH dehydrogenase subunit I
fliY	b1920	-0.273754	cystine transporter subunit
glvB	b3682	-0.274072	arbutin specific enzyme IIB component of PTS
gmhB	b0200	-0.27457	hypothetical protein
sseB	b2522	-0.274841	rhodanase-like enzyme, sulfur transfer fromthiosulfate
yidI	b3677	-0.275925	predicted inner membrane protein
yciB	b1254	-0.27759	intracellular septation protein A
ydjK	b1775	-0.278336	predicted transporter
ccmB	b2200	-0.279336	heme exporter subunit
glnQ	b0809	-0.279713	glutamine ABC transporter ATP-binding protein
ygjF	b3068	-0.280456	G/U mismatch-specific DNA glycosylase
yccF	b0961	-0.280585	conserved inner membrane protein
panE	b0425	-0.281687	2-dehydropantoate 2-reductase
gspK	b3332	-0.283549	general secretory pathway component, cryptic
frvA	b3900	-0.28365	predicted enzyme IIA component of PTS
entA	b0596	-0.284784	2,3-dihydroxybenzoate-2,3-dehydrogenase
pstA	b3726	-0.284827	phosphate transporter subunit
purU	b1232	-0.284935	formyltetrahydrofolate deformylase
ycfM	b1105	-0.285049	predicted outer membrane lipoprotein
ypeA	b2434	-0.285281	putative acetyltransferase
marB	b1532	-0.285627	hypothetical protein
yhaH	b3103	-0.286072	predicted inner membrane protein
astA	b1747	-0.286628	arginine succinyltransferase
insH-10	b3218	-0.286843	IS5 transposase and trans-activator
ftsZ	b0095	-0.286964	cell division protein FtsZ
livJ	b3460	-0.287175	leucine/isoleucine/valine transporter subunit
envY	b0566	-0.287363	DNA-binding transcriptional activator of porinbiosynthesis
pyrH	b0171	-0.287441	uridylate kinase
yfdT	b2363	-0.288246	CPS-53 (KpLE1) prophage; predicted protein
yjiW	b4347	-0.289361	hypothetical protein
ydfR	b1555	-0.289874	Qin prophage; predicted protein
slp	b3506	-0.290343	outer membrane lipoprotein
ygcF	b2777	-0.290732	hypothetical protein
sixA	b2340	-0.291987	phosphohistidine phosphatase
chbR	b1735	-0.292886	DNA-binding transcriptional dual regulator
atoE	b2223	-0.293113	short chain fatty acid transporter
mhpE	b0352	-0.293748	4-hydroxy-2-ketovalerate aldolase
flgA	b1072	-0.295464	flagellar basal body P-ring biosynthesis proteinA
cusF	b0573	-0.295706	periplasmic copper-binding protein
chpB	b4225	-0.295854	toxin of the ChpB-ChpS toxin-antitoxin system
uxaA	b3091	-0.295948	altronate hydrolase
ymcB	b0985	-0.296131	hypothetical protein
yjgA	b4234	-0.296415	hypothetical protein
	b1416	-0.296551
melB	b4120	-0.29663	melibiose:sodium symporter
ycdS	b1024	-0.296668	predicted outer membrane protein
yohM	b2106	-0.296804	membrane protein conferring nickel and cobaltresistance
ygjD	b3064	-0.29709	O-sialoglycoprotein endopeptidase
	b3007	-0.29758
ygbL	b2738	-0.298112	hypothetical protein
emrK	b2368	-0.2984	EmrKY-TolC multidrug resistance efflux pump,membrane fusion protein component
aaeR	b3243	-0.298417	predicted DNA-binding transcriptional regulator,efflux system
frr	b0172	-0.299045	ribosome releasing factor
mdoH	b1049	-0.299417	glucosyltransferase MdoH
yegT	b2098	-0.300375	predicted nucleoside transporter
murP	b2429	-0.300725	N-acetylmuramic acid phosphotransfer permease
aceF	b0115	-0.301155	dihydrolipoamide acetyltransferase
ygcO	b2767	-0.303075	predicted 4Fe-4S cluster-containing protein
wcaB	b2058	-0.303194	predicted acyl transferase
yqcB	b2791	-0.303949	tRNA pseudouridine synthase
ydhD	b1654	-0.304111	hypothetical protein
nuoC	b2286	-0.304185	NADH:ubiquinone oxidoreductase, chain C,D
ydaN	b1342	-0.304712	zinc transporter
sgcQ	b4303	-0.304965	KpLE2 phage-like element; predicted nucleosidetriphosphatase
ymgD	b1171	-0.30564	hypothetical protein
tsf	b0170	-0.306109	elongation factor Ts
fecC	b4289	-0.306137	KpLE2 phage-like element; iron-dicitratetransporter subunit
chbF	b1734	-0.306337	cryptic phospho-beta-glucosidase,NAD(P)-binding
frmR	b0357	-0.306609	regulator protein that represses frmRAB operon
yjiO	b4337	-0.30708	multidrug efflux system protein
insH-7	b2030	-0.307356	IS5 transposase and trans-activator
yqgF	b2949	-0.307654	Holliday junction resolvase-like protein
pflA	b0902	-0.308401	pyruvate formate lyase activating enzyme 1
ydhI	b1643	-0.308583	predicted inner membrane protein
	b0519	-0.308907
yheU	b3354	-0.309066	hypothetical protein
yeaA	b1778	-0.309137	methionine sulfoxide reductase B
yibL	b3602	-0.309204	hypothetical protein
mdaB	b3028	-0.309237	NADPH quinone reductase
aspA	b4139	-0.309286	aspartate ammonia-lyase
argO	b2923	-0.310152	arginine exporter protein
yhfY	b3382	-0.311124	hypothetical protein
fadH	b3081	-0.31241	2,4-dienoyl-CoA reductase, NADH and FMN-linked
cca	b3056	-0.312588	fused tRNA nucleotidyl transferase/2'3'-cyclic
yieF	b3713	-0.313172	chromate reductase, Class I, flavoprotein
insF-5	b2089	-0.313999	IS3 element protein InsF
hycB	b2724	-0.314027	hydrogenase 3, Fe-S subunit
prmC	b1212	-0.314407	N5-glutamine S-adenosyl-L-methionine-dependentmethyltransferase
	b3763	-0.314574
npr	b3206	-0.314689	phosphohistidinoprotein-hexosephosphotransferase component of N-regulated PTS system(Npr)
trxB	b0888	-0.316065	thioredoxin reductase, FAD/NAD(P)-binding
entF	b0586	-0.316983	enterobactin synthase multienzyme complexcomponent, ATP-dependent
ybgE	b0735	-0.317763	conserved inner membrane protein
yqjD	b3098	-0.318441	hypothetical protein
insA-3	b0275	-0.318617	CP4-6 prophage; IS1 repressor protein InsA
cchA	b2457	-0.31862	predicted carboxysome structural protein,ethanolamine utilization protein
hyaD	b0975	-0.31871	protein involved in processing of HyaA and HyaBproteins
	b2974	-0.318738
acnB	b0118	-0.319091	aconitate hydratase
xseB	b0422	-0.319096	exodeoxyribonuclease VII small subunit
fabA	b0954	-0.319236	3-hydroxydecanoyl-ACP dehydratase
insH-9	b2982	-0.319265	IS5 transposase and trans-activator
hycD	b2722	-0.321174	hydrogenase 3, membrane subunit
	b0609	-0.321265
surA	b0053	-0.321348	peptidyl-prolyl cis-trans isomerase (PPIase)
trmH	b3651	-0.3225	tRNA (Guanosine-2'-O-)-methyltransferase
hslV	b3932	-0.322957	ATP-dependent protease peptidase subunit
yegU	b2099	-0.322993	predicted hydrolase
ytjC	b4395	-0.323494	phosphoglycerate mutase
yjbE	b4026	-0.324044	hypothetical protein
ybjG	b0841	-0.324307	undecaprenyl pyrophosphate phosphatase
yffH	b2467	-0.32503	predicted NUDIX hydrolase
	b3109	-0.325576
yehD	b2111	-0.325822	predicted fimbrial-like adhesin protein
yphH	b2550	-0.327933	predicted DNA-binding transcriptional regulator
yaaJ	b0007	-0.328011	predicted transporter
fabD	b1092	-0.328275	acyl carrier protein S-malonyltransferase
yihA	b3865	-0.328336	GTP-binding protein
ydhA	b1639	-0.329885	predicted lipoprotein
oppC	b1245	-0.330129	oligopeptide transporter subunit
nirB	b3365	-0.330469	nitrite reductase, large subunit,NAD(P)H-binding
kdsA	b1215	-0.33142	2-dehydro-3-deoxyphosphooctonate aldolase
rbsR	b3753	-0.331436	DNA-binding transcriptional repressor of ribosemetabolism
ynhG	b1678	-0.331903	hypothetical protein
insF-3	b0541	-0.332855	DLP12 prophage; IS3 element protein InsF
yceO	b1058	-0.332865	hypothetical protein
yfgH	b2505	-0.332891	predicted outer membrane lipoprotein
metH	b4019	-0.333124	B12-dependent methionine synthase
ycaL	b0909	-0.333738	predicted peptidase with chaperone function
degP	b0161	-0.333784	serine endoprotease (protease Do),membrane-associated
ycbQ	b0938	-0.334516	predicted fimbrial-like adhesin protein
yeeX	b2007	-0.334703	hypothetical protein
lldR	b3604	-0.335369	DNA-binding transcriptional repressor
ygjM	b3082	-0.335416	predicted DNA-binding transcriptional regulator
cusR	b0571	-0.335663	DNA-binding response regulator in two-componentregulatory system with CusS
trpC	b1262	-0.336763	bifunctional indole-3-glycerol phosphate
modE	b0761	-0.336828	DNA-binding transcriptional dual regulator
talA	b2464	-0.336915	transaldolase A
cyoC	b0430	-0.337046	cytochrome o ubiquinol oxidase subunit III
eutE	b2455	-0.339346	predicted aldehyde dehydrogenase, ethanolamineutilization protein
otsB	b1897	-0.33976	trehalose-6-phosphate phosphatase, biosynthetic
yohJ	b2141	-0.340429	hypothetical protein
mscS	b2924	-0.340982	mechanosensitive channel
ubiG	b2232	-0.34129	3-demethylubiquinone-9 3-methyltransferase
mrr	b4351	-0.34129	methylated adenine and cytosine restrictionprotein
tsr	b4355	-0.341399	methyl-accepting chemotaxis protein I, serinesensor receptor
insE-1	b0298	-0.342671	IS3 element protein InsE
yhdN	b3293	-0.342704	hypothetical protein
yccT	b0964	-0.342895	hypothetical protein
ygaM	b2672	-0.343428	hypothetical protein
dedD	b2314	-0.344363	hypothetical protein
metQ	b0197	-0.344648	DL-methionine transporter subunit
aat	b0885	-0.344709	leucyl/phenylalanyl-tRNA--protein transferase
yaeR	b0187	-0.345075	predicted lyase
ftsL	b0083	-0.34524	membrane bound cell division protein at septumcontaining leucine zipper motif
upp	b2498	-0.345477	uracil phosphoribosyltransferase
ybgS	b0753	-0.346568	hypothetical protein
flgD	b1075	-0.346625	flagellar basal body rod modification protein D
truB	b3166	-0.346883	tRNA pseudouridine synthase B
yfiF	b2581	-0.348309	predicted methyltransferase
yghB	b3009	-0.348755	conserved inner membrane protein
ycaO	b0905	-0.349154	hypothetical protein
galP	b2943	-0.349199	D-galactose transporter
glmM	b3176	-0.350109	phosphoglucosamine mutase
cysQ	b4214	-0.350741	PAPS (adenosine 3'-phosphate 5'-phosphosulfate)3'(2'),5'-bisphosphate nucleotidase
yjfF	b4231	-0.350802	predicted sugar transporter subunit: membranecomponent of ABC superfamily
fdoH	b3893	-0.350832	formate dehydrogenase-O, Fe-S subunit
coaD	b3634	-0.351245	phosphopantetheine adenylyltransferase
rsd	b3995	-0.351356	stationary phase protein, binds sigma 70 RNApolymerase subunit
ybaN	b0468	-0.351418	conserved inner membrane protein
mukF	b0922	-0.351972	condesin subunit F
nanT	b3224	-0.352246	sialic acid transporter
selB	b3590	-0.352492	selenocysteinyl-tRNA-specific translationfactor
ypfH	b2473	-0.352584	predicted hydrolase
yqeI	b2847	-0.35275	predicted transcriptional regulator
rpsC	b3314	-0.35291	30S ribosomal protein S3
yraK	b3145	-0.353333	predicted fimbrial-like adhesin protein
ygfO	b2882	-0.353806	predicted transporter
ytfN	b4221	-0.354699	hypothetical protein
putP	b1015	-0.35482	proline:sodium symporter
yacG	b0101	-0.355001	zinc-binding protein
tus	b1610	-0.355657	DNA replication terminus site-binding protein
yehS	b2124	-0.356072	hypothetical protein
yjiX	b4353	-0.35705	hypothetical protein
ybhO	b0789	-0.357436	cardiolipin synthase 2
yjfP	b4190	-0.35762	predicted hydrolase
rpoE	b2573	-0.358718	RNA polymerase, sigma 24 (sigma E) factor
inaA	b2237	-0.359037	hypothetical protein
moaE	b0785	-0.359497	molybdopterin synthase, large subunit
yejB	b2178	-0.359537	predicted oligopeptide transporter subunit
ybbS	b0504	-0.360499	DNA-binding transcriptional activator of theallD operon
hycE	b2721	-0.360617	hydrogenase 3, large subunit
ybcQ	b0551	-0.360993	DLP12 prophage; predicted antiterminationprotein
nusB	b0416	-0.361664	transcription antitermination protein NusB
ybiT	b0820	-0.361752	fused predicted transporter subunits of ABCsuperfamily: ATP-binding components
yejM	b2188	-0.36202	predicted hydrolase, inner membrane
sdiA	b1916	-0.362893	DNA-binding transcriptional activator
yjiA	b4352	-0.362923	predicted GTPase
ydeA	b1528	-0.363162	sugar efflux transporter
	b3108	-0.364331
flu	b2000	-0.364479	CP4-44 prophage; antigen 43 (Ag43)phase-variable biofilm formation autotransporter
lepA	b2569	-0.364739	GTP-binding protein LepA
yodB	b1974	-0.364768	predicted cytochrome
metK	b2942	-0.365594	S-adenosylmethionine synthetase
rspA	b1581	-0.3657	predicted dehydratase
yedA	b1959	-0.366318	predicted inner membrane protein
yegW	b2101	-0.367051	predicted DNA-binding transcriptional regulator
yjcD	b4064	-0.367512	predicted permease
yecA	b1908	-0.367882	conserved metal-binding protein
rstA	b1608	-0.368193	DNA-binding response regulator in two-componentregulatory system with RstB
yecP	b1871	-0.368496	predicted S-adenosyl-L-methionine-dependentmethyltransferase
ybgJ	b0711	-0.369158	predicted enzyme subunit
ydeT	b1505	-0.369233	hypothetical protein
ybfC	b0704	-0.370198	hypothetical protein
racR	b1356	-0.370386	Rac prophage; predicted DNA-bindingtranscriptional regulator
	b3694	-0.370569
yciS	b1279	-0.370965	conserved inner membrane protein
dapD	b0166	-0.371024	2,3,4,5-tetrahydropyridine-2-carboxylateN-succinyltransferase
ulaG	b4192	-0.371606	predicted L-ascorbate 6-phosphate lactonase
glnS	b0680	-0.371904	glutaminyl-tRNA synthetase
citG	b0613	-0.372011	triphosphoribosyl-dephospho-CoA transferase
yiiX	b3937	-0.372104	predicted peptidoglycan peptidase
gudD	b2787	-0.372396	(D)-glucarate dehydratase 1
yhaI	b3104	-0.372514	predicted inner membrane protein
	b1005	-0.372573
ybeF	b0629	-0.373475	predicted DNA-binding transcriptional regulator
dksA	b0145	-0.373741	DNA-binding transcriptional regulator of rRNAtranscription, DnaK suppressor protein
rrmA	b1822	-0.373904	23S rRNA m1G745 methyltransferase
trmD	b2607	-0.37423	tRNA (guanine-N(1)-)-methyltransferase
fabR	b3963	-0.374356	DNA-binding transcriptional repressor
prc	b1830	-0.37447	carboxy-terminal protease for penicillin-bindingprotein 3
ycdO	b1018	-0.374572	hypothetical protein
rsmC	b4371	-0.376648	16S ribosomal RNA m2G1207 methyltransferase
sapA	b1294	-0.377587	predicted antimicrobial peptide transportersubunit
sapB	b1293	-0.378232	predicted antimicrobial peptide transportersubunit
ypdI	b2376	-0.378337	predicted lipoprotein involved in colanic acidbiosynthesis
rsxA	b1627	-0.378367	Na(+)-translocating NADH-quinone reductasesubunit E
yhcM	b3232	-0.378999	conserved protein with nucleoside triphosphatehydrolase domain
ycaJ	b0892	-0.379165	recombination protein
mdtB	b2075	-0.379698	multidrug efflux system, subunit B
mntH	b2392	-0.380134	manganese transport protein MntH
ydaL	b1340	-0.380389	hypothetical protein
evgA	b2369	-0.381161	DNA-binding response regulator in two-componentregulatory system with EvgS
yegP	b2080	-0.381257	hypothetical protein
yicJ	b3657	-0.381411	predicted transporter
rfbD	b2040	-0.382873	dTDP-4-dehydrorhamnose reductase subunit,NAD(P)-binding, of dTDP-L-rhamnose synthase
rplE	b3308	-0.382998	50S ribosomal protein L5
citX	b0614	-0.383681	2'-(5'-triphosphoribosyl)-3'-dephospho-CoA:apo-citrate lyase
	b0362	-0.384586
eutQ	b2460	-0.385766	hypothetical protein
yfiA	b2597	-0.385852	cold shock protein associated with 30S ribosomalsubunit
yhdU	b3263	-0.386205	predicted membrane protein
chpS	b4224	-0.386294	antitoxin of the ChpB-ChpS toxin-antitoxinsystem
purB	b1131	-0.386398	adenylosuccinate lyase
sfmD	b0532	-0.387094	predicted outer membrane export usher protein
yaiZ	b0380	-0.387101	predicted inner membrane protein
yebG	b1848	-0.387961	conserved protein regulated by LexA
yqgC	b2940	-0.388528	hypothetical protein
ylbG	b0502	-0.388652	predicted DNA-binding transcriptional regulator
yaiA	b0389	-0.38908	hypothetical protein
lldD	b3605	-0.38949	L-lactate dehydrogenase, FMN-linked
ygcE	b2776	-0.390446	predicted kinase
mqo	b2210	-0.390904	malate:quinone oxidoreductase
ybjE	b0874	-0.390985	predicted transporter
fre	b3844	-0.391419	NAD(P)H-flavin reductase
mprA	b2684	-0.39172	DNA-binding transcriptional repressor ofmicrocin B17 synthesis and multidrug efflux
fadR	b1187	-0.391747	fatty acid metabolism regulator
soxR	b4063	-0.391885	DNA-binding transcriptional dual regulator, Fe-Scenter for redox-sensing
priC	b0467	-0.392124	primosomal replication protein N''
glcC	b2980	-0.393187	DNA-binding transcriptional dual regulator,glycolate-binding
gntK	b3437	-0.393919	gluconate kinase 2
rnhA	b0214	-0.396775	ribonuclease H
ybaO	b0447	-0.397387	predicted DNA-binding transcriptional regulator
yigP	b3834	-0.397904	hypothetical protein
zntR	b3292	-0.398019	zinc-responsive transcriptional regulator
yjjY	b4402	-0.398096	hypothetical protein
asnB	b0674	-0.398457	asparagine synthetase B
	b3373	-0.398876
ycdB	b1019	-0.398972	hypothetical protein
araB	b0063	-0.398986	ribulokinase
folP	b3177	-0.399059	7,8-dihydropteroate synthase
mraZ	b0081	-0.399291	hypothetical protein
ycdC	b1013	-0.400594	predicted DNA-binding transcriptional regulator
rfaH	b3842	-0.40098	transcriptional activator RfaH
ybjJ	b0845	-0.401196	predicted transporter
narL	b1221	-0.401441	DNA-binding response regulator in two-componentregulatory system with NarX (or NarQ)
dgsA	b1594	-0.401837	DNA-binding transcriptional repressor
yfhK	b2556	-0.401865	predicted sensory kinase in two-componentsystem
yfjO	b2631	-0.402223	CP4-57 prophage; predicted protein
yqcC	b2792	-0.402925	hypothetical protein
glcB	b2976	-0.403082	malate synthase
pepB	b2523	-0.403107	aminopeptidase B
yhiQ	b3497	-0.403156	predicted SAM-dependent methyltransferase
malY	b1622	-0.40384	bifunctional beta-cystathionase, PLP-dependent/regulator of maltose regulon
rfbA	b2039	-0.40438	glucose-1-phosphate thymidylyltransferase
ydgI	b1605	-0.404956	predicted arginine/ornithine antiportertransporter
mgtA	b4242	-0.40656	magnesium transporter
lipA	b0628	-0.407206	lipoyl synthase
nuoN	b2276	-0.407418	NADH dehydrogenase subunit N
yceH	b1067	-0.407582	hypothetical protein
yqgA	b2966	-0.40873	predicted inner membrane protein
ydcZ	b1447	-0.409216	predicted inner membrane protein
gabT	b2662	-0.409406	4-aminobutyrate aminotransferase
yaaA	b0006	-0.409668	hypothetical protein
rplA	b3984	-0.410355	50S ribosomal protein L1
rplP	b3313	-0.410557	50S ribosomal protein L16
dinJ	b0226	-0.410757	predicted antitoxin of YafQ-DinJ toxin-antitoxinsystem
yjcE	b4065	-0.410931	predicted cation/proton antiporter
galS	b2151	-0.411054	DNA-binding transcriptional repressor
lplA	b4386	-0.411243	lipoate-protein ligase A
	b4091	-0.412499
yggU	b2953	-0.412645	hypothetical protein
yfbT	b2293	-0.412758	predicted hydrolase or phosphatase
uxaB	b1521	-0.412849	tagaturonate reductase
ychM	b1206	-0.412965	predicted transporter
yfcH	b2304	-0.414208	conserved protein with NAD(P)-bindingRossmann-fold domain
acrF	b3266	-0.414219	multidrug efflux system protein
ydfA	b1571	-0.414541	Qin prophage; predicted protein
norW	b2711	-0.414846	nitric oxide reductase
ytfE	b4209	-0.415013	predicted regulator of cell morphogenesis andcell wall metabolism
yraJ	b3144	-0.415185	predicted outer membrane protein
atpH	b3735	-0.415347	F0F1 ATP synthase subunit delta
yehC	b2110	-0.415613	predicted periplasmic pilin chaperone
yjjX	b4394	-0.416413	NTPase
ygjO	b3084	-0.41756	predicted methyltransferase small domain
torD	b0998	-0.41765	chaperone protein TorD
yhcE_1	b3217	-0.417684
rimK	b0852	-0.418265	ribosomal protein S6 modification protein
talB	b0008	-0.41848	transaldolase B
yjeS	b4166	-0.418856	predicted Fe-S electron transport protein
yjiD	b4326	-0.419015	DNA replication/recombination/repair protein
ykfA	b0253	-0.419572	CP4-6 prophage; predicted GTP-binding protein
yqeK	b2849	-0.419953	hypothetical protein
mraW	b0082	-0.420136	S-adenosyl-methyltransferase
aslA	b3801	-0.420651	acrylsulfatase-like enzyme
rpiA	b2914	-0.420756	ribose-5-phosphate isomerase A
ybiH	b0796	-0.420895	predicted DNA-binding transcriptional regulator
yhdJ	b3262	-0.42097	predicted methyltransferase
yqjE	b3099	-0.421489	conserved inner membrane protein
leuD	b0071	-0.422113	isopropylmalate isomerase small subunit
cheB	b1883	-0.422257	chemotaxis-specific methylesterase
	b4404	-0.422631
folA	b0048	-0.422634	dihydrofolate reductase
ybeA	b0636	-0.422785	hypothetical protein
otsA	b1896	-0.422825	trehalose-6-phosphate synthase
glvG	b3681	-0.423353	predicted 6-phospho-beta-glucosidase(pseudogene)
yfeG	b2437	-0.424593	predicted DNA-binding transcriptional regulator
argP	b2916	-0.425053	chromosome replication initiation inhibitorprotein
ygaF	b2660	-0.425284	predicted enzyme
yjiS	b4341	-0.425403	hypothetical protein
oppD	b1246	-0.425706	oligopeptide transporter ATP-binding component
yhiO	b3494	-0.425853	universal stress protein UspB
	b3419	-0.425943
hflD	b1132	-0.426286	hypothetical protein
yodA	b1973	-0.426413	conserved metal-binding protein
paaE	b1392	-0.426525	predicted multicomponent oxygenase/reductasesubunit for phenylacetic acid degradation
maa	b0459	-0.426734	maltose O-acetyltransferase
yeeV	b2005	-0.427446	CP4-44 prophage; toxin of the YeeV-YeeUtoxin-antitoxin system
psiF	b0384	-0.427504	hypothetical protein
lhr	b1653	-0.427645	predicted ATP-dependent helicase
dadA	b1189	-0.427799	D-amino acid dehydrogenase small subunit
uhpC	b3667	-0.427886	membrane protein regulates uhpT expression
asnC	b3743	-0.428078	DNA-binding transcriptional dual regulator
yajR	b0427	-0.428589	predicted transporter
yhdV	b3267	-0.4288	predicted outer membrane protein
yjaA	b4011	-0.430355	hypothetical protein
yhbV	b3159	-0.430641	predicted protease
ulaE	b4197	-0.430685	L-xylulose 5-phosphate 3-epimerase
frdB	b4153	-0.431143	fumarate reductase (anaerobic), Fe-S subunit
fixC	b0043	-0.431444	predicted oxidoreductase with FAD/NAD(P)-bindingdomain
yaiP	b0363	-0.432518	predicted glucosyltransferase
sthA	b3962	-0.433131	soluble pyridine nucleotide transhydrogenase
ynjB	b1754	-0.43322	hypothetical protein
yrbF	b3195	-0.433729	predicted toluene transporter subunit:ATP-binding component of ABC superfamily
narJ	b1226	-0.43382	molybdenum-cofactor-assembly chaperone subunit(delta subunit) of nitrate reductase 1
yceK	b1050	-0.43467	predicted lipoprotein
	b3285	-0.434948
yjbG	b4028	-0.436227	hypothetical protein
sohB	b1272	-0.436527	predicted inner membrane peptidase
ydcX	b1445	-0.436887	predicted inner membrane protein
gltA	b0720	-0.437216	citrate synthase
wrbA	b1004	-0.437629	TrpR binding protein WrbA
purR	b1658	-0.437707	DNA-binding transcriptional repressor,hypoxanthine-binding
fabH	b1091	-0.438429	3-oxoacyl-(acyl carrier protein) synthase
pdxY	b1636	-0.438779	pyridoxine kinase
yphD	b2546	-0.439157	predicted sugar transporter subunit: membranecomponent of ABC superfamily
bacA	b3057	-0.439352	undecaprenyl pyrophosphate phosphatase
pssA	b2585	-0.439928	phosphatidylserine synthase
	b3762	-0.44017
ytfK	b4217	-0.440183	hypothetical protein
eno	b2779	-0.440224	phosphopyruvate hydratase
yrbE	b3194	-0.441398	predicted toluene transporter subunit: membranecomponent of ABC superfamily
sspA	b3229	-0.442071	stringent starvation protein A
bioA	b0774	-0.442192	adenosylmethionine--8-amino-7-oxononanoatetransaminase
rraA	b3929	-0.442572	ribonuclease activity regulator protein RraA
ydfH	b1540	-0.442745	predicted DNA-binding transcriptional regulator
fepD	b0590	-0.442906	iron-enterobactin transporter subunit
fliA	b1922	-0.443368	flagellar biosynthesis sigma factor
ygaT	b2659	-0.443545	hypothetical protein
holA	b0640	-0.443587	DNA polymerase III subunit delta
aslB	b3800	-0.443612	predicted regulator of arylsulfatase activity
fliP	b1948	-0.444251	flagellar biosynthesis protein P
proY	b0402	-0.444414	predicted cryptic proline transporter
rbbA	b3486	-0.44489	fused ribosome-associated ATPase: ATP-binding
csgB	b1041	-0.444973	curlin nucleator protein, minor subunit in curlicomplex
alsB	b4088	-0.446249	D-allose transporter subunit
yjhR	b4308	-0.446254	KpLE2 phage-like element; predicted frameshiftsuppressor
ybhT	b0762	-0.446978	hypothetical protein
yfeO	b2389	-0.447129	hypothetical protein
metI	b0198	-0.447532	DL-methionine transporter subunit
ccmF	b2196	-0.447975	heme lyase, CcmF subunit
yjdC	b4135	-0.448178	predicted transcriptional regulator
rplJ	b3985	-0.448226	50S ribosomal protein L10
plsB	b4041	-0.44856	glycerol-3-phosphate acyltransferase
trpD	b1263	-0.448774	bifunctional indole-3-glycerol-phosphate
rplI	b4203	-0.44883	50S ribosomal protein L9
yfeS	b2420	-0.449407	hypothetical protein
hycF	b2720	-0.452465	formate hydrogenlyase complex iron-sulfurprotein
htrG	b3055	-0.454134	predicted signal transduction protein (SH3domain)
yfiO	b2595	-0.454248	predicted lipoprotein
nanR	b3226	-0.454271	transcriptional regulator NanR
hycH	b2718	-0.454395	protein required for maturation of hydrogenase3
nikC	b3478	-0.454778	nickel transporter subunit
nrfG	b4076	-0.455824	heme lyase (NrfEFG) for insertion of heme intoc552, subunit NrfG
yaaX	b0005	-0.455881	hypothetical protein
yhiR	b3499	-0.456374	predicted DNA (exogenous) processing protein
hycC	b2723	-0.456426	NADH dehydrogenase subunit N
fixA	b0041	-0.457226	predicted electron transfer flavoproteinsubunit, ETFP adenine nucleotide-binding domain
lpxL	b1054	-0.458334	lipid A biosynthesis lauroyl acyltransferase
ymdE	b1028	-0.458615	hypothetical protein
yphC	b2545	-0.459157	predicted oxidoreductase, Zn-dependent andNAD(P)-binding
folM	b1606	-0.459332	short chain dehydrogenase
idnK	b4268	-0.45999	D-gluconate kinase, thermosensitive
idnT	b4265	-0.460328	L-idonate and D-gluconate transporter
tyrR	b1323	-0.460688	DNA-binding transcriptional dual regulator,tyrosine-binding
intG	b1936	-0.460868	predicted defective phage integrase(pseudogene)
yfcL	b2325	-0.460966	hypothetical protein
yfiD	b2579	-0.461128	pyruvate formate lyase subunit
yegQ	b2081	-0.461529	predicted peptidase
dmsA	b0894	-0.461755	dimethyl sulfoxide reductase, anaerobic, subunitA
ybdA	b0591	-0.462112	predicted transporter
ycdQ	b1022	-0.462685	predicted glycosyl transferase
gyrA	b2231	-0.462703	DNA gyrase subunit A
cyoA	b0432	-0.463192	cytochrome o ubiquinol oxidase subunit II
yecG	b1895	-0.463878	universal stress protein
	b1240	-0.464036
yfgM	b2513	-0.465528	hypothetical protein
amtB	b0451	-0.466138	ammonium transporter
yjiM	b4335	-0.466189	predicted 2-hydroxyglutaryl-CoA dehydratase
yigB	b3812	-0.466486	predicted hydrolase
cytR	b3934	-0.466582	DNA-binding transcriptional dual regulator
ydhQ	b1664	-0.467126	hypothetical protein
fixB	b0042	-0.467852	predicted electron transfer flavoprotein,domain-like
recQ	b3822	-0.467863	ATP-dependent DNA helicase
ybgF	b0742	-0.468902	hypothetical protein
dcuD	b3227	-0.469141	predicted transporter
uvrB	b0779	-0.469159	excinuclease ABC subunit B
creC	b4399	-0.469619	sensory histidine kinase in two-componentregulatory system with CreB or PhoB, regulator of theCreBC regulon
yfcC	b2298	-0.469801	predicted inner membrane protein
fixX	b0044	-0.470018	predicted 4Fe-4S ferredoxin-type protein
flgH	b1079	-0.470139	flagellar L-ring protein precursor H
dusB	b3260	-0.471113	tRNA-dihydrouridine synthase B
yfgO	b2493	-0.471997	predicted inner membrane protein
ydiI	b1686	-0.472352	hypothetical protein
gspF	b3327	-0.472736	general secretory pathway component, cryptic
focA	b0904	-0.47294	formate transporter
yjfC	b4186	-0.473402	predicted synthetase/amidase
dcrB	b3472	-0.473495	periplasmic protein
rhaD	b3902	-0.473542	rhamnulose-1-phosphate aldolase
yfcG	b2302	-0.474102	predicted glutathione S-transferase
yibH	b3597	-0.474154	hypothetical protein
yncE	b1452	-0.474645	hypothetical protein
ygfK	b2878	-0.47468	predicted oxidoreductase, Fe-S subunit
yaaI	b0013	-0.474943	hypothetical protein
hcaD	b2542	-0.474984	phenylpropionate dioxygenase, ferredoxinreductase subunit
puuP	b1296	-0.475504	putrescine importer
yjgJ	b4251	-0.476032	predicted transcriptional regulator
zwf	b1852	-0.476089	glucose-6-phosphate 1-dehydrogenase
yeiE	b2157	-0.476392	predicted DNA-binding transcriptional regulator
yehT	b2125	-0.476429	predicted response regulator in two-componentsystem withYehU
gcvP	b2903	-0.476603	glycine dehydrogenase
fumB	b4122	-0.477001	anaerobic class I fumarate hydratase (fumaraseB)
paaF	b1393	-0.477171	enoyl-CoA hydratase-isomerase
yehW	b2128	-0.477884	predicted transporter subunit: membranecomponent of ABC superfamily
uspA	b3495	-0.478143	universal stress global response regulator
yhjD	b3522	-0.478192	conserved inner membrane protein
yidP	b3684	-0.478505	predicted DNA-binding transcriptional regulator
lysS	b2890	-0.478676	lysine tRNA synthetase, constitutive
yhjG	b3524	-0.479562	predicted outer membrane biogenesis protein
yhgN	b3434	-0.480238	predicted antibiotic transporter
ygaZ	b2682	-0.480264	predicted transporter
insE-5	b2088	-0.480793	IS3 element protein InsE
malX	b1621	-0.481405	fused maltose and glucose-specific PTS enzymes:IIB component -! IIC component
ydiY	b1722	-0.481511	hypothetical protein
mdtG	b1053	-0.482039	predicted drug efflux system
wcaJ	b2047	-0.482067	predicted UDP-glucose lipid carrier transferase
ydbL	b1383	-0.482177	hypothetical protein
yjeH	b4141	-0.482496	predicted transporter
nrfC	b4072	-0.483686	formate-dependent nitrite reductase, 4Fe4Ssubunit
rsxB	b1628	-0.484923	electron transport complex protein RnfB
yghX	b2999	-0.48672	predicted hydrolase (pseudogene)
dnaG	b3066	-0.487042	DNA primase
rhtA	b0813	-0.487834	threonine and homoserine efflux system
ynaK	b1365	-0.48856	Rac prophage; conserved protein
rplB	b3317	-0.48911	50S ribosomal protein L2
yrfC	b3394	-0.489125	predicted fimbrial assembly protein
proA	b0243	-0.4901	gamma-glutamyl phosphate reductase
ddpB	b1486	-0.490462	D-ala-D-ala transporter subunit
fepC	b0588	-0.490912	iron-enterobactin transporter subunit
uspG	b0607	-0.490971	universal stress protein UP12
fliE	b1937	-0.491726	flagellar hook-basal body protein FliE
hycG	b2719	-0.492742	hydrogenase 3 and formate hydrogenase complex,HycG subunit
rsxG	b1631	-0.492932	electron transport complex protein RnfG
dxr	b0173	-0.493259	1-deoxy-D-xylulose 5-phosphate reductoisomerase
yejK	b2186	-0.493287	nucleoid-associated protein NdpA
yafY	b0251	-0.493325	CP4-6 prophage; predicted DNA-bindingtranscriptional regulator
ftsW	b0089	-0.493508	integral membrane protein involved instabilizing FstZ ring during cell division
citD	b0617	-0.493544	citrate lyase, acyl carrier (gamma) subunit
ansA	b1767	-0.494297	cytoplasmic asparaginase I
yadS	b0157	-0.494605	conserved inner membrane protein
ugpA	b3452	-0.494897	glycerol-3-phosphate transporter subunit
yojL	b2214	-0.495111	predicted thiamine biosynthesis lipoprotein
yedD	b1928	-0.495771	hypothetical protein
entD	b0583	-0.495872	phosphopantetheinyltransferase component ofenterobactin synthase multienzyme complex
ftsB	b2748	-0.496496	cell divison protein FtsB
yhaK	b3106	-0.497195	predicted pirin-related protein
galK	b0757	-0.497331	galactokinase
greB	b3406	-0.497582	transcription elongation factor GreB
hdeB	b3509	-0.497797	acid-resistance protein
fkpA	b3347	-0.497923	FKBP-type peptidyl-prolyl cis-trans isomerase(rotamase)
yegV	b2100	-0.49808	predicted kinase
prlC	b3498	-0.49863	oligopeptidase A
cld	b2027	-0.499178	regulator of length of O-antigen component oflipopolysaccharide chains
ftsH	b3178	-0.499352	protease, ATP-dependent zinc-metallo
yiaG	b3555	-0.499795	predicted transcriptional regulator
uxaC	b3092	-0.499971	glucuronate isomerase
	b0159	-0.500063	5'-methylthioadenosine/S-adenosylhomocysteinenucleosidase
ybbN	b0492	-0.500504	predicted thioredoxin domain-containing protein
yccV	b0966	-0.501052	DNA-binding protein, hemimethylated
pspC	b1306	-0.501108	DNA-binding transcriptional activator
yieE	b3712	-0.501424	predicted phosphopantetheinyl transferase
	b2087	-0.501836
glnP	b0810	-0.50194	glutamine ABC transporter permease protein
yiaC	b3550	-0.502141	predicted acyltransferase with acyl-CoAN-acyltransferase domain
yjbB	b4020	-0.503915	predicted transporter
xylB	b3564	-0.504005	xylulokinase
ypfG	b2466	-0.504104	hypothetical protein
tar	b1886	-0.504367	methyl-accepting chemotaxis protein II
nrdH	b2673	-0.504912	glutaredoxin-like protein
cdaR	b0162	-0.505074	DNA-binding transcriptional activator
ybaT	b0486	-0.505842	predicted transporter
recX	b2698	-0.505963	RecA regulator RecX
erfK	b1990	-0.506079	conserved protein with NAD(P)-bindingRossmann-fold domain
yqfB	b2900	-0.506174	hypothetical protein
yghE	b2969	-0.506698	predicted secretion pathway protein, L-typeprotein (pseudogene)
qseC	b3026	-0.506913	sensory histidine kinase in two-componentregulatory system with QseB
yidB	b3698	-0.506967	hypothetical protein
nikB	b3477	-0.506988	nickel transporter subunit
yjfN	b4188	-0.507024	hypothetical protein
hyaF	b0977	-0.507559	protein involved in nickel incorporation intohydrogenase-1 proteins
yghW	b2998	-0.508001	hypothetical protein
envC	b3613	-0.508286	protease with a role in cell division
csgC	b1043	-0.508355	predicted curli production protein
aceE	b0114	-0.508376	pyruvate dehydrogenase subunit E1
yejO	b2190	-0.508568	predicted autotransporter outer membraneprotein
dcp	b1538	-0.508625	dipeptidyl carboxypeptidase II
yeaE	b1781	-0.508657	predicted oxidoreductase
manY	b1818	-0.508731	mannose-specific enzyme IIC component of PTS
yfiQ	b2584	-0.508883	fused predicted acyl-CoA synthetase:
garL	b3126	-0.508912	alpha-dehydro-beta-deoxy-D-glucarate aldolase
kdsB	b0918	-0.50899	3-deoxy-manno-octulosonate cytidylyltransferase
dppC	b3542	-0.509222	dipeptide transporter
cusS	b0570	-0.509222	sensory histidine kinase in two-componentregulatory system with CusR, senses copper ions
cfa	b1661	-0.509293	cyclopropane fatty acyl phospholipid synthase(unsaturated-phospholipid methyltransferase)
exoX	b1844	-0.509799	exodeoxyribonuclease X
menF	b2265	-0.509875	menaquinone-specific isochorismate synthase
hisG	b2019	-0.510757	ATP phosphoribosyltransferase
yfgI	b2506	-0.51082	hypothetical protein
ybdF	b0579	-0.511094	hypothetical protein
yfcF	b2301	-0.511645	predicted enzyme
	b1437	-0.512495
yicC	b3644	-0.513145	hypothetical protein
thrC	b0004	-0.513161	threonine synthase
sgbE	b3583	-0.513679	L-ribulose-5-phosphate 4-epimerase
ycdU	b1029	-0.513816	predicted inner membrane protein
ptsN	b3204	-0.513915	sugar-specific enzyme IIA component of PTS
nagA	b0677	-0.514187	N-acetylglucosamine-6-phosphate deacetylase
xthA	b1749	-0.514292	exonuclease III
thiD	b2103	-0.514507	phosphomethylpyrimidine kinase
fnr	b1334	-0.514553	DNA-binding transcriptional dual regulator,global regulator of anaerobic growth
pyrD	b0945	-0.514631	dihydroorotate dehydrogenase
tolC	b3035	-0.515806	outer membrane channel precursor protein
	b3436	-0.516326
ygcP	b2768	-0.517388	predicted anti-terminator regulatory protein
ygiW	b3024	-0.517556	hypothetical protein
yaeL	b0176	-0.518532	zinc metallopeptidase
yeaB	b1813	-0.518664	predicted NUDIX hydrolase
glcD	b2979	-0.519507	glycolate oxidase subunit, FAD-linked
yciM	b1280	-0.519747	hypothetical protein
ydiT	b1700	-0.520491	predicted 4Fe-4S ferredoxin-type protein
yjcR	b4082	-0.522086	predicted membrane fusion protein of effluxpump
fhiA	b0229	-0.523121	flagellar system protein, promoterless fragment(pseudogene)
abgB	b1337	-0.523566	predicted peptidase, aminobenzoyl-glutamateutilization protein
ycdI	b1008	-0.524237	hypothetical protein
ygbM	b2739	-0.524419	hypothetical protein
eutL	b2439	-0.524438	predicted carboxysome structural protein withpredicted role in ethanolamine utilization
hemH	b0475	-0.524595	ferrochelatase
	b1903	-0.525273
rhlB	b3780	-0.525297	ATP-dependent RNA helicase
yifE	b3764	-0.525509	hypothetical protein
eutI	b2458	-0.52553	predicted phosphotransacetylase subunit
yrfD	b3395	-0.525539	predicted pilus assembly protein
sodB	b1656	-0.526566	superoxide dismutase, Fe
yjbJ	b4045	-0.526658	predicted stress response protein
fliH	b1940	-0.52828	flagellar assembly protein H
yaaH	b0010	-0.528884	conserved inner membrane protein associated withacetate transport
atpB	b3738	-0.52921	F0F1 ATP synthase subunit A
yjfI	b4181	-0.529479	hypothetical protein
ydgC	b1607	-0.530355	conserved inner membrane protein associated withalginate biosynthesis
ispD	b2747	-0.531322	2-C-methyl-D-erythritol 4-phosphatecytidylyltransferase
hypB	b2727	-0.531695	GTP hydrolase involved in nickel liganding intohydrogenases
flk	b2321	-0.531787	predicted flagella assembly protein
mtlR	b3601	-0.532293	DNA-binding repressor
entC	b0593	-0.532917	isochorismate synthase
gntY	b3414	-0.5339	predicted gluconate transport associatedprotein
yqhD	b3011	-0.53485	alcohol dehydrogenase, NAD(P)-dependent
yafK	b0224	-0.534893	hypothetical protein
ygbA	b2732	-0.535172	hypothetical protein
mreC	b3250	-0.535516	cell wall structural complex MreBCDtransmembrane component MreC
ydgH	b1604	-0.536144	hypothetical protein
argH	b3960	-0.536855	argininosuccinate lyase
narX	b1222	-0.537039	sensory histidine kinase in two-componentregulatory system with NarL
paaC	b1390	-0.53722	predicted multicomponent oxygenase/reductasesubunit for phenylacetic acid degradation
ypfE	b2462	-0.537439	predicted carboxysome structural protein withpredicted role in ethanol utilization
lgt	b2828	-0.537517	prolipoprotein diacylglyceryl transferase
insF-4	b1026	-0.537542	IS3 element protein InsF
ptsA	b3947	-0.538087	fused predicted PTS enzymes: Hpr
azoR	b1412	-0.53824	acyl carrier protein phosphodiesterase
	b3841	-0.538367
nikR	b3481	-0.539043	nickel responsive regulator
nuoG	b2283	-0.539314	NADH dehydrogenase subunit G
ycfJ	b1110	-0.539592	hypothetical protein
pncA	b1768	-0.539928	nicotinamidase/pyrazinamidase
ugpE	b3451	-0.540469	glycerol-3-phosphate transporter subunit
sbcC	b0397	-0.540484	exonuclease, dsDNA, ATP-dependent
pabB	b1812	-0.541118	para-aminobenzoate synthase component I
ygaD	b2700	-0.541292	competence damage-inducible protein A
ybiA	b0798	-0.541579	hypothetical protein
nrdA	b2234	-0.541875	ribonucleotide-diphosphate reductase alphasubunit
degS	b3235	-0.541932	serine endoprotease, periplasmic
arsR	b3501	-0.542208	DNA-binding transcriptional repressor
ybhL	b0786	-0.542293	predicted inner membrane protein
yafT	b0217	-0.542793	predicted aminopeptidase
yjiY	b4354	-0.543171	predicted inner membrane protein
yqhC	b3010	-0.543288	predicted DNA-binding transcriptional regulator
ydeR	b1503	-0.54345	predicted fimbrial-like adhesin protein
cheR	b1884	-0.543528	chemotaxis regulator, protein-glutamatemethyltransferase
yjgB	b4269	-0.543701	predicted alcohol dehydrogenase, Zn-dependentand NAD(P)-binding
nudD	b2051	-0.544024	GDP-mannose mannosyl hydrolase
argC	b3958	-0.54418	N-acetyl-gamma-glutamyl-phosphate reductase
hyaB	b0973	-0.544338	hydrogenase 1, large subunit
aes	b0476	-0.544938	acetyl esterase
ygjN	b3083	-0.545223	hypothetical protein
nuoE	b2285	-0.545358	NADH dehydrogenase subunit E
ptsI	b2416	-0.545416	PEP-protein phosphotransferase of PTS system(enzyme I)
recG	b3652	-0.545714	ATP-dependent DNA helicase
rihB	b2162	-0.545755	ribonucleoside hydrolase 2
fliR	b1950	-0.546158	flagellar biosynthesis protein R
yihF	b3861	-0.546366	hypothetical protein
hycI	b2717	-0.546479	protease involved in processing C-terminal endof HycE
glpD	b3426	-0.546791	sn-glycerol-3-phosphate dehydrogenase, aerobic,
creD	b4400	-0.54797	inner membrane protein
ydcF	b1414	-0.548122	hypothetical protein
brnQ	b0401	-0.548224	predicted branched chain amino acid transporter(LIV-II)
dgoK	b3693	-0.548618	2-oxo-3-deoxygalactonate kinase
ilvC	b3774	-0.548918	ketol-acid reductoisomerase
yidH	b3676	-0.549001	conserved inner membrane protein
yijD	b3964	-0.549021	conserved inner membrane protein
yjfJ	b4182	-0.549265	predicted transcriptional regulator effectorprotein
ygeO	b2859	-0.549467	hypothetical protein
yafD	b0209	-0.5495	hypothetical protein
secM	b0097	-0.55068	SecA regulator SecM
tolR	b0738	-0.551138	membrane spanning protein in TolA-TolQ-TolRcomplex
ydaM	b1341	-0.551459	predicted diguanylate cyclase, GGDEF domainsignalling protein
recA	b2699	-0.553216	recombinase A
yfdO	b2358	-0.553705	CPS-53 (KpLE1) prophage; predicted defectivephage replication protein O
yjiZ	b4356	-0.55396	predicted transporter
ompX	b0814	-0.555484	outer membrane protein X
tatA	b3836	-0.55623	twin argininte translocase protein A
ynjC	b1755	-0.55665	fused transporter subunits of ABC superfamily:membrane components
ompW	b1256	-0.556655	outer membrane protein W
ung	b2580	-0.556896	uracil-DNA glycosylase
hcaB	b2541	-0.557119	2,3-dihydroxy-2,3-dihydrophenylpropionatedehydrogenase
ytjB	b4387	-0.557313	hypothetical protein
add	b1623	-0.55824	adenosine deaminase
slt	b4392	-0.558635	lytic murein transglycosylase, soluble
yjdJ	b4127	-0.558874	predicted acyltransferase with acyl-CoAN-acyltransferase domain
htgA	b0012	-0.559029	hypothetical protein
yggD	b2929	-0.559112	predicted DNA-binding transcriptional regulator
yhjB	b3520	-0.559413	predicted DNA-binding response regulator intwo-component regulatory system
ybjD	b0876	-0.559787	conserved protein with nucleoside triphosphatehydrolase domain
ccmE	b2197	-0.560636	periplasmic heme chaperone
msbA	b0914	-0.56185	fused lipid transporter subunits of ABC
ygaU	b2665	-0.561867	hypothetical protein
ulaB	b4194	-0.562152	L-ascorbate-specific enzyme IIB component ofPTS
yfgF	b2503	-0.562287	predicted inner membrane protein
yehR	b2123	-0.562425	hypothetical protein
cadC	b4133	-0.562967	DNA-binding transcriptional activator
pyrB	b4245	-0.563367	aspartate carbamoyltransferase catalyticsubunit
fliZ	b1921	-0.563649	predicted regulator of FliA activity
adhP	b1478	-0.563731	alcohol dehydrogenase
paaI	b1396	-0.564161	predicted thioesterase
	b0395	-0.564381
asnA	b3744	-0.564792	asparagine synthetase AsnA
	b1899	-0.565074
udp	b3831	-0.565137	uridine phosphorylase
rnk	b0610	-0.565374	nucleoside diphosphate kinase regulator
yjjK	b4391	-0.56591	fused predicted transporter subunits of ABCsuperfamily: ATP-binding components
ymfA	b1122	-0.565944	predicted inner membrane protein
ttdA	b3061	-0.566726	tartrate dehydratase
gcd	b0124	-0.567302	glucose dehydrogenase
nrfF	b4075	-0.567928	heme lyase (NrfEFG) for insertion of heme intoc552, subunit NrfF
yeeE	b2013	-0.568448	predicted inner membrane protein
lolC	b1116	-0.568501	outer membrane-specific lipoprotein transportersubunit
yqeF	b2844	-0.568768	acetyl-CoA acetyltransferase
ydaW	b1361	-0.569588	Rac prophage; predicted DNA-binding protein
yggE	b2922	-0.569646	hypothetical protein
yegH	b2063	-0.570417	fused predicted membrane protein/predictedmembrane protein
ahpF	b0606	-0.570713	alkyl hydroperoxide reductase, F52a subunit,
agaW	b3134	-0.570772	N-acetylgalactosamine-specific enzyme IICcomponent of PTS, fragment (pseudogene)
yigF	b3817	-0.570966	conserved inner membrane protein
ade	b3665	-0.571252	cryptic adenine deaminase
glpF	b3927	-0.571305	glycerol facilitator
rho	b3783	-0.571378	transcription termination factor Rho
bioB	b0775	-0.571395	biotin synthase
pepE	b4021	-0.571723	peptidase E
dcuS	b4125	-0.572259	sensory histidine kinase in two-componentregulatory system with DcuR, regulator of anaerobicfumarate respiration
ydeQ	b1502	-0.572521	predicted fimbrial-like adhesin protein
ynfF	b1588	-0.573238	oxidoreductase subunit
baeS	b2078	-0.574018	sensory histidine kinase in two-componentregulatory system with BaeR
torA	b0997	-0.574026	trimethylamine N-oxide (TMAO) reductase I,catalytic subunit
dcm	b1961	-0.575205	DNA cytosine methylase
fumC	b1611	-0.577691	fumarate hydratase
aaeX	b3242	-0.577853	membrane protein of efflux system
yhiD	b3508	-0.57791	predicted Mg(2+) transport ATPase inner membraneprotein
yeeO	b1985	-0.578274	predicted multidrug efflux system
rcsB	b2217	-0.578447	DNA-binding response regulator in two-componentregulatory system with RcsC and YojN
oppF	b1247	-0.578474	oligopeptide transporter subunit
ygcH	b2756	-0.578968	hypothetical protein
pflD	b3951	-0.579367	predicted formate acetyltransferase 2 (pyruvateformate lyase II)
rpiB	b4090	-0.579395	ribose-5-phosphate isomerase B
glnE	b3053	-0.579726	fused deadenylyltransferase/adenylyltransferasefor glutamine synthetase
yjaH	b4001	-0.579858	hypothetical protein
ssuA	b0936	-0.580454	alkanesulfonate transporter subunit
umuC	b1184	-0.580781	DNA polymerase V subunit UmuC
metN	b0199	-0.580903	DL-methionine transporter subunit
yobG	b1826	-0.580943	hypothetical protein
yjfO	b4189	-0.581083	hypothetical protein
yjhE	b4282	-0.581711	KpLE2 phage-like element; predicted membraneprotein (pseudogene)
ftsY	b3464	-0.581976	fused Signal Recognition Particle (SRP)
surE	b2744	-0.582023	acid phosphatase
kdpD	b0695	-0.582343	fused sensory histidine kinase in two-componentregulatory system with KdpE: signal sensing protein
crcA	b0622	-0.582683	palmitoyl transferase for Lipid A
insF-1	b0299	-0.583405	IS3 element protein InsF
nfnB	b0578	-0.584	dihydropteridine reductase, NAD(P)H-dependent,oxygen-insensitive
caiF	b0034	-0.584324	DNA-binding transcriptional activator
fliS	b1925	-0.584926	flagellar protein FliS
ycaN	b0900	-0.58508	predicted DNA-binding transcriptional regulator
recD	b2819	-0.585592	exonuclease V (RecBCD complex), alpha chain
gatA	b2094	-0.586467	galactitol-specific enzyme IIA component of PTS
[truncated: 2,074 more rows]

## Sheet: Full_Data
Gene_Name	b-Number	Unselected_Library_1	Unselected_Library_2	Ave-Unsel.	STDEV_Unsel.	Experimental_Replicate_1	Experimental_Replicate_2	Ave_Hyb_Value	Normalized_Score
gadW	b3515	2.64916	2.1864	2.41778	0.327225	183.763	238.278	211.02	208.602
ycgE	b1162	2.08141	1.99898	2.0402	0.0582908	149.882	194.951	172.417	170.376
hisC	b2021	1.45191	1.44249	1.4472	0.0066594	125.825	194.732	160.279	158.832
gadX	b3516	1.8333	1.64979	1.74154	0.129761	116.646	152.214	134.43	132.688
ycgF	b1163	3.99171	3.57635	3.78403	0.293701	101.436	121.988	111.712	107.928
ddpF	b1483	1.99935	2.19427	2.09681	0.137832	28.0691	118.45	73.2598	71.163
osmC	b1482	2.34157	2.30507	2.32332	0.0258094	32.0961	102.672	67.3839	65.0605
yjhU	b4295	0.861412	1.06895	0.965183	0.146754	47.3196	78.628	62.9738	62.0086
hsdM	b4349	1.20095	1.16829	1.18462	0.0230974	47.0958	79.0784	63.0871	61.9025
hsdS	b4348	1.83268	1.61522	1.72395	0.153769	37.9049	71.025	54.4649	52.741
ybaV	b0442	1.68394	1.52694	1.60544	0.111015	43.1889	59.4293	51.3091	49.7037
argR	b3237	2.24844	2.14963	2.19904	0.0698687	44.6362	56.7318	50.684	48.485
ycgX	b1161	1.60763	1.49529	1.55146	0.0794359	44.9375	54.3722	49.6549	48.1034
smpB	b2620	2.13607	1.89958	2.01783	0.167223	15.5547	73.9597	44.7572	42.7394
ybaZ	b0454	1.12439	1.11285	1.11862	0.00815909	51.2323	33.5334	42.3829	41.2642
ybaY	b0453	1.0282	1.12675	1.07748	0.0696826	54.8074	26.5993	40.7034	39.6259
yhbO	b3153	1.53712	1.39405	1.46559	0.101171	35.1821	46.1963	40.6892	39.2236
purH	b4006	1.09444	1.18337	1.1389	0.0628865	5.10605	66.3742	35.7401	34.6012
mdtF	b3514	1.54696	1.5749	1.56093	0.0197613	32.6706	38.1281	35.3993	33.8384
ycgZ	b1164	1.39158	1.24935	1.32046	0.10057	32.3088	36.515	34.4119	33.0915
yegJ	b2071	2.62652	2.66428	2.6454	0.0267012	38.0085	32.6719	35.3402	32.6948
nlpC	b1708	2.01082	1.78417	1.89749	0.160261	44.5767	13.6929	29.1348	27.2373
btuE	b1710	1.39388	1.49957	1.44672	0.0747363	48.2357	9.06872	28.6522	27.2055
purF	b2312	1.57251	1.53893	1.55572	0.0237441	38.0505	18.4432	28.2469	26.6912
yhbP	b3154	1.25183	1.26435	1.25809	0.00885077	22.6154	28.6415	25.6285	24.3704
btuD	b1709	1.51298	1.71305	1.61301	0.141468	41.7325	9.07849	25.4055	23.7925
hydN	b2713	1.28129	1.35877	1.32003	0.0547867	38.8094	1.44123	20.1253	18.8053
rob	b4396	2.52706	2.65345	2.59025	0.0893694	3.95281	34.3887	19.1707	16.5805
tesB	b0452	1.54605	1.50534	1.52569	0.0287858	20.402	15.7881	18.095	16.5694
ascG	b2714	1.47586	1.60665	1.54126	0.0924791	31.2678	2.24402	16.7559	15.2146
hofB	b0107	1.50717	1.4817	1.49443	0.0180097	4.26927	25.6768	14.973	13.4786
ybgK	b0712	0.939969	1.17288	1.05642	0.16469	1.83772	22.879	12.3584	11.3019
sodC	b1646	1.84319	1.72109	1.78214	0.0863371	15.1274	10.7199	12.9236	11.1415
rtn	b2176	1.47215	1.7704	1.62127	0.210894	21.0481	4.47118	12.7596	11.1384
ybaW	b0443	2.84299	2.48127	2.66213	0.255773	12.2139	14.8278	13.5209	10.8587
yfiC	b2575	0.771508	0.845528	0.808518	0.05234	9.05329	13.818	11.4356	10.6271
hypF	b2712	1.1335	1.39971	1.26661	0.188236	21.6949	1.78157	11.7382	10.4716
dsdX	b2365	2.39241	2.10519	2.2488	0.203095	6.78768	17.3212	12.0544	9.80564
gltJ	b0654	1.75887	2.05916	1.90901	0.212336	22.8264	0.420264	11.6233	9.71433
ydfO	b1549	2.15194	1.79056	1.97125	0.255535	17.6319	5.70932	11.6706	9.69935
frc	b2374	2.34642	2.22569	2.28605	0.0853702	10.008	12.7993	11.4037	9.1176
aceK	b4016	2.10647	1.9989	2.05268	0.0760626	2.86974	18.9585	10.9141	8.86141
dacD	b2010	3.78714	3.19812	3.49263	0.416496	12.5176	11.5302	12.0239	8.53126
	b1965	1.38348	1.42336	1.40342	0.0281958	18.1944	0.981213	9.58779	8.18437
yjhF	b4296	1.15206	1.24081	1.19644	0.0627573	7.98045	10.1709	9.07566	7.87923
kdgT	b3909	1.31074	1.36939	1.34007	0.0414706	5.83951	11.8831	8.86131	7.52124
ssuD	b0935	0.726929	0.802518	0.764724	0.0534499	4.70538	11.7182	8.2118	7.44707
rhsE	b1456	0.96046	1.11704	1.03875	0.110721	8.77814	8.13798	8.45806	7.41931
ydhY	b1674	1.58817	1.53219	1.56018	0.0395902	1.32111	16.2314	8.77627	7.21609
cpxA	b3911	1.58241	1.74089	1.66165	0.112066	2.34079	14.7724	8.5566	6.89495
ydaO	b1344	2.24382	1.9019	2.07286	0.241775	11.2562	6.28722	8.77172	6.69886
flgF	b1077	0.95329	1.11361	1.03345	0.113366	3.59276	11.8648	7.7288	6.69534
nohB	b0560	1.97187	2.19165	2.08176	0.155413	14.0221	3.10184	8.56195	6.48019
zupT	b3039	1.78662	1.57356	1.68009	0.150653	8.79302	6.9524	7.87271	6.19262
ydhF	b1647	1.41566	1.52041	1.46803	0.0740723	8.73683	5.97501	7.35592	5.88789
ydhC	b1660	2.16319	2.34442	2.25381	0.128154	7.49824	8.67491	8.08657	5.83277
argK	b2918	0.867309	0.995171	0.93124	0.0904123	11.417	2.03294	6.72495	5.79371
adiC	b4115	0.948142	1.01954	0.98384	0.0504843	4.30066	9.18286	6.74176	5.75792
btuC	b1711	0.597583	0.894193	0.745888	0.209735	8.86812	4.13301	6.50056	5.75468
yejA	b2177	1.94123	1.96464	1.95293	0.0165522	12.41	2.98913	7.69958	5.74665
ydhB	b1659	1.59133	1.61539	1.60336	0.0170149	6.85492	7.58972	7.22232	5.61896
nohA	b1548	2.0013	1.97879	1.99004	0.0159145	12.0674	3.0935	7.58046	5.59041
nanK	b3222	0.910771	1.1372	1.02399	0.160111	12.1109	0.779478	6.44519	5.42121
ydeH	b1535	2.28673	1.959	2.12286	0.23174	9.19357	5.68836	7.44096	5.3181
ppdD	b0108	1.49955	1.43264	1.46609	0.0473121	3.04876	10.4698	6.75928	5.29319
hlyE	b1182	2.54623	2.25366	2.39995	0.206879	8.95246	6.3191	7.63578	5.23583
	b3112	1.11963	1.04468	1.08215	0.0529967	2.08954	10.438	6.26377	5.18162
purD	b4005	0.951614	0.930499	0.941057	0.0149304	4.23381	7.63195	5.93288	4.99182
ftsX	b3462	1.53697	1.27793	1.40745	0.183173	4.74644	7.81919	6.28281	4.87536
nanE	b3223	1.14553	1.14122	1.14337	0.00304826	11.1302	0.753498	5.94186	4.79849
ydeI	b1536	2.06166	1.87382	1.96774	0.132828	8.30947	5.14517	6.72732	4.75958
yddK	b1471	2.6546	2.00803	2.33132	0.457195	10.0148	4.14475	7.07976	4.74845
flgG	b1078	1.37408	1.26711	1.32059	0.0756379	2.7986	9.22667	6.01264	4.69204
yihD	b3858	1.10212	1.20574	1.15393	0.0732726	0	11.5833	5.79166	4.63773
rmuC	b3832	1.49568	1.61498	1.55533	0.0843622	3.98554	8.35853	6.17203	4.61671
oxc	b2373	2.6487	2.19057	2.41963	0.323953	5.78808	8.14248	6.96528	4.54565
ygiE	b3040	1.57101	1.57482	1.57292	0.00269489	5.93405	6.21469	6.07437	4.50145
yiiM	b3910	0.843945	1.08884	0.966392	0.173166	1.77631	8.60661	5.19146	4.22507
ssuC	b0934	1.00758	1.33291	1.17025	0.230041	2.90731	7.73413	5.32072	4.15047
dsdC	b2364	2.74784	2.15136	2.4496	0.421774	3.61115	9.39401	6.50258	4.05298
mobB	b3856	2.06762	1.7537	1.91066	0.221972	0.696389	11.1961	5.94626	4.0356
mobA	b3857	1.33622	1.39446	1.36534	0.0411835	0.810046	9.85544	5.33274	3.9674
iap	b2753	2.70904	2.25738	2.48321	0.319378	8.68425	4.02614	6.3552	3.87199
hisB	b2022	1.25909	1.34847	1.30378	0.0632009	4.98062	5.27052	5.12557	3.82179
yfdG	b2350	1.70033	1.63082	1.66558	0.049149	9.76345	1.1977	5.48058	3.815
ybfA	b0699	1.62841	1.30206	1.46524	0.230761	7.15765	3.26558	5.21161	3.74638
rcsC	b2218	0.914991	0.896749	0.90587	0.0128988	5.45384	3.83283	4.64333	3.73746
yhaO	b3110	1.31955	1.26804	1.2938	0.0364224	1.42753	8.51604	4.97178	3.67799
rpoC	b3988	1.39473	1.25241	1.32357	0.100636	8.317	1.67182	4.99441	3.67084
yddJ	b1470	2.68137	2.71512	2.69824	0.0238673	9.28847	3.44173	6.3651	3.66686
spoT	b3650	1.85477	1.68004	1.76741	0.123555	5.29549	5.33617	5.31583	3.54842
phoP	b1130	1.76587	1.55634	1.66111	0.148156	9.13652	1.17576	5.15614	3.49503
yoaB	b1809	1.36074	1.15167	1.2562	0.147832	6.30432	3.15927	4.73179	3.47559
yajB	b0404	1.45024	1.41678	1.43351	0.0236596	3.22764	6.54957	4.8886	3.4551
adiY	b4116	2.46242	2.34198	2.4022	0.0851618	4.48844	7.21949	5.85396	3.45177
tdcF	b3113	0.997822	0.981812	0.989817	0.0113205	1.64568	7.2018	4.42374	3.43392
yegK	b2072	1.93307	1.5661	1.74959	0.259488	5.2984	4.85615	5.07727	3.32769
ampD	b0110	1.47419	1.76712	1.62065	0.207128	6.47056	3.23527	4.85292	3.23226
yfjK	b2627	1.8643	1.91772	1.89101	0.0377791	4.53425	5.70285	5.11855	3.22754
mutL	b4170	0.924911	0.996118	0.960515	0.0503513	4.7837	3.56925	4.17648	3.21596
intA	b2622	1.68783	1.51358	1.60071	0.123211	2.96596	6.58694	4.77645	3.17574
	b3111	1.09478	1.16155	1.12816	0.0472146	1.46474	7.09814	4.28144	3.15328
racC	b1351	1.80695	1.66536	1.73616	0.100121	6.32197	3.30921	4.81559	3.07943
elbA	b1160	1.63379	1.54455	1.58917	0.0631054	6.03	3.17652	4.60326	3.01409
accA	b0185	1.48687	1.44474	1.46581	0.0297933	8.55641	0.384979	4.47069	3.00489
	b0079	1.59645	1.63778	1.61712	0.0292224	4.5524	4.61093	4.58167	2.96455
ymjA	b1295	0.366504	0.955684	0.661094	0.416613	5.82964	1.12538	3.47751	2.81642
rpmD	b3302	1.26157	1.19077	1.22617	0.0500618	3.57166	4.40925	3.99046	2.76429
	b1016	0.876037	0.906159	0.891098	0.0212997	4.48225	2.81721	3.64973	2.75863
yidR	b3689	1.53402	1.41268	1.47335	0.0857967	5.03639	3.37384	4.20512	2.73177
yiaO	b3579	1.55492	1.64562	1.60027	0.0641352	4.88739	3.74613	4.31676	2.71649
rpoA	b3295	1.70813	1.30521	1.50667	0.284902	5.05003	3.33834	4.19419	2.68752
ygbT	b2755	0.92536	0.987773	0.956566	0.044133	6.75912	0.499242	3.62918	2.67262
yegD	b2069	1.5531	1.51027	1.53168	0.030291	4.04171	4.27661	4.15916	2.62747
hlpA	b0178	1.50124	1.79059	1.64592	0.204606	3.94512	4.59708	4.2711	2.62518
hyaC	b0974	0.894993	1.01164	0.953317	0.0824817	6.57686	0.47827	3.52757	2.57425
narK	b1223	1.58596	1.56672	1.57634	0.0136048	5.87049	2.3349	4.1027	2.52636
yeaN	b1791	1.80724	2.11909	1.96316	0.220508	3.79894	5.16544	4.48219	2.51903
gspD	b3325	1.60715	1.54365	1.5754	0.0448995	6.19335	1.89482	4.04408	2.46868
leuL	b0075	1.25304	1.31717	1.2851	0.0453442	3.5418	3.92504	3.73342	2.44832
ubiX	b2311	1.20551	1.3884	1.29696	0.129317	4.41871	3.0653	3.742	2.44505
rplX	b3309	1.38128	1.32661	1.35395	0.0386556	3.75564	3.83939	3.79751	2.44357
	b1995	1.50752	1.79169	1.6496	0.200938	7.11506	1.01247	4.06376	2.41416
murC	b0091	1.51213	1.48991	1.50102	0.0157166	3.93987	3.86189	3.90088	2.39986
ptsG	b1101	1.40684	1.46092	1.43388	0.0382396	3.74913	3.84708	3.79811	2.36423
flhD	b1892	1.90285	1.74252	1.82269	0.113371	3.74015	4.63279	4.18647	2.36378
ddpD	b1484	2.72429	2.56506	2.64467	0.112589	3.89799	6.05901	4.9785	2.33383
ybgQ	b0718	1.50692	1.62806	1.56749	0.0856582	6.44317	1.30363	3.8734	2.30591
dicB	b1575	1.54704	1.61987	1.58345	0.0515035	3.34562	4.39801	3.87181	2.28836
tnaC	b3707	1.39938	1.49413	1.44676	0.0669958	3.59527	3.83403	3.71465	2.2679
cysD	b2752	1.41054	1.63092	1.52073	0.155831	3.56924	3.98433	3.77679	2.25606
proV	b2677	1.10989	1.07204	1.09096	0.0267651	2.09536	4.53326	3.31431	2.22335
hisL	b2018	1.38339	1.46174	1.42256	0.0554029	4.00426	3.27095	3.63761	2.21504
htrL	b3618	1.79027	1.24946	1.51986	0.382414	5.25226	2.16296	3.70761	2.18775
uxuB	b4323	1.20837	1.46203	1.3352	0.179361	3.40176	3.54837	3.47507	2.13987
rpsH	b3306	1.53503	1.45679	1.49591	0.0553229	3.31784	3.93832	3.62808	2.13217
yadM	b0138	1.52329	1.65044	1.58687	0.0899087	3.4602	3.96848	3.71434	2.12747
intZ	b2442	1.40213	1.46602	1.43407	0.0451824	3.29137	3.76505	3.52821	2.09414
yihE	b3859	0.915858	0.839875	0.877867	0.0537284	0.646307	5.29045	2.96838	2.09051
thrL	b0001	1.31623	1.38011	1.34817	0.0451708	3.65488	3.21829	3.43658	2.08841
pheL	b2598	1.34619	1.43116	1.38867	0.0600828	3.28423	3.66913	3.47668	2.08801
rhsD	b0497	1.23945	1.139	1.18923	0.0710289	3.16831	3.34233	3.25532	2.0661
yhdW	b3268	1.41951	1.43365	1.42658	0.0099965	3.36044	3.59186	3.47615	2.04957
prfH	b0236	1.72174	1.72281	1.72228	0.00075707	4.43787	3.09827	3.76807	2.04579
rssA	b1234	1.58471	1.51736	1.55103	0.0476223	4.76441	2.35017	3.55729	2.00626
	b3914	4.16514	3.02977	3.59745	0.802831	7.5022	3.67144	5.58682	1.98936
mdh	b3236	1.38676	1.18547	1.28612	0.142335	2.87289	3.62893	3.25091	1.96479
yraR	b3152	1.1232	1.17745	1.15033	0.0383593	2.95785	3.24569	3.10177	1.95144
rhoL	b3782	1.31931	1.14603	1.23267	0.122526	3.18042	3.17875	3.17958	1.94691
hokD	b1562	1.75323	1.52985	1.64154	0.157955	3.89075	3.2632	3.57697	1.93543
phoQ	b1129	1.32059	1.34263	1.33161	0.0155888	5.8249	0.706591	3.26575	1.93414
ilvY	b3773	1.29859	1.39217	1.34538	0.0661748	2.90187	3.59755	3.24971	1.90433
dfp	b3639	0.942912	1.15343	1.04817	0.14886	5.20852	0.651863	2.93019	1.88202
yjdL	b4130	1.41306	1.46459	1.43883	0.0364405	3.27067	3.29225	3.28146	1.84263
ubiE	b3833	1.22315	1.20766	1.21541	0.0109514	2.36592	3.71394	3.03993	1.82452
hsdR	b4350	1.29764	1.27104	1.28434	0.0188075	1.4388	4.76803	3.10342	1.81908
ydjL	b1776	0.992261	1.16049	1.07638	0.118956	2.1855	3.56124	2.87337	1.79699
degQ	b3234	1.55683	1.44858	1.50271	0.0765497	4.63085	1.92597	3.27841	1.7757
mrdA	b0635	1.48068	1.43175	1.45622	0.0346017	1.22224	5.20957	3.2159	1.75969
dut	b3640	1.16135	1.04705	1.1042	0.0808207	4.86581	0.853104	2.85946	1.75526
ybiI	b0803	1.05659	0.944904	1.00075	0.0789769	3.51595	1.99287	2.75441	1.75366
ydcL	b1431	2.82448	2.61659	2.72053	0.147003	6.48213	2.46166	4.4719	1.75136
yciU	b1248	1.40943	1.51651	1.46297	0.0757177	4.63903	1.76379	3.20141	1.73844
yjhQ	b4307	1.58367	1.7432	1.66343	0.1128	4.6017	2.11746	3.35958	1.69615
ftsE	b3463	0.973181	1.08893	1.03106	0.0818501	2.48742	2.96456	2.72599	1.69493
fimF	b4318	2.20078	1.92843	2.06461	0.19258	6.23382	1.2819	3.75786	1.69325
ygjJ	b3079	1.4882	1.63201	1.5601	0.101689	2.91447	3.57868	3.24657	1.68647
ydaS	b1357	1.39278	1.41654	1.40466	0.0168028	2.77944	3.40178	3.09061	1.68595
ldhA	b1380	1.44827	1.40337	1.42582	0.0317521	0.735946	5.47781	3.10688	1.68106
rfbB	b2041	1.93486	1.64574	1.7903	0.204442	5.88233	1.02186	3.45209	1.66179
ydeJ	b1537	1.4981	1.68873	1.59342	0.134795	3.36576	3.12534	3.24555	1.65213
ebgA	b3076	1.11032	1.24982	1.18007	0.0986406	4.30896	1.3394	2.82418	1.64411
ycfD	b1128	1.15462	1.17881	1.16672	0.0171034	4.79397	0.810157	2.80206	1.63535
lar	b1348	1.42583	1.40937	1.4176	0.0116412	3.11121	2.95837	3.03479	1.61719
yghK	b2975	1.61644	1.68297	1.6497	0.0470388	3.07378	3.43835	3.25607	1.60636
galF	b2042	2.1564	1.85054	2.00347	0.216279	6.14569	1.06978	3.60773	1.60427
glxK	b0514	0.718672	0.85868	0.788676	0.099001	4.19168	0.588843	2.39026	1.60159
atpC	b3731	1.05139	0.719945	0.885669	0.234369	2.02111	2.9504	2.48576	1.60009
ydaQ	b1346	1.60832	1.5514	1.57986	0.0402488	4.52397	1.79217	3.15807	1.5782
betT	b0314	0.347074	0.387746	0.36741	0.0287589	1.53265	2.32263	1.92764	1.56023
eptA	b4114	1.38234	1.25798	1.32016	0.0879354	2.91763	2.83173	2.87468	1.55452
relB	b1564	1.72381	1.75136	1.73758	0.0194762	3.24537	3.31695	3.28116	1.54357
frmA	b0356	1.28492	1.51465	1.39978	0.162441	1.83106	4.04961	2.94033	1.54055
wcaA	b2059	0.976841	0.996499	0.98667	0.0139002	2.58378	2.44334	2.51356	1.52689
yieP	b3755	1.65406	1.50953	1.5818	0.102201	3.82262	2.36697	3.0948	1.513
rfaE	b3052	1.49114	1.49309	1.49211	0.00138037	2.66774	3.34191	3.00483	1.51271
rpoH	b3461	1.53103	1.4256	1.47831	0.0745505	0.733014	5.21985	2.97643	1.49812
yagL	b0278	0.386614	0.355902	0.371258	0.0217166	1.85935	1.85211	1.85573	1.48447
phnN	b4094	0.960084	0.855656	0.90787	0.0738418	2.27917	2.47037	2.37477	1.4669
	b3913	3.0977	1.92463	2.51117	0.829485	4.8344	3.11002	3.97221	1.46104
sodA	b3908	1.12711	1.20216	1.16463	0.0530684	3.61359	1.63028	2.62193	1.4573
tsgA	b3364	1.42185	1.66558	1.54371	0.172348	2.94643	3.01717	2.9818	1.43808
ykgL	b0295	0.599102	0.530682	0.564892	0.0483802	1.99231	1.99811	1.99521	1.43032
yeeP	b1999	1.57075	1.59722	1.58398	0.0187136	5.05614	0.936543	2.99634	1.41236
glnK	b0450	1.44033	1.41298	1.42665	0.0193426	4.75102	0.891462	2.82124	1.39459
yfiH	b2593	0.931584	1.0926	1.01209	0.113854	3.06676	1.71005	2.3884	1.37631
	b0669	1.13347	1.09835	1.11591	0.0248373	2.47702	2.49642	2.48672	1.37082
paaA	b1388	1.34947	1.40736	1.37841	0.0409348	2.50107	2.98247	2.74177	1.36336
rpoZ	b3649	1.4232	1.35015	1.38667	0.0516482	2.52244	2.96386	2.74315	1.35647
cspG	b0990	1.59788	1.62644	1.61216	0.0201979	2.89822	3.03378	2.966	1.35384
yncH	b1455	1.57466	1.51645	1.54555	0.0411597	2.60618	3.10327	2.85473	1.30917
mngA	b0731	1.30451	1.44103	1.37277	0.0965322	2.53801	2.79403	2.66602	1.29325
crl	b0240	1.43129	1.51178	1.47154	0.0569138	3.34454	2.11588	2.73021	1.25867
cynT	b0339	0.140428	0.0911889	0.115808	0.0348172	2.15073	0.563783	1.35726	1.24145
rpmB	b3637	0.741239	0.647278	0.694258	0.0664406	1.75473	2.08139	1.91806	1.2238
yiiT	b3923	1.33502	1.2849	1.30996	0.0354347	3.2728	1.78515	2.52897	1.21901
ftsK	b0890	0.755548	1.6625	1.20902	0.64131	2.36103	2.48856	2.4248	1.21578
smpA	b2617	1.7575	1.71824	1.73787	0.027766	2.95447	2.9495	2.95198	1.21411
uhpA	b3669	1.35076	1.53109	1.44093	0.127511	1.87268	3.43634	2.65451	1.21358
ymfG	b1141	0.3832	0.371412	0.377306	0.00833513	2.05539	1.09734	1.57637	1.19906
	b0165	1.39396	1.33359	1.36377	0.0426872	2.51872	2.55889	2.53881	1.17503
malE	b4034	1.45772	1.63478	1.54625	0.125198	2.49467	2.9459	2.72028	1.17403
ymfR	b1150	0.397233	0.349927	0.37358	0.0334506	1.61563	1.46273	1.53918	1.1656
minE	b1174	0.856737	0.768417	0.812577	0.0624514	1.73771	2.21121	1.97446	1.16188
rpmG	b3636	1.29735	1.1492	1.22327	0.104755	1.63976	3.12992	2.38484	1.16157
ymgC	b1167	1.37048	1.29272	1.3316	0.0549837	2.11843	2.84942	2.48393	1.15233
	b0309	0.776787	0.69493	0.735858	0.0578811	1.92779	1.84326	1.88552	1.14967
gutM	b2706	0.379882	0.739533	0.559707	0.254312	1.68402	1.72726	1.70564	1.14593
ymfS	b1155	0.595803	0.686633	0.641218	0.0642268	1.81124	1.74453	1.77789	1.13667
msrA	b4219	1.04296	1.20057	1.12177	0.111444	1.78985	2.72601	2.25793	1.13616
glmU	b3730	1.64841	1.37275	1.51058	0.194923	1.97183	3.28244	2.62713	1.11656
rpsP	b2609	0.852692	0.568412	0.710552	0.201016	2.05495	1.58688	1.82092	1.11037
glgS	b3049	1.81676	1.67004	1.7434	0.103746	2.6121	3.0938	2.85295	1.10955
yahO	b0329	0.480798	0.423187	0.451993	0.0407377	1.5792	1.51179	1.54549	1.0935
yacH	b0117	0.827985	0.929039	0.878512	0.0714563	2.49402	1.44353	1.96877	1.09026
ymfQ	b1153	0.332501	0.35558	0.34404	0.0163195	1.58175	1.27329	1.42752	1.08348
ykgM	b0296	0.654822	0.6905	0.672661	0.0252279	1.6963	1.81584	1.75607	1.08341
rpmC	b3312	1.21633	1.0423	1.12932	0.123059	2.22118	2.20114	2.21116	1.08185
xerC	b3811	1.32024	1.46654	1.39339	0.103448	3.52065	1.42083	2.47074	1.07735
fur	b0683	1.30705	1.25663	1.28184	0.0356528	2.31168	2.39443	2.35306	1.07122
ybcV	b0558	1.67794	1.7998	1.73887	0.0861667	3.19744	2.38868	2.79306	1.05419
hslJ	b1379	1.6081	1.37131	1.48971	0.16744	1.00127	4.0469	2.52408	1.03438
ylbH	b0499	1.09284	1.06372	1.07828	0.020591	2.48989	1.72366	2.10677	1.02849
yahM	b0327	0.304122	0.306681	0.305402	0.0018089	1.53573	1.12925	1.33249	1.02709
ykgK	b0294	0.327202	0.322929	0.325066	0.00302127	1.35921	1.3402	1.3497	1.02464
lpp	b1677	0.958458	0.997217	0.977837	0.0274074	2.08732	1.90911	1.99822	1.02038
yjcS	b4083	1.42068	1.27773	1.3492	0.101082	2.29163	2.43536	2.3635	1.01429
	b2191	1.23497	1.22692	1.23094	0.00569359	2.3794	2.10485	2.24213	1.01118
mhpB	b0348	0.336769	0.386021	0.361395	0.0348261	1.26742	1.46463	1.36602	1.00463
yadK	b0136	3.08969	2.87518	2.98244	0.151686	4.25468	3.71847	3.98657	1.00414
yicR	b3638	0.862436	0.735774	0.799105	0.0895642	2.87129	0.735178	1.80324	1.00413
ilvL	b3766	1.40251	1.62954	1.51603	0.16054	2.51714	2.51454	2.51584	0.999814
ybfN	b0682	1.10028	1.12537	1.11282	0.0177412	1.99191	2.22969	2.1108	0.997983
ymcE	b0991	1.37277	1.20446	1.28861	0.119015	2.23348	2.32177	2.27762	0.989012
treC	b4239	1.36083	1.42875	1.39479	0.0480315	2.6172	2.14331	2.38025	0.985466
fpr	b3924	1.03852	1.08584	1.06218	0.0334615	2.86878	1.2215	2.04514	0.982955
	b0667	0.973424	0.96889	0.971157	0.00320612	1.89298	2.00217	1.94757	0.976414
fiu	b0805	1.64915	1.62769	1.63842	0.0151741	3.48109	1.73182	2.60646	0.968036
cynR	b0338	0.627254	0.668475	0.647864	0.0291478	1.43373	1.79319	1.61346	0.965595
ykfJ	b0235	1.66916	1.90791	1.78853	0.168826	3.70371	1.78476	2.74424	0.955703
ykgA	b0300	0.332572	0.306334	0.319453	0.0185527	1.26939	1.27509	1.27224	0.952788
	b0671	0.767645	0.8167	0.792173	0.0346867	1.68485	1.77337	1.72911	0.936933
nadC	b0109	1.92569	2.00272	1.96421	0.0544684	4.10995	1.6759	2.89293	0.928721
tehB	b1430	1.75894	1.65404	1.70649	0.074174	3.56225	1.7041	2.63318	0.926688
	b0105	1.18413	1.27434	1.22923	0.0637922	1.96561	2.34026	2.15294	0.923704
frwB	b3950	0.99371	1.1155	1.05461	0.0861196	1.84897	2.0983	1.97364	0.91903
tonB	b1252	1.41391	1.46638	1.44015	0.0371045	2.43095	2.28479	2.35787	0.917727
tpr	b1229	0.47774	0.61523	0.546485	0.0972201	1.0965	1.83167	1.46409	0.917602
ymfD	b1137	0.325116	0.133947	0.229532	0.135177	1.45055	0.831364	1.14096	0.911424
yagN	b0280	0.329871	0.350066	0.339968	0.0142801	1.23093	1.25914	1.24504	0.905068
dacC	b0839	1.85017	2.11549	1.98283	0.187613	4.86179	0.911749	2.88677	0.90394
ytfI	b4215	1.35882	1.28636	1.32259	0.0512398	1.93966	2.51094	2.2253	0.902708
flhC	b1891	1.63095	1.57666	1.60381	0.0383906	2.41856	2.59079	2.50467	0.900867
ybiX	b0804	0.951001	0.979634	0.965318	0.0202462	3.12654	0.601169	1.86385	0.898536
sucB	b0727	0.739367	0.662626	0.700996	0.054264	0.532089	2.6623	1.59719	0.896198
nirD	b3366	1.00636	1.01734	1.01185	0.00776516	1.98775	1.82817	1.90796	0.896106
yibJ	b3595	1.05868	1.03982	1.04925	0.0133364	2.55411	1.30603	1.93007	0.880819
phoE	b0241	1.25704	1.28332	1.27018	0.0185827	2.64516	1.61818	2.13167	0.861492
hupB	b0440	0.630856	0.645351	0.638104	0.0102495	1.7172	1.2776	1.4974	0.859292
yagR	b0284	0.316206	0.32601	0.321108	0.00693259	1.42161	0.925161	1.17339	0.852279
pdxJ	b2564	1.18143	1.27422	1.22783	0.0656125	1.0333	3.12445	2.07888	0.851047
ymfJ	b1144	0.301787	0.334296	0.318042	0.0229869	1.43869	0.89663	1.16766	0.849619
hybG	b2990	1.63849	1.2779	1.4582	0.254979	2.51033	2.09932	2.30482	0.84663
citA	b0619	1.8907	2.08477	1.98774	0.137231	2.19677	3.46705	2.83191	0.844177
csrA	b2696	0.980067	1.04722	1.01364	0.0474826	1.80503	1.90973	1.85738	0.843737
ymfI	b1143	0.264993	0.284964	0.274979	0.0141221	1.42574	0.786475	1.10611	0.831127
mtlA	b3599	1.54816	1.33227	1.44021	0.152651	2.57528	1.9572	2.26624	0.826026
ychS	b1228	0.711305	0.731212	0.721259	0.0140763	1.6159	1.47022	1.54306	0.821802
ygeL	b2856	1.45488	1.41105	1.43296	0.0309929	1.91787	2.59121	2.25454	0.82158
intR	b1345	2.02734	2.0023	2.01482	0.0177076	3.53396	2.13483	2.8344	0.819578
ampG	b0433	2.25448	1.93656	2.09552	0.224803	2.4213	3.40876	2.91503	0.819511
essD	b0554	0.920346	0.917844	0.919095	0.00176965	1.9209	1.55254	1.73672	0.817625
lit	b1139	0.248625	0.253502	0.251063	0.00344837	1.10726	1.00562	1.05644	0.805379
xylG	b3567	1.43888	1.53166	1.48527	0.0656023	2.12936	2.44626	2.28781	0.802539
ydcA	b1419	1.37433	1.35436	1.36435	0.0141233	1.91782	2.4041	2.16096	0.796611
ygeM	b2857	1.42407	1.37776	1.40091	0.0327442	2.03054	2.35961	2.19508	0.794163
cydD	b0887	0.956825	0.982761	0.969793	0.0183395	1.6573	1.86893	1.76311	0.793322
cspE	b0623	1.368	1.44173	1.40487	0.0521356	2.32921	2.05407	2.19164	0.786772
phnK	b4097	0.787183	1.10018	0.94368	0.22132	1.69854	1.75898	1.72876	0.785083
ymfM	b1148	0.290977	0.252101	0.271539	0.0274896	1.09564	1.01618	1.05591	0.784371
afuB	b0263	0.354523	0.345472	0.349998	0.00639998	1.18872	1.06996	1.12934	0.77934
gntX	b3413	1.0919	1.26899	1.18044	0.125226	1.66729	2.25182	1.95955	0.779109
bfd	b3337	1.61667	1.53242	1.57454	0.059575	2.92257	1.77799	2.35028	0.775737
yagZ	b0293	0.282244	0.255697	0.26897	0.018772	1.08716	0.98008	1.03362	0.764649
ymfH	b1142	0.267814	0.383261	0.325537	0.0816334	1.22157	0.952393	1.08698	0.761443
phnG	b4101	0.761123	0.947692	0.854407	0.131924	1.29819	1.92578	1.61198	0.757577
ynbE	b1382	1.38223	1.28427	1.33325	0.0692686	1.88704	2.27841	2.08273	0.749477
rpmH	b3703	0.862125	0.832516	0.84732	0.0209365	1.57914	1.61072	1.59493	0.74761
yagU	b0287	0.263997	0.228108	0.246052	0.0253774	1.25777	0.72937	0.993571	0.747519
pta	b2297	1.46769	1.35633	1.41201	0.0787472	1.88828	2.41867	2.15348	0.741467
ybbY	b0513	1.01193	1.00414	1.00804	0.00550531	3.05501	0.443964	1.74949	0.741452
rpsU	b3065	0.941026	0.848519	0.894772	0.0654123	1.58432	1.66939	1.62686	0.732083
ykgB	b0301	0.341284	0.297167	0.319225	0.0311957	1.11113	0.987133	1.04913	0.729909
rplU	b3186	0.666166	0.524352	0.595259	0.100278	1.27523	1.37367	1.32445	0.729187
ykgG	b0308	0.253113	0.261601	0.257357	0.00600248	0.970905	0.99492	0.982912	0.725555
cobU	b1993	1.75231	1.41241	1.58236	0.240345	2.37842	2.23706	2.30774	0.725375
nadB	b2574	1.15597	1.21192	1.18395	0.0395632	1.47638	2.33663	1.90651	0.722558
ymgB	b1166	1.34151	1.1707	1.2561	0.120781	1.99201	1.96357	1.97779	0.721688
yeiQ	b2172	0.157044	0.186351	0.171697	0.0207229	0.892551	0.893294	0.892922	0.721225
ymfK	b1145	0.354165	0.388749	0.371457	0.0244541	1.06551	1.11651	1.09101	0.719553
yaiY	b0379	1.72794	1.51135	1.61964	0.153153	2.63215	2.03132	2.33173	0.71209
yabQ	b0057	1.60404	1.75146	1.67775	0.104245	2.36686	2.40905	2.38795	0.710201
ykgC	b0304	0.222904	0.238839	0.230872	0.0112679	0.875693	0.995828	0.935761	0.704889
rpsT	b0023	1.3725	1.21958	1.29604	0.108133	2.71461	1.28613	2.00037	0.704329
intB	b4271	1.30568	1.23059	1.26813	0.0530973	2.33632	1.60581	1.97107	0.702934
mdtD	b2077	0.884716	1.00176	0.943236	0.0827593	0.742692	2.54829	1.64549	0.702256
ybjH	b0843	1.65358	1.63613	1.64486	0.0123405	2.21822	2.46676	2.34249	0.697635
yjeP	b4159	1.1732	1.39352	1.28336	0.155787	1.74545	2.21214	1.97879	0.695428
yafQ	b0225	1.31403	1.24044	1.27724	0.0520368	1.94565	1.9836	1.96462	0.687383
pdxB	b2320	1.51883	1.62891	1.57387	0.077839	3.48994	1.02975	2.25985	0.685976
ymfL	b1147	0.200961	0.223648	0.212305	0.0160425	0.934114	0.860589	0.897352	0.685047
acpP	b1094	0.785849	0.822829	0.804339	0.0261491	1.5765	1.39598	1.48624	0.681901
flgB	b1073	1.17495	1.27932	1.22713	0.0737949	3.07779	0.733319	1.90555	0.678418
yagA	b0267	0.145331	0.120503	0.132917	0.0175561	0.998991	0.60722	0.803105	0.670189
ydaC	b1347	1.61965	1.4357	1.52768	0.130069	1.43736	2.95041	2.19389	0.666209
fucR	b2805	0.810266	0.867533	0.838899	0.0404935	1.66652	1.33035	1.49843	0.659533
cobB	b1120	1.21943	1.35316	1.28629	0.0945631	3.14493	0.742445	1.94369	0.657392
shiA	b1981	1.5741	1.54491	1.55951	0.0206398	2.33077	2.10251	2.21664	0.657135
ycaR	b0917	1.6218	1.64085	1.63132	0.013466	2.33927	2.22751	2.28339	0.652065
araA	b0062	0.574387	0.647892	0.61114	0.0519755	1.23382	1.29182	1.26282	0.65168
renD	b0542	1.44698	1.56861	1.50779	0.0860086	1.97646	2.32179	2.14913	0.641332
ybeB	b0637	0.94327	1.05756	1.00042	0.0808162	1.54136	1.73952	1.64044	0.640026
yagP	b0282	0.294839	0.292118	0.293478	0.00192348	1.04484	0.820028	0.932432	0.638954
insB-6	b3445	0.914275	1.00792	0.961097	0.0662169	1.77921	1.41559	1.5974	0.636301
fimZ	b0535	1.00448	0.896711	0.950597	0.0762075	1.63687	1.52951	1.58319	0.632591
stfE	b1157	0.278009	0.262617	0.270313	0.0108832	0.959837	0.843098	0.901467	0.631155
ymfT	b1146	0.2428	0.275495	0.259148	0.0231188	1.03569	0.744055	0.889874	0.630726
ygeG	b2851	1.60827	1.57145	1.58986	0.0260355	2.19056	2.23977	2.21516	0.6253
rstB	b1609	1.73724	1.63129	1.68427	0.0749154	1.88166	2.73037	2.30602	0.621751
ybbV	b0510	1.2123	1.1143	1.1633	0.0692923	1.82077	1.74566	1.78322	0.619918
yobF	b1824	0.931485	0.99791	0.964697	0.0469696	1.6838	1.48498	1.58439	0.619693
ygiZ	b3027	1.36451	1.39069	1.3776	0.0185145	1.08462	2.90571	1.99516	0.617563
borD	b0557	1.42742	1.25609	1.34175	0.121152	2.21372	1.70485	1.95928	0.617529
yagS	b0285	0.202364	0.202101	0.202233	0.000186231	0.911752	0.727153	0.819452	0.61722
yagK	b0277	0.285851	0.233577	0.259714	0.0369632	0.929575	0.802318	0.865946	0.606232
proB	b0242	1.05659	1.13381	1.0952	0.0546028	2.17874	1.22159	1.70016	0.604967
yahD	b0318	0.214498	0.173312	0.193905	0.0291231	0.864195	0.710828	0.787512	0.593607
gspJ	b3331	1.27534	1.19486	1.2351	0.0569063	2.21188	1.44542	1.82865	0.59355
tatB	b3838	1.3504	0.982946	1.16667	0.259829	1.58323	1.93503	1.75913	0.592457
phnM	b4095	0.692361	0.999387	0.845874	0.2171	1.43232	1.4431	1.43771	0.591837
yagB	b0266	0.392566	0.347455	0.370011	0.0318985	0.729411	1.194	0.961704	0.591693
	b3975	0.574963	0.607435	0.591199	0.0229607	1.09036	1.27466	1.18251	0.59131
yfcX	b2341	0.894614	0.948014	0.921314	0.0377594	1.46802	1.55506	1.51154	0.590225
betI	b0313	0.177888	0.159195	0.168542	0.0132182	0.905846	0.609554	0.7577	0.589158
ychQ	b1213	1.38038	1.29065	1.33551	0.0634478	2.20925	1.63955	1.9244	0.588882
hybF	b2991	1.15144	1.08456	1.118	0.0472927	1.54938	1.86089	1.70513	0.587132
proQ	b1831	0.97381	1.07853	1.02617	0.0740504	1.56962	1.65354	1.61158	0.585412
ybcJ	b0528	0.735546	0.769756	0.752651	0.02419	1.34527	1.32901	1.33714	0.584491
ybaM	b0466	1.36351	1.28378	1.32364	0.0563756	1.91426	1.90033	1.90729	0.583652
rpsQ	b3311	1.23963	0.997621	1.11863	0.171127	1.78146	1.62303	1.70225	0.583622
	b3254	1.10089	1.27402	1.18745	0.122423	1.65783	1.8843	1.77106	0.583609
yfhD	b2558	2.00784	1.90382	1.95583	0.0735502	2.20007	2.87453	2.5373	0.581465
ykgJ	b0288	0.185334	0.22716	0.206247	0.029575	0.793319	0.777436	0.785378	0.579131
ydaG	b1355	1.34341	1.35681	1.35011	0.00946995	1.75522	2.10243	1.92883	0.578716
pepD	b0237	1.5512	1.66657	1.60889	0.0815764	2.20938	2.1637	2.18654	0.577657
ogrK	b2082	1.2415	1.18763	1.21456	0.0380912	1.88123	1.70285	1.79204	0.577477
tfaE	b1156	0.413251	0.189544	0.301397	0.158185	1.04689	0.710221	0.878557	0.577159
cynS	b0340	0.195462	0.262342	0.228902	0.0472913	0.913757	0.689448	0.801602	0.5727
yiaI	b3573	1.12103	1.15079	1.13591	0.0210428	2.85285	0.553961	1.7034	0.567491
mhpR	b0346	0.149022	0.14246	0.145741	0.00463994	0.779127	0.646107	0.712617	0.566876
yhfT	b3377	1.22506	1.13796	1.18151	0.0615918	1.8912	1.60516	1.74818	0.566669
	b1500	1.39538	1.42733	1.41135	0.0225927	1.71419	2.23396	1.97407	0.562722
pin	b1158	0.215788	0.194532	0.20516	0.0150302	0.755396	0.769421	0.762409	0.557248
yliK	b2917	1.26844	1.33401	1.30123	0.0463643	2.88091	0.821623	1.85127	0.55004
yegZ	b2083	1.33641	1.12958	1.233	0.146256	1.7273	1.83628	1.78179	0.548796
ccmD	b2198	0.792646	0.8227	0.807673	0.0212511	1.59485	1.11179	1.35332	0.545648
trpR	b4393	0.720788	0.840105	0.780447	0.0843699	1.42095	1.22995	1.32545	0.545007
ybfL	b0705	1.9878	1.77856	1.88318	0.147953	3.53252	1.32139	2.42695	0.543773
yedM	b1935	1.94585	1.86775	1.9068	0.0552245	2.22999	2.66406	2.44702	0.540222
sufI	b3017	1.08748	1.17427	1.13087	0.0613727	0.409996	2.9315	1.67075	0.539872
yddL	b1472	1.8486	1.52878	1.68869	0.226149	2.43954	2.01429	2.22692	0.538232
ivbL	b3672	1.3282	1.31946	1.32383	0.00618209	1.80119	1.90658	1.85388	0.530051
deoR	b0840	1.62244	1.63269	1.62757	0.00724808	3.51881	0.795999	2.1574	0.529836
yhcO	b3239	1.26888	1.33256	1.30072	0.0450251	1.8115	1.84782	1.82966	0.528936
chbA	b1736	1.08686	1.19333	1.14009	0.0752871	1.87622	1.46026	1.66824	0.528148
pyrL	b4246	1.46976	1.48609	1.47793	0.0115475	1.85772	2.14927	2.0035	0.525569
yagY	b0292	0.213076	0.162697	0.187886	0.0356233	0.754111	0.66518	0.709646	0.52176
ybjI	b0844	1.86558	1.59162	1.7286	0.193721	1.54704	2.95182	2.24943	0.520827
ninE	b0548	1.42993	1.39213	1.41103	0.0267264	1.96321	1.8935	1.92835	0.517322
sucC	b0728	0.746671	0.723099	0.734885	0.0166686	0.900113	1.60345	1.25178	0.516897
tatE	b0627	0.738214	0.807943	0.773078	0.049306	1.21892	1.35535	1.28713	0.514056
rpmI	b1717	0.808072	0.696342	0.752207	0.079005	1.42699	1.10405	1.26552	0.513315
secA	b0098	1.84739	1.46753	1.65746	0.2686	2.72191	1.61659	2.16925	0.511792
sra	b1480	1.36036	1.31205	1.33621	0.034155	1.80465	1.89084	1.84775	0.511541
pmrD	b2259	1.12001	1.03228	1.07614	0.0620311	1.54453	1.62876	1.58664	0.510499
sfsB	b3188	1.08878	1.06421	1.07649	0.0173762	1.57408	1.59332	1.5837	0.507204
intE	b1140	0.146245	0.15254	0.149393	0.00445144	0.725783	0.585816	0.655799	0.506407
ydfW	b1567	1.69904	1.74968	1.72436	0.035812	2.21498	2.24463	2.2298	0.505444
ykgH	b0310	0.16817	0.178888	0.173529	0.0075793	0.714927	0.642132	0.67853	0.505001
rmf	b0953	1.14365	1.24362	1.19364	0.0706856	1.76213	1.63246	1.69729	0.503657
yagE	b0268	0.159435	0.188889	0.174162	0.0208271	0.727552	0.626573	0.677062	0.502901
insD-5	b3045	1.56763	1.66232	1.61497	0.0669507	2.13235	2.09063	2.11149	0.496516
yiiS	b3922	1.49031	1.2994	1.39486	0.134991	2.48994	1.28916	1.88955	0.494693
intF	b0281	0.141874	0.151674	0.146774	0.0069297	0.681509	0.599128	0.640319	0.493545
hfq	b4172	0.76166	0.700665	0.731163	0.0431298	1.29295	1.15605	1.2245	0.493337
	b3015	0.825085	0.71091	0.767998	0.0807338	1.39196	1.12912	1.26054	0.492541
yagM	b0279	0.279262	0.258996	0.269129	0.0143299	1.07921	0.440054	0.759632	0.490503
	b0625	0.832263	0.873583	0.852923	0.0292177	1.3628	1.32011	1.34146	0.488535
hipB	b1508	1.57515	1.35986	1.4675	0.152236	2.04779	1.86249	1.95514	0.487634
arcA	b4401	0.647782	0.645206	0.646494	0.00182174	1.25021	1.01524	1.13273	0.486233
kdpA	b0698	0.628295	0.851944	0.740119	0.158143	1.76855	0.681372	1.22496	0.484843
hflX	b4173	0.598832	0.66012	0.629476	0.0433375	1.35228	0.865974	1.10913	0.479652
csgE	b1039	1.4046	1.19966	1.30213	0.144916	1.97596	1.58157	1.77877	0.476632
yhaL	b3107	1.16556	1.16434	1.16495	0.000859098	1.39039	1.89163	1.64101	0.476059
pcnB	b0143	1.54138	1.50443	1.5229	0.0261256	2.20418	1.7923	1.99824	0.475334
ymfO	b1151	0.160754	0.151414	0.156084	0.00660451	0.649551	0.610021	0.629786	0.473702
yagT	b0286	0.197005	0.252099	0.224552	0.038957	0.711155	0.683925	0.69754	0.472988
rspB	b1580	2.11501	2.15036	2.13269	0.0249967	2.76369	2.44732	2.60551	0.472821
yfgD	b2495	0.756301	0.747038	0.751669	0.00654986	1.32281	1.11477	1.21879	0.467123
	b4229	0.547731	0.574665	0.561198	0.0190453	1.15366	0.896029	1.02484	0.463647
ybgL	b0713	1.50314	1.51399	1.50856	0.00766929	1.56863	2.37567	1.97215	0.463587
lacZ	b0344	0.136775	0.144774	0.140775	0.00565615	0.569583	0.634845	0.602214	0.46144
yccJ	b1003	1.22197	1.3897	1.30584	0.118598	1.84688	1.68688	1.76688	0.461044
ybdJ	b0580	1.26184	1.2673	1.26457	0.00386341	1.64247	1.80421	1.72334	0.458768
hsrA	b3754	2.2515	1.94466	2.09808	0.21697	3.38225	1.73126	2.55675	0.458678
yegE	b2067	1.15411	1.31957	1.23684	0.116997	1.70979	1.67501	1.6924	0.455558
yahN	b0328	0.106196	0.121979	0.114087	0.0111606	0.64206	0.485727	0.563894	0.449806
alpA	b2624	1.5103	1.42846	1.46938	0.0578733	1.76482	2.07245	1.91863	0.449252
lpd	b0116	0.655959	0.672619	0.664289	0.0117808	1.20902	1.01222	1.11062	0.446332
mhpF	b0351	1.0623	1.21482	1.13856	0.107846	1.38936	1.77363	1.5815	0.442936
rpmA	b3185	0.733944	0.673702	0.703823	0.0425971	1.02599	1.26661	1.1463	0.442477
phnO	b4093	0.443826	0.501375	0.472601	0.0406929	1.01513	0.806829	0.910979	0.438379
phnJ	b4098	0.780359	0.82867	0.804514	0.0341613	1.19876	1.28361	1.24119	0.436671
fecD	b4288	0.994651	1.49558	1.24512	0.354213	1.66749	1.68788	1.67768	0.432565
dcuA	b4138	1.18649	1.24261	1.21455	0.0396836	1.52779	1.76471	1.64625	0.431699
fucU	b2804	1.06274	0.974636	1.01869	0.0622995	1.47609	1.42377	1.44993	0.431241
fis	b3261	0.706386	0.701831	0.704109	0.00322099	1.11907	1.14832	1.13369	0.429583
minD	b1175	0.555924	0.549532	0.552728	0.00452003	1.63409	0.33033	0.982211	0.429483
phnL	b4096	0.684406	0.968766	0.826586	0.201073	1.28245	1.2287	1.25558	0.42899
csgF	b1038	1.53844	1.35814	1.44829	0.127491	2.00303	1.75033	1.87668	0.428386
yagW	b0290	0.101257	0.103602	0.102429	0.00165781	0.528711	0.524812	0.526762	0.424332
fimB	b4312	0.35868	0.363061	0.360871	0.00309765	1.16101	0.39827	0.77964	0.418769
hypA	b2726	1.30225	1.06878	1.18551	0.165091	1.85266	1.35354	1.6031	0.417586
yihS	b3880	1.17757	1.477	1.32729	0.211733	2.60343	0.884738	1.74409	0.416799
ykgD	b0305	0.11048	0.0943919	0.102436	0.0113763	0.55561	0.47916	0.517385	0.414949
mokB	b1420	1.26168	1.21891	1.2403	0.030244	1.63742	1.66953	1.65347	0.413174
mltD	b0211	1.80608	1.66886	1.73747	0.0970344	1.26488	3.03507	2.14997	0.412501
yodD	b1953	0.703493	0.688588	0.69604	0.0105399	1.18118	1.03438	1.10778	0.411742
ymfN	b1149	0.11273	0.109177	0.110954	0.00251203	0.552968	0.48684	0.519904	0.40895
mhpD	b0350	0.7695	0.931854	0.850677	0.114802	0	2.51903	1.25952	0.408838
yhhH	b3483	1.47989	1.60901	1.54445	0.0913066	1.82793	2.07774	1.95284	0.408388
gspG	b3328	0.80009	1.07938	0.939735	0.197488	1.66781	1.02798	1.3479	0.40816
yahC	b0317	0.12678	0.141776	0.134278	0.0106041	0.595306	0.484717	0.540011	0.405733
mmuM	b0261	0.0470259	0.100442	0.0737339	0.0377708	0.542177	0.414376	0.478276	0.404543
insB-1	b0021	0.855706	0.951443	0.903575	0.0676959	1.20151	1.40352	1.30252	0.398942
yagV	b0289	0.150368	0.153732	0.15205	0.00237864	0.582379	0.518426	0.550403	0.398352
	b1720	1.52307	1.44273	1.4829	0.0568109	1.84453	1.91206	1.87829	0.395396
bioC	b0777	0.780448	0.90622	0.843334	0.0889338	1.16422	1.31315	1.23868	0.395351
yccK	b0969	0.728982	0.716726	0.722854	0.0086663	1.33664	0.897491	1.11706	0.394209
codB	b0336	0.073791	0.0771075	0.0754493	0.0023451	0.552831	0.38323	0.46803	0.392581
holC	b4259	0.597565	0.574745	0.586155	0.0161361	1.02015	0.936852	0.978502	0.392347
	b0501	1.67451	1.73793	1.70622	0.0448435	2.20435	1.99148	2.09791	0.391694
eaeH	b0297	0.174535	0.192664	0.183599	0.0128192	0.660883	0.488935	0.574909	0.39131
yiiR	b3921	1.25097	1.39224	1.32161	0.0998928	2.27241	1.15124	1.71182	0.390219
cynX	b0341	0.0756319	0.0799	0.077766	0.00301805	0.421711	0.513619	0.467665	0.389899
insA-7	b4294	1.0144	1.2105	1.11245	0.138665	1.6014	1.40117	1.50128	0.388831
yahE	b0319	0.154127	0.155021	0.154574	0.000632374	0.669698	0.415173	0.542436	0.387861
fliO	b1947	0.715873	0.836252	0.776062	0.0851212	1.3903	0.930066	1.16018	0.38412
ppc	b3956	1.29824	1.06448	1.18136	0.165294	1.70605	1.42129	1.56367	0.382316
xseA	b2509	1.18422	1.27409	1.22915	0.0635443	0.860452	2.35898	1.60972	0.380563
	b2651	1.77927	1.54112	1.66019	0.168392	1.99924	2.08028	2.03976	0.379564
	b3837	1.40922	1.18225	1.29573	0.160492	1.54895	1.79644	1.6727	0.376966
rpmF	b1089	1.09235	1.06448	1.07842	0.0197104	1.47135	1.43816	1.45475	0.376336
thiI	b0423	1.493	1.60277	1.54788	0.0776181	1.79438	2.05394	1.92416	0.376276
yihR	b3879	1.28515	1.4143	1.34972	0.0913249	2.62459	0.818554	1.72157	0.371849
yeiP	b2171	0.166047	0.116341	0.141194	0.035148	0.560951	0.451133	0.506042	0.364848
argF	b0273	0.152525	0.242081	0.197303	0.0633256	0.642075	0.479483	0.560779	0.363476
ymfE	b1138	0.259682	0.369807	0.314744	0.0778702	0.33819	1.01579	0.67699	0.362245
hycA	b2725	0.966844	0.903579	0.935211	0.0447352	1.49019	1.09891	1.29455	0.359341
yeaY	b1806	1.44103	1.34859	1.39481	0.0653697	2.17929	1.32738	1.75333	0.358522
yahB	b0316	0.0954791	0.103676	0.0995775	0.00579597	0.45557	0.460259	0.457914	0.358337
yahA	b0315	0.13205	0.147253	0.139652	0.01075	0.560978	0.428101	0.494539	0.354888
lon	b0439	0.958047	0.868323	0.913185	0.0634447	1.12097	1.41516	1.26807	0.354881
gspH	b3329	1.03434	1.26113	1.14774	0.160359	1.99126	1.01299	1.50212	0.354389
yfhJ	b2524	1.18847	1.02554	1.10701	0.115207	1.39935	1.5221	1.46073	0.353719
rpmE	b3936	0.946332	1.01603	0.981182	0.0492857	1.43354	1.23541	1.33448	0.353293
yfjU	b2638	0.586012	1.10732	0.846668	0.368622	1.12683	1.27301	1.19992	0.353252
ybeD	b0631	0.689253	0.771504	0.730379	0.0581605	1.07829	1.0741	1.0762	0.345817
ybiJ	b0802	1.48435	1.31363	1.39899	0.120719	1.80086	1.68842	1.74464	0.345648
lacY	b0343	0.106704	0.141734	0.124219	0.0247696	0.394463	0.542429	0.468446	0.344227
ybeL	b0643	0.898612	0.976993	0.937803	0.0554234	1.84737	0.713744	1.28056	0.342756
yejG	b2181	1.01189	1.04796	1.02993	0.0255045	1.33036	1.41442	1.37239	0.342463
	b0302	0.423383	0.357274	0.390328	0.0467463	0.483855	0.981105	0.73248	0.342152
yahL	b0326	0.205861	0.204787	0.205324	0.000759782	0.422277	0.667868	0.545073	0.339749
ycbL	b0927	1.85012	2.09081	1.97047	0.170188	2.70492	1.91474	2.30983	0.339364
miaB	b0661	1.35126	1.31467	1.33296	0.0258732	1.5907	1.75281	1.67175	0.338793
rpoN	b3202	0.552473	0.635693	0.594083	0.058846	0.90857	0.954114	0.931342	0.337259
yhfL	b3369	0.795271	0.820431	0.807851	0.0177903	1.19496	1.09323	1.14409	0.336243
cspI	b1552	1.95221	1.8418	1.89701	0.0780709	2.09249	2.37258	2.23253	0.335527
rplW	b3318	1.33176	1.07049	1.20113	0.184746	1.31644	1.7544	1.53542	0.334295
ybfO	b0703	0.980251	1.22723	1.10374	0.174643	1.92352	0.952424	1.43797	0.334228
yohL	b2105	1.12225	1.21813	1.17019	0.0677924	1.44303	1.56242	1.50273	0.332538
betB	b0312	0.071302	0.0702774	0.0707897	0.000724494	0.505239	0.301296	0.403268	0.332478
yeaZ	b1807	1.42287	1.41842	1.42065	0.00314932	2.13009	1.37579	1.75294	0.332292
mcrA	b1159	0.224896	0.190074	0.207485	0.024623	0.553892	0.52413	0.539011	0.331526
fruB	b2169	0.100287	0.120151	0.110219	0.0140456	0.588327	0.291487	0.439907	0.329688
atpD	b3732	1.13905	1.05936	1.09921	0.0563453	1.13723	1.71431	1.42577	0.326561
cusB	b0574	1.09677	1.06579	1.08128	0.0219079	1.31476	1.49874	1.40675	0.325469
codA	b0337	0.0484157	0.100173	0.0742945	0.0365981	0.457205	0.336428	0.396817	0.322522
yeaX	b1803	1.04166	1.09202	1.06684	0.0356032	2.02216	0.75466	1.38841	0.32157
afuC	b0262	0.115039	0.117574	0.116306	0.00179258	0.540283	0.334718	0.437501	0.321194
yffQ	b2448	0.451059	0.487423	0.469241	0.0257135	0.906544	0.667255	0.786899	0.317658
yffP	b2447	0.535037	0.47733	0.506183	0.0408048	1.0178	0.629298	0.823548	0.317364
moaD	b0784	1.4306	1.28764	1.35912	0.101088	1.63163	1.71925	1.67544	0.31632
prpD	b0334	0.0919827	0.0786411	0.0853119	0.00943397	0.423462	0.376994	0.400228	0.314916
nadR	b4390	0.54686	0.62466	0.58576	0.0550128	1.05162	0.746783	0.899203	0.313443
prpB	b0331	0.118362	0.119591	0.118977	0.000869008	0.456765	0.408068	0.432416	0.313439
ycfK	b1154	0.368223	0.424394	0.396309	0.0397189	0.725829	0.693003	0.709416	0.313107
yagQ	b0283	0.110076	0.132535	0.121305	0.0158807	0.454051	0.411711	0.432881	0.311576
grxC	b3610	0.948757	0.817319	0.883038	0.0929403	1.09475	1.29348	1.19411	0.311075
fldA	b0684	0.553559	0.532862	0.543211	0.0146354	0.978002	0.729778	0.85389	0.310679
hupA	b4000	0.61421	0.69788	0.656045	0.0591637	1.02639	0.906439	0.966413	0.310368
php	b3379	1.51133	1.63146	1.5714	0.0849442	2.12715	1.63297	1.88006	0.308661
ymfP	b1152	0.111527	0.115074	0.113301	0.00250816	0.395131	0.447481	0.421306	0.308006
prpR	b0330	0.0760488	0.074613	0.0753309	0.00101531	0.409709	0.352391	0.38105	0.305719
hflK	b4174	1.12723	0.980744	1.05399	0.103582	1.53142	1.18264	1.35703	0.303043
ybhQ	b0791	0.772262	0.571304	0.671783	0.142099	0.961306	0.987928	0.974617	0.302834
mdlA	b0448	1.65064	1.92124	1.78594	0.191343	2.10198	2.074	2.08799	0.302046
setB	b2170	0.104118	0.121526	0.112822	0.0123094	0.481467	0.348025	0.414746	0.301924
ypjM	b2641	1.10979	1.16765	1.13872	0.0409149	1.3515	1.52801	1.43976	0.301036
yeiR	b2173	0.175794	0.194236	0.185015	0.0130405	0.5213	0.444292	0.482796	0.29778
rbfA	b3167	0.750908	0.639878	0.695393	0.0785105	0.939813	1.04307	0.991443	0.29605
yfjV	b2640	0.854428	0.915924	0.885176	0.0434839	1.06263	1.29789	1.18026	0.295083
prpC	b0333	0.0889335	0.0839067	0.0864201	0.00355448	0.451257	0.310075	0.380666	0.294246
ydfD	b1576	1.43092	1.56093	1.49592	0.0919365	1.82876	1.74898	1.78887	0.292944
pspD	b1307	1.67675	1.59184	1.63429	0.0600383	2.01865	1.83283	1.92574	0.291447
pspB	b1305	1.64141	1.683	1.66221	0.0294064	1.98362	1.92168	1.95265	0.290445
rpsL	b3342	0.822115	0.695407	0.758761	0.0895966	1.08446	1.01323	1.04884	0.290082
yagJ	b0276	0.233949	0.214248	0.224099	0.0139307	0.418469	0.606343	0.512406	0.288308
	b2391	0.739653	0.837965	0.788809	0.0695172	1.29363	0.855824	1.07473	0.285919
yfaH	b2238	1.35715	1.36283	1.35999	0.00401576	1.08615	2.20537	1.64576	0.285766
ychH	b1205	0.79432	0.817814	0.806067	0.016613	1.07595	1.10679	1.09137	0.285304
sfsA	b0146	1.30192	1.23772	1.26982	0.0453946	1.60865	1.50132	1.55499	0.285169
ubiF	b0662	0.905502	0.931611	0.918557	0.018462	1.18564	1.2211	1.20337	0.28481
ybjC	b0850	1.13573	0.847434	0.991581	0.203855	1.38684	1.16327	1.27506	0.283474
hyfJ	b2490	0.626443	0.586745	0.606594	0.0280709	0.77849	0.999581	0.889036	0.282442
kil	b1352	1.16349	1.22382	1.19366	0.0426596	1.83213	1.11737	1.47475	0.28109
rhtC	b3823	1.5599	1.94803	1.75396	0.274448	1.91116	2.15602	2.03359	0.279624
yfeK	b2419	0.983187	0.958598	0.970892	0.0173876	1.06708	1.43232	1.2497	0.278806
ompA	b0957	0.681562	0.585597	0.633579	0.0678573	1.02837	0.79395	0.911163	0.277583
cspD	b0880	1.60743	1.65673	1.63208	0.0348629	2.07423	1.74025	1.90724	0.27516
ydgT	b1625	0.905535	1.01839	0.961964	0.0798025	1.18253	1.28745	1.23499	0.273026
cyoE	b0428	0.783362	0.952155	0.867759	0.119355	1.68743	0.590755	1.13909	0.271335
rplY	b2185	0.926486	0.899159	0.912823	0.019323	1.01683	1.34437	1.1806	0.267778
ycbK	b0926	2.46993	1.80812	2.13902	0.467976	2.69884	2.11308	2.40596	0.266936
yffR	b2449	0.422494	0.511388	0.466941	0.0628577	0.444618	1.02119	0.732903	0.265962
essQ	b1556	1.43342	1.24921	1.34132	0.130256	1.00875	2.2039	1.60633	0.265012
	b1364	1.30929	1.3178	1.31355	0.00601632	1.60107	1.55332	1.5772	0.263651
insB-2	b0264	0.87738	1.09581	0.986594	0.154452	1.23614	1.26387	1.25001	0.263413
ihfA	b1712	0.960154	0.916248	0.938201	0.0310465	1.2731	1.12928	1.20119	0.262989
yoaI	b1788	1.72978	1.69094	1.71036	0.0274648	1.91697	2.02493	1.97095	0.260592
	b2596	1.32295	1.33928	1.33111	0.0115473	1.61899	1.55263	1.58581	0.254698
cueR	b0487	1.07891	1.10888	1.0939	0.0211921	1.93678	0.755486	1.34613	0.252236
mhpA	b0347	0.0649474	0.051764	0.0583557	0.00932207	0.353361	0.266438	0.309899	0.251544
ibpA	b3687	0.938296	0.873311	0.905804	0.0459511	1.49595	0.813149	1.15455	0.248744
cchB	b2456	0.881956	0.998687	0.940322	0.0825414	1.13515	1.24057	1.18786	0.247536
	b3122	1.4515	1.4659	1.4587	0.010186	1.55916	1.85287	1.70601	0.247311
yfgA	b2516	1.05833	1.05638	1.05735	0.00137399	1.88323	0.725889	1.30456	0.247204
feoA	b3408	1.73759	1.56917	1.65338	0.119095	1.72651	2.06413	1.89532	0.241938
betA	b0311	0.0829218	0.0924488	0.0876853	0.00673658	0.317349	0.341255	0.329302	0.241617
yagX	b0291	0.0791903	0.0875724	0.0833813	0.00592702	0.3542	0.295315	0.324757	0.241376
dnaN	b3701	0.653392	0.58863	0.621011	0.0457932	1.1907	0.532745	0.861722	0.240711
insB-3	b0274	0.911625	1.11384	1.01273	0.142987	1.23743	1.26434	1.25088	0.238152
dsbB	b1185	0.55697	0.541287	0.549129	0.0110898	0.935453	0.635982	0.785717	0.236589
prpE	b0335	0.0857021	0.0767423	0.0812222	0.00633553	0.331112	0.299713	0.315413	0.23419
flgC	b1074	1.00733	1.11635	1.06184	0.0770891	1.06942	1.5151	1.29226	0.230415
ybhB	b0773	1.41019	1.27374	1.34197	0.0964845	1.47462	1.66878	1.5717	0.229729
yqcE	b2775	0.745059	0.833933	0.789496	0.0628432	1.67866	0.35533	1.017	0.227501
dsrB	b1952	0.980969	0.946925	0.963947	0.0240727	1.16481	1.21768	1.19125	0.227301
ydcM	b1432	2.03924	1.99038	2.01481	0.0345482	2.86929	1.61009	2.23969	0.22488
yneL	b1506	1.49777	1.43764	1.46771	0.0425194	1.75827	1.62612	1.6922	0.224492
sgcE	b4301	1.3765	1.61499	1.49574	0.168639	2.04052	1.3991	1.71981	0.224064
slyX	b3348	0.759753	0.878299	0.819026	0.0838244	1.07904	1.00679	1.04292	0.223892
yahF	b0320	0.0774375	0.0898135	0.0836255	0.00875112	0.333002	0.280411	0.306706	0.223081
ykgF	b0307	0.0764849	0.0817011	0.079093	0.00368841	0.31176	0.288657	0.300208	0.221115
cspA	b3556	1.44821	1.45004	1.44913	0.00129428	1.78331	1.55374	1.66852	0.219395
	b2090	1.21605	1.15716	1.1866	0.0416437	1.38411	1.42312	1.40362	0.217016
	b3948	1.14662	1.25709	1.20185	0.0781151	1.85109	0.985563	1.41833	0.216478
yoaH	b1811	0.996686	0.954199	0.975443	0.0300427	1.20524	1.17404	1.18964	0.214201
yciN	b1273	1.27268	1.41976	1.34622	0.103999	1.56961	1.54949	1.55955	0.213333
yhfU	b3378	1.28652	1.54359	1.41506	0.181773	1.69253	1.55923	1.62588	0.210821
ybhP	b0790	0.827102	0.951542	0.889322	0.087992	1.43268	0.764386	1.09853	0.209209
frlA	b3370	0.275018	0.244697	0.259858	0.0214402	0.598587	0.337081	0.467834	0.207976
yqjG	b3102	0.882126	0.938576	0.910351	0.0399155	1.38974	0.844985	1.11736	0.207014
crr	b2417	0.635635	0.521469	0.578552	0.0807277	0.823552	0.746595	0.785073	0.206521
yiaU	b3585	0.79312	0.636598	0.714859	0.110678	1.06353	0.771836	0.917685	0.202826
ybbJ	b0488	1.05649	1.25792	1.15721	0.142434	1.81136	0.907887	1.35962	0.202417
fdx	b2525	0.932785	0.937157	0.934971	0.0030913	1.20416	1.07045	1.13731	0.202336
yccX	b0968	0.724854	0.788548	0.756701	0.0450384	0.541734	1.37625	0.958991	0.202291
insO-1	b0257	1.41231	1.57099	1.49165	0.112203	1.81298	1.57404	1.69351	0.201863
ydcD	b1457	1.50399	1.1611	1.33254	0.242461	1.52771	1.5404	1.53406	0.201513
yraL	b3146	1.14334	1.14588	1.14461	0.00179735	1.57465	1.11128	1.34296	0.198354
cspH	b0989	1.75595	1.60861	1.68228	0.104189	2.25584	1.50521	1.88052	0.198245
tatC	b3839	1.26328	1.26477	1.26402	0.00105001	0.78536	2.13815	1.46176	0.197731
ydfP	b1553	1.40223	1.35178	1.37701	0.035672	1.42471	1.7233	1.574	0.196998
rplS	b2606	1.06647	0.987802	1.02713	0.0556243	1.2436	1.20465	1.22413	0.196991
rnpA	b3704	0.787284	0.668564	0.727924	0.0839479	1.00248	0.846186	0.924332	0.196407
fliQ	b1949	0.74904	0.783637	0.766339	0.0244638	1.07458	0.849508	0.962045	0.195706
ydfZ	b1541	0.824417	0.917375	0.870896	0.0657313	1.12099	1.01184	1.06641	0.195515
kdpE	b0694	0.685373	0.896195	0.790784	0.149073	0.929223	1.04333	0.986277	0.195493
tauC	b0367	0.569202	0.670877	0.620039	0.071895	0.518043	1.10978	0.813913	0.193874
yahG	b0321	0.101066	0.116275	0.108671	0.010754	0.32834	0.275083	0.301712	0.193041
yoaA	b1808	0.976765	1.06842	1.02259	0.0648084	2.05222	0.377966	1.21509	0.192502
ybhR	b0792	0.592847	0.556722	0.574784	0.0255442	1.04403	0.490403	0.767216	0.192431
yjgI	b4249	0.816331	0.752417	0.784374	0.045194	0.924407	1.02685	0.975628	0.191254
glcG	b2977	1.01935	1.02307	1.02121	0.00262769	1.62535	0.794081	1.20972	0.188506
rpsR	b4202	1.10765	0.986641	1.04714	0.0855634	1.25076	1.21994	1.23535	0.188206
slyA	b1642	0.475454	0.509714	0.492584	0.0242252	0.69314	0.666841	0.679991	0.187407
phnE_1	b4104	0.488672	0.620992	0.554832	0.0935643	0.838939	0.642006	0.740472	0.185641
dnaA	b3702	0.480094	0.399926	0.44001	0.0566868	0.674822	0.572957	0.62389	0.18388
ybjK	b0846	1.28831	1.18154	1.23492	0.0754921	1.59275	1.24331	1.41803	0.183104
ugpC	b3450	1.20987	1.23428	1.22207	0.0172572	1.43578	1.36838	1.40208	0.180007
phnH	b4100	0.541092	0.715656	0.628374	0.123435	0.986946	0.62937	0.808158	0.179784
yjbM	b4048	1.52363	1.5102	1.51691	0.00950337	1.63009	1.7557	1.6929	0.175982
agaV	b3133	1.27385	1.31164	1.29274	0.0267215	1.58109	1.35012	1.46561	0.172863
yfeC	b2398	0.845593	0.890664	0.868129	0.0318703	1.06193	1.01343	1.03768	0.169551
ykgE	b0306	0.154215	0.136075	0.145145	0.0128273	0.382382	0.24661	0.314496	0.169351
rpsS	b3316	1.88043	1.49125	1.68584	0.275187	1.78793	1.9205	1.85421	0.168373
ptsH	b2415	1.17134	1.06894	1.12014	0.0724057	1.31013	1.26472	1.28743	0.167287
yfgB	b2517	0.92849	1.16242	1.04546	0.165414	1.70211	0.723212	1.21266	0.167209
lomR_1	b1369	1.14279	1.38715	1.26497	0.17279	1.54018	1.32377	1.43198	0.167004
ygfG	b2919	0.507904	0.578912	0.543408	0.0502101	0.7469	0.672377	0.709638	0.16623
xerD	b2894	1.19629	1.18332	1.18981	0.00917543	1.78098	0.928006	1.35449	0.164686
nrfB	b4071	1.60612	1.45775	1.53194	0.104917	1.88543	1.50654	1.69598	0.164048
eutC	b2440	0.654991	0.699833	0.677412	0.0317082	0.794209	0.888124	0.841166	0.163754
crcB	b0624	0.709855	0.702203	0.706029	0.00541106	0.826328	0.912902	0.869615	0.163586
fliT	b1926	1.19917	1.18798	1.19358	0.00791445	1.70602	1.00802	1.35702	0.163442
lpxA	b0181	0.543674	0.640603	0.592139	0.068539	0.802992	0.706457	0.754724	0.162586
ybiS	b0819	1.29082	1.07154	1.18118	0.155054	1.27716	1.3995	1.33833	0.157147
yjtD	b4403	1.5007	1.50291	1.50181	0.00155868	1.50062	1.80884	1.65473	0.152922
nudH	b2830	0.543788	1.10947	0.826631	0.4	1.1456	0.81253	0.979065	0.152434
nuoK	b2279	1.21554	1.23752	1.22653	0.0155399	1.49013	1.26588	1.378	0.151471
fdnI	b1476	0.790061	0.819332	0.804696	0.0206975	0.886024	1.02547	0.955747	0.151051
ybcS	b0555	1.20874	1.17718	1.19296	0.0223129	1.74235	0.945582	1.34396	0.151006
ksgA	b0051	0.892223	0.940101	0.916162	0.0338551	1.36155	0.770343	1.06595	0.149784
	b3420	0.93943	1.06544	1.00243	0.0890995	1.06813	1.23417	1.15115	0.148714
groS	b4142	1.48576	1.31218	1.39897	0.122743	1.65906	1.43291	1.54598	0.147015
yafW	b0246	1.44155	1.52552	1.48353	0.0593811	1.74428	1.51671	1.6305	0.146963
eutB	b2441	1.26844	1.43815	1.35329	0.120007	0.918788	2.08023	1.49951	0.146216
yhcH	b3221	1.24009	1.55589	1.39799	0.223304	2.30403	0.782355	1.54319	0.145202
yjjA	b4360	0.912621	0.934398	0.923509	0.0153988	1.02507	1.10989	1.06748	0.143968
rimM	b2608	0.331743	0.589427	0.460585	0.18221	0.567985	0.638946	0.603465	0.14288
rlpB	b0641	0.716143	0.733618	0.724881	0.0123567	0.998276	0.734522	0.866399	0.141519
pspE	b1308	1.31449	1.57513	1.44481	0.184297	1.53034	1.64216	1.58625	0.141442
ytfT	b4230	0.242221	0.32196	0.28209	0.0563837	0.585992	0.255205	0.420598	0.138508
rhsB	b3482	1.14867	1.29813	1.2234	0.105687	1.58541	1.13817	1.36179	0.138392
yfaE	b2236	1.18435	1.02608	1.10521	0.111911	1.21089	1.27582	1.24335	0.13814
ndk	b2518	1.87302	1.77079	1.8219	0.072289	2.71029	1.20566	1.95798	0.136075
feoB	b3409	1.24683	1.30127	1.27405	0.0384975	1.28868	1.53087	1.40977	0.135723
slyB	b1641	0.587514	0.592247	0.58988	0.00334644	0.755243	0.694018	0.724631	0.13475
ycgN	b1181	1.28328	1.31429	1.29879	0.0219239	1.60704	1.25745	1.43225	0.13346
frdD	b4151	0.878523	0.873561	0.876042	0.00350848	1.02629	0.990235	1.00826	0.132219
rplT	b1716	1.23078	0.895499	1.06314	0.237079	1.42756	0.962734	1.19515	0.132009
	b0725	1.61445	1.54831	1.58138	0.0467731	1.90937	1.51621	1.71279	0.131411
yfgG	b2504	1.31661	1.1207	1.21865	0.138526	1.17736	1.51982	1.34859	0.12994
aspC	b0928	1.33973	1.20096	1.27035	0.0981202	1.6691	1.13083	1.39997	0.129623
mioC	b3742	0.58842	0.603414	0.595917	0.0106022	0.692706	0.757566	0.725136	0.129219
yncM	b1459	1.74928	1.67509	1.71219	0.0524611	1.68742	1.99367	1.84055	0.128357
ylcE	b0563	1.59256	1.50375	1.54816	0.062796	1.64748	1.70502	1.67625	0.128089
ycfR	b1112	0.889844	0.846521	0.868182	0.0306339	0.66519	1.32129	0.993239	0.125057
	b1998	1.74638	1.89495	1.82067	0.105054	3.0007	0.887582	1.94414	0.123472
paaB	b1389	1.11211	1.1447	1.1284	0.0230494	1.34553	1.1557	1.25062	0.122212
yfcE	b2300	0.745934	0.728938	0.737436	0.0120173	0.795689	0.923514	0.859601	0.122165
ssnA	b2879	1.23396	1.19091	1.21244	0.030445	1.99649	0.671847	1.33417	0.121735
leuB	b0073	0.592997	0.698999	0.645998	0.0749549	0.77795	0.756837	0.767394	0.121395
rseB	b2571	1.25986	1.31386	1.28686	0.0381834	1.32886	1.48444	1.40665	0.119796
umuD	b1183	1.33187	1.17007	1.25097	0.114406	1.32335	1.40924	1.3663	0.115328
napD	b2207	0.7079	0.811236	0.759568	0.0730699	0.924557	0.824694	0.874625	0.115057
galE	b0759	0.973576	1.02931	1.00144	0.0394083	1.0471	1.184	1.11555	0.114111
cutA	b4137	1.6561	1.44808	1.55209	0.147092	2.12188	1.20748	1.66468	0.112591
ycbJ	b0919	1.30993	1.28635	1.29814	0.0166731	1.4237	1.39113	1.40742	0.10928
gatB	b2093	1.8282	1.68078	1.75449	0.104242	2.15536	1.57037	1.86287	0.108377
phnE_2	b4103	0.723151	0.789177	0.756164	0.0466876	0.932475	0.795891	0.864183	0.108019
emrB	b2686	0.859108	0.832783	0.845945	0.0186148	0.984605	0.920639	0.952622	0.106677
tfaS	b2353	1.08601	0.897844	0.991927	0.133053	1.1461	1.04912	1.09761	0.105686
chaB	b1217	1.41701	1.57261	1.49481	0.110028	1.53931	1.66147	1.60039	0.105576
katE	b1732	1.3428	1.15829	1.25054	0.130471	1.22676	1.48377	1.35526	0.104721
rseC	b2570	0.843397	1.09747	0.970432	0.179654	1.0284	1.11552	1.07196	0.101527
	b2656	1.61697	1.45203	1.5345	0.116626	1.49516	1.77623	1.63569	0.101192
ygdI	b2809	1.06302	0.982608	1.02281	0.0568611	1.0962	1.15026	1.12323	0.100415
hda	b2496	0.556594	0.58082	0.568707	0.0171305	0.782091	0.553052	0.667572	0.0988648
glpE	b3425	0.607218	0.626503	0.616861	0.0136364	0.742482	0.688488	0.715485	0.0986246
mdtC	b2076	0.96534	1.07267	1.01901	0.0758954	0.801859	1.43243	1.11715	0.0981402
iadA	b4328	1.03694	1.04071	1.03883	0.00266165	1.71015	0.56321	1.13668	0.0978547
yliL	b0816	1.57632	1.68747	1.63189	0.0785987	0.901099	2.55741	1.72925	0.0973591
mngB	b0732	1.38944	1.42504	1.40724	0.025176	1.28926	1.71829	1.50378	0.096537
ydfB	b1572	1.61833	1.7491	1.68372	0.0924686	1.74067	1.81695	1.77881	0.0950926
ytfB	b4206	0.619636	0.661319	0.640478	0.029474	0.684998	0.785985	0.735491	0.0950137
zapA	b2910	0.901496	0.936094	0.918795	0.0244645	0.860413	1.16162	1.01102	0.092222
bglG	b3723	2.71068	1.85755	2.28411	0.603252	1.94344	2.80686	2.37515	0.0910351
thiP	b0067	0.752338	0.909066	0.830702	0.110823	1.04928	0.793897	0.921591	0.0908892
yccU	b0965	0.693565	0.668967	0.681266	0.0173932	0.816874	0.722417	0.769645	0.0883791
	b3435	1.02386	1.00235	1.01311	0.0152154	1.05049	1.14983	1.10016	0.087056
chbB	b1738	1.37691	1.40239	1.38965	0.0180132	1.52901	1.42385	1.47643	0.0867788
insB-5	b1893	0.881981	1.12361	1.0028	0.170857	1.06356	1.11341	1.08849	0.0856907
fbaB	b2097	1.03204	0.971696	1.00187	0.0426666	1.00413	1.17086	1.0875	0.0856314
envZ	b3404	1.91733	1.85268	1.88501	0.0457132	1.14893	2.79193	1.97043	0.0854214
uxuR	b4324	0.916541	1.0523	0.98442	0.0959956	0.972292	1.15701	1.06465	0.0802288
yaaW	b0011	1.26811	1.1011	1.18461	0.11809	1.39742	1.12816	1.26279	0.0781831
yqjK	b3100	0.826871	0.92001	0.873441	0.0658588	0.888263	1.01439	0.951328	0.0778873
ihfB	b0912	1.13118	1.14544	1.13831	0.0100824	1.26892	1.1612	1.21506	0.0767491
ybjQ	b0866	1.83727	1.73244	1.78486	0.0741288	1.51131	2.2117	1.8615	0.0766474
hemB	b0369	1.5636	1.58311	1.57335	0.013799	1.64682	1.64882	1.64782	0.0744675
gltL	b0652	1.43365	1.52424	1.47895	0.0640604	1.55444	1.55104	1.55274	0.0737926
yfbB	b2263	0.667746	0.666387	0.667067	0.000960643	0.797688	0.682216	0.739952	0.0728852
yhhP	b3470	0.805194	0.876049	0.840621	0.0501026	0.879538	0.946456	0.912997	0.0723754
slyD	b3349	0.537346	0.580882	0.559114	0.0307842	0.702052	0.558655	0.630353	0.0712396
ygcM	b2765	1.09933	1.08756	1.09344	0.00832357	1.19338	1.1359	1.16464	0.0712004
barA	b2786	1.37328	1.40124	1.38726	0.0197644	1.4851	1.43077	1.45793	0.0706721
hyfH	b2488	0.806073	0.812617	0.809345	0.00462762	0.972706	0.786369	0.879537	0.0701924
yiaT	b3584	0.507085	0.454905	0.480995	0.036897	0.60263	0.495911	0.549271	0.0682756
mmuP	b0260	0.20202	0.231571	0.216795	0.020896	0.331133	0.228702	0.279917	0.0631219
rplM	b3231	1.25685	1.04555	1.1512	0.14941	1.26143	1.16708	1.21426	0.0630531
ilvE	b3770	1.32415	1.32033	1.32224	0.00270356	1.21425	1.55565	1.38495	0.0627076
yhbS	b3156	0.746245	0.760005	0.753125	0.00972977	0.814425	0.814912	0.814669	0.0615435
ycgJ	b1177	1.3229	1.23989	1.28139	0.0586979	1.72699	0.956699	1.34184	0.0604501
ybjM	b0848	0.933716	0.904177	0.918946	0.0208878	1.00082	0.95468	0.977749	0.0588025
flgM	b1071	1.12806	1.11263	1.12035	0.0109088	1.41564	0.941213	1.17843	0.0580807
ymgG	b1172	0.826838	0.907453	0.867146	0.0570036	1.00457	0.843309	0.923938	0.0567925
yhbT	b3157	0.601482	0.571592	0.586537	0.0211351	0.700371	0.585941	0.643156	0.0566186
fieF	b3915	2.19847	2.24853	2.2235	0.0353957	2.913	1.64691	2.27996	0.056459
hisI	b2026	0.690302	0.825953	0.758128	0.0959199	1.01088	0.617343	0.814112	0.0559843
yheM	b3344	0.812238	0.677983	0.745111	0.0949328	0.748043	0.85295	0.800496	0.0553856
bfr	b3336	1.47984	1.51872	1.49928	0.0274941	1.53271	1.57587	1.55429	0.0550052
aroG	b0754	1.22534	1.01634	1.12084	0.147785	1.52271	0.821515	1.17211	0.0512734
rfaY	b3625	1.67133	1.53208	1.6017	0.0984602	1.93558	1.36945	1.65251	0.0508091
ypeC	b2390	0.813956	0.986512	0.900234	0.122015	1.06287	0.838681	0.950775	0.0505414
yghD	b2968	0.334297	0.781931	0.558114	0.316525	0.62024	0.595287	0.607764	0.0496494
ybaB	b0471	0.769667	0.736644	0.753156	0.0233505	0.851842	0.753646	0.802744	0.0495885
ybhS	b0793	0.50996	0.509549	0.509755	0.000290909	0.561071	0.557593	0.559332	0.0495771
ychE	b1242	0.789395	0.912036	0.850715	0.0867199	0.847426	0.94745	0.897438	0.0467226
rpsO	b3165	1.336	0.911555	1.12378	0.300131	1.23184	1.10905	1.17045	0.0466657
dacA	b0632	0.588418	0.674552	0.631485	0.0609057	0.686887	0.668835	0.677861	0.0463761
accD	b2316	0.471664	0.533078	0.502371	0.0434267	0.634562	0.454505	0.544533	0.0421625
gpp	b3779	1.17974	1.34397	1.26186	0.116131	1.20339	1.40441	1.3039	0.0420398
glnB	b2553	1.50083	1.45106	1.47594	0.0351926	1.91624	1.11565	1.51595	0.0400022
coaA	b3974	0.672811	0.614859	0.643835	0.0409783	0.348705	1.01498	0.681844	0.0380087
phnF	b4102	0.561258	0.783275	0.672267	0.15699	0.890319	0.52892	0.709619	0.0373528
	b0626	0.469015	0.511591	0.490303	0.030106	0.460793	0.592961	0.526877	0.0365738
	b2084	1.07048	0.965281	1.01788	0.0743856	1.0587	1.05015	1.05443	0.0365484
minC	b1176	0.552309	0.544811	0.54856	0.00530166	0.761091	0.397219	0.579155	0.0305952
yhhL	b3466	1.39507	1.31349	1.35428	0.0576892	1.27	1.49842	1.38421	0.029928
rem	b1561	1.47528	1.57535	1.52532	0.0707571	1.88694	1.22214	1.55454	0.029226
prfC	b4375	1.05218	1.25947	1.15582	0.146575	1.90378	0.463779	1.18378	0.0279559
ccmA	b2201	0.752018	0.818663	0.785341	0.0471253	0.807287	0.81834	0.812814	0.0274727
ulaF	b4198	0.640008	0.769761	0.704885	0.0917487	0.809164	0.646493	0.727828	0.0229439
ygdD	b2807	0.545852	0.752959	0.649405	0.146447	0.693855	0.648698	0.671276	0.021871
yebW	b1837	1.02386	0.996563	1.01021	0.0193006	1.12982	0.933915	1.03187	0.0216547
yheL	b3343	0.728471	0.657968	0.693219	0.0498534	0.796784	0.630347	0.713566	0.0203464
recF	b3700	0.757351	0.677204	0.717277	0.0566728	0.859972	0.609335	0.734653	0.0173759
cpdA	b3032	1.10752	1.11617	1.11184	0.00611724	0.896256	1.36176	1.12901	0.0171661
tesA	b0494	0.653939	0.757772	0.705855	0.073421	0.839214	0.599478	0.719346	0.0134907
yfcY	b2342	1.43902	1.35204	1.39553	0.0615023	1.07596	1.74187	1.40892	0.0133862
insA-6	b3444	0.927157	1.04034	0.983747	0.0800299	1.06422	0.929328	0.996773	0.0130262
narW	b1466	0.795595	1.01344	0.904518	0.15404	0.932227	0.902769	0.917498	0.01298
phnD	b4105	0.392348	0.344571	0.36846	0.0337836	0.367009	0.394017	0.380513	0.0120533
eutG	b2453	0.454036	0.650911	0.552474	0.139212	0.349802	0.77797	0.563886	0.0114122
ppa	b4226	0.666271	0.69862	0.682445	0.0228743	0.804923	0.582345	0.693634	0.0111888
cmr	b0842	1.20423	1.24748	1.22585	0.0305821	0.814491	1.65535	1.23492	0.00906881
cedA	b1731	0.926845	0.90713	0.916988	0.0139405	0.853841	0.997384	0.925612	0.0086244
yhbQ	b3155	1.47529	1.32662	1.40095	0.105123	1.38037	1.43601	1.40819	0.00723924
gutQ	b2708	0.533292	0.66331	0.598301	0.0919364	0.810847	0.400011	0.605429	0.00712766
	b1052	1.64206	1.43579	1.53893	0.145852	1.52804	1.56233	1.54519	0.00625906
rpsJ	b3321	1.21029	1.14599	1.17814	0.045465	1.03782	1.33089	1.18436	0.00621467
yeiS	b2145	1.88138	1.59677	1.73908	0.201247	1.68954	1.79989	1.74471	0.00563496
napF	b2208	0.850441	0.863008	0.856725	0.00888598	1.05429	0.667349	0.860821	0.00409669
infA	b0884	0.960155	0.993333	0.976744	0.0234601	1.05192	0.904748	0.978333	0.0015896
infC	b1718	0.658522	0.595314	0.626918	0.0446946	0.753103	0.500049	0.626576	-0.000341727
pyrI	b4244	0.636466	0.795755	0.716111	0.112634	0.763851	0.66215	0.713	-0.00311049
ybfE	b0685	0.955301	0.993562	0.974432	0.0270544	0.97719	0.964753	0.970972	-0.00345972
pdxA	b0052	0.901734	0.946463	0.924099	0.0316281	1.14788	0.692995	0.920438	-0.0036604
yibI	b3598	1.05937	0.858688	0.959028	0.141901	0.922939	0.986812	0.954876	-0.00415225
cbrA	b3690	1.3575	1.39655	1.37703	0.0276077	1.54426	1.20105	1.37265	-0.00437403
ydiH	b1685	1.3183	1.36266	1.34048	0.0313666	1.28686	1.385	1.33593	-0.00454818
	b1354	1.32224	1.36827	1.34525	0.0325548	1.23744	1.44332	1.34038	-0.00487318
sdhC	b0721	0.880114	0.839518	0.859816	0.0287057	0.90392	0.803588	0.853754	-0.0060614
suhB	b2533	0.971793	0.991339	0.981566	0.0138211	0.95931	0.990262	0.974786	-0.0067796
fabZ	b0180	0.63494	0.646455	0.640697	0.00814259	0.8847	0.382918	0.633809	-0.00688848
seqA	b0687	0.944677	0.833127	0.888902	0.078878	1.0542	0.706551	0.880376	-0.00852597
leuO	b0076	1.06385	0.876877	0.970361	0.132207	1.19106	0.73251	0.961783	-0.008578
ybjL	b0847	1.00728	0.918811	0.963046	0.0625582	1.05168	0.854838	0.953257	-0.00978972
modB	b0764	0.748851	0.863215	0.806033	0.0808676	1.13516	0.457309	0.796236	-0.00979741
ybiM	b0806	1.25968	1.17645	1.21807	0.0588484	1.28382	1.12779	1.20581	-0.0122577
ybcY	b0562	1.94614	1.69574	1.82094	0.177062	1.94581	1.67078	1.8083	-0.0126376
yoaD	b1815	1.20196	1.11297	1.15746	0.0629207	1.12277	1.16466	1.14371	-0.0137503
yhfS	b3376	0.985022	1.10857	1.0468	0.0873602	1.05373	1.0095	1.03162	-0.0151764
metL	b3940	0.857964	0.965385	0.911675	0.0759583	0.935033	0.856615	0.895824	-0.0158507
yrbA	b3190	1.12095	1.09709	1.10902	0.0168708	1.01594	1.17032	1.09313	-0.0158882
hypC	b2728	1.0863	1.14426	1.11528	0.0409878	1.11972	1.07782	1.09877	-0.0165131
ydaY	b1366	0.990274	1.07211	1.03119	0.0578675	1.05801	0.967887	1.01295	-0.0182432
mntR	b0817	1.39901	1.41753	1.40827	0.0130953	1.25935	1.51969	1.38952	-0.0187445
yhbY	b3180	1.08439	1.16892	1.12665	0.059769	1.10369	1.11102	1.10736	-0.0192946
ygjK	b3080	0.69994	0.819257	0.759598	0.0843704	0.511731	0.961451	0.736591	-0.0230074
ymgE	b1195	1.21763	1.16783	1.19273	0.0352118	1.12126	1.21769	1.16948	-0.0232491
ygcW	b2774	0.716089	1.42934	1.07271	0.504343	1.12346	0.972405	1.04793	-0.0247834
atpE	b3737	0.911722	0.897622	0.904672	0.00996969	0.94435	0.815352	0.879851	-0.0248211
bisC	b3551	1.0215	1.1894	1.10545	0.11872	0.715492	1.44574	1.08062	-0.0248324
xdhC	b2868	0.936758	0.983593	0.960175	0.0331174	0.916295	0.953669	0.934982	-0.0251927
yhjE	b3523	1.50179	1.64084	1.57132	0.0983273	0.760853	2.33087	1.54586	-0.0254558
wcaK	b2045	0.721517	0.863404	0.79246	0.100329	0.674271	0.856211	0.765241	-0.0272195
secB	b3609	0.960395	1.01033	0.985362	0.0353079	0.91978	0.994226	0.957003	-0.0283588
yceG	b1097	1.16686	1.37793	1.2724	0.149253	1.26182	1.2259	1.24386	-0.0285363
yraO	b3149	0.785218	0.848378	0.816798	0.0446606	0.929336	0.646951	0.788144	-0.0286542
hemF	b2436	1.04888	1.05211	1.0505	0.00227825	0.95756	1.08458	1.02107	-0.0294239
yaeH	b0163	1.27755	1.26752	1.27254	0.00708884	1.30766	1.17738	1.24252	-0.0300154
ychA	b1214	1.21776	1.08511	1.15144	0.0937955	1.18403	1.05855	1.12129	-0.0301514
ybbA	b0495	0.48999	0.575013	0.532501	0.0601203	0.586056	0.416017	0.501037	-0.0314643
hyaA	b0972	0.446209	0.512073	0.479141	0.0465728	0.46925	0.421332	0.445291	-0.0338504
osmY	b4376	1.26679	1.19478	1.23079	0.0509233	1.11753	1.27282	1.19518	-0.0356099
fcl	b2052	1.33519	1.32702	1.3311	0.00577878	1.60373	0.985646	1.29469	-0.0364152
	b3004	1.15469	1.14867	1.15168	0.00425654	1.00129	1.22738	1.11433	-0.0373437
ykiB	b0370	2.30092	2.05136	2.17614	0.17647	2.06821	2.20917	2.13869	-0.0374478
ygfF	b2902	0.932214	1.0602	0.996208	0.0905003	1.09064	0.81604	0.953338	-0.0428697
frlR	b3375	0.87268	1.01135	0.942016	0.0980561	0.935774	0.861808	0.898791	-0.0432251
gspI	b3330	1.24689	1.24619	1.24654	0.000497624	1.5163	0.889377	1.20284	-0.0437008
yafU	b0218	1.30815	1.30704	1.30759	0.000779549	2.0651	0.462655	1.26388	-0.043717
eutH	b2452	0.678265	0.721909	0.700087	0.0308608	0.616579	0.695596	0.656087	-0.044
hybE	b2992	1.01672	1.15018	1.08345	0.0943717	0.917528	1.16052	1.03902	-0.0444216
maeB	b2463	0.398515	0.461977	0.430246	0.044874	0.441518	0.329218	0.385368	-0.0448779
yjgF	b4243	0.476094	0.541369	0.508731	0.0461569	0.49844	0.428364	0.463402	-0.0453293
soxS	b4062	1.09813	1.30457	1.20135	0.145975	1.28466	1.02202	1.15334	-0.0480097
yeaW	b1802	2.99629	2.6698	2.83305	0.230861	4.42374	1.14238	2.78306	-0.049985
pal	b0741	0.953043	1.06401	1.00853	0.078465	1.12014	0.796681	0.958413	-0.0501134
pdxK	b2418	0.542003	0.507199	0.524601	0.02461	0.551806	0.397039	0.474422	-0.0501786
sdhD	b0722	0.908328	0.88743	0.897879	0.0147769	0.8107	0.880747	0.845724	-0.0521554
astD	b1746	0.899855	1.0116	0.955725	0.0790134	1.19773	0.603215	0.900471	-0.0552545
yieL	b3719	1.27608	1.36106	1.31857	0.0600898	1.19584	1.32191	1.25887	-0.0596963
sucD	b0729	0.683214	0.69732	0.690267	0.00997444	0.649868	0.611072	0.63047	-0.0597973
rlmB	b4180	0.598818	0.63271	0.615764	0.0239652	0.540998	0.570062	0.55553	-0.0602335
insB-4	b0988	0.872689	1.05794	0.965315	0.130994	0	1.80964	0.904819	-0.0604959
fldB	b2895	1.77122	1.35085	1.56104	0.297246	2.0787	0.919194	1.49895	-0.062094
sbmC	b2009	2.2902	2.17362	2.23191	0.0824311	2.42109	1.91507	2.16808	-0.0638309
cybC	b4236	1.53372	1.49641	1.51507	0.0263842	1.68231	1.21928	1.4508	-0.0642701
yjiN	b4336	0.773441	0.711658	0.74255	0.0436872	0.641858	0.713353	0.677606	-0.0649439
yffS	b2450	0.542725	0.589455	0.56609	0.0330435	0.494468	0.507499	0.500983	-0.0651068
yraP	b3150	1.03326	1.05839	1.04582	0.0177646	0.906832	1.05237	0.979602	-0.0662226
gatY	b2096	0.964315	0.93788	0.951097	0.0186926	0.950141	0.818566	0.884353	-0.0667439
ypdH	b2387	1.28869	1.26086	1.27478	0.0196746	1.12579	1.28717	1.20648	-0.0682941
yraN	b3148	0.886725	0.899354	0.89304	0.00892964	0.743812	0.904698	0.824255	-0.0687851
ykfI	b0245	1.23057	1.34427	1.28742	0.0803954	1.37676	1.0601	1.21843	-0.0689933
yedR	b1963	0.876259	0.76828	0.82227	0.0763529	0.775149	0.731278	0.753213	-0.0690564
yhdT	b3257	1.041	0.924809	0.982904	0.0821581	0.850475	0.97673	0.913602	-0.0693012
nuoH	b2282	0.611224	0.585791	0.598508	0.0179835	0.573601	0.48479	0.529196	-0.0693118
yiiL	b3901	0.910218	0.790953	0.850585	0.0843331	0.69249	0.868325	0.780408	-0.0701772
ispG	b2515	0.602514	0.584858	0.593686	0.0124852	0.492984	0.553938	0.523461	-0.0702251
sgcX	b4305	0.983105	1.07557	1.02934	0.0653797	0.926443	0.991593	0.959018	-0.0703173
ybgP	b0717	0.964512	1.11399	1.03925	0.105695	1.19939	0.738178	0.968784	-0.0704661
hisH	b2023	0.741899	0.790488	0.766194	0.0343575	0.834474	0.555951	0.695212	-0.0709812
deoB	b4383	1.4328	1.31103	1.37192	0.0861027	1.13719	1.46467	1.30093	-0.0709886
ydcY	b1446	1.03733	1.10616	1.07174	0.0486679	0.982112	1.0192	1.00065	-0.0710871
insE-3	b0540	1.08126	1.10012	1.09069	0.0133364	0.932223	1.10588	1.01905	-0.0716436
ycgI	b1173	0.880378	1.01464	0.947511	0.0949411	0.818528	0.929902	0.874215	-0.0732962
yfeR	b2409	1.02783	1.21168	1.11975	0.129997	1.09783	0.994432	1.04613	-0.0736241
fadA	b3845	0.586882	0.620297	0.60359	0.0236276	0.560329	0.499131	0.52973	-0.0738596
yegR	b2085	1.32694	1.25869	1.29281	0.0482571	1.23423	1.20327	1.21875	-0.0740632
ygbE	b2749	0.878008	0.919181	0.898595	0.0291136	1.02789	0.620398	0.824144	-0.0744507
ycfP	b1108	0.95011	1.03839	0.994247	0.06242	1.16178	0.675868	0.918825	-0.0754227
yfjX	b2643	0.665208	1.11542	0.890316	0.318351	0.848719	0.777138	0.812928	-0.0773879
ydcH	b1426	1.64001	1.44273	1.54137	0.139502	1.90701	1.02092	1.46396	-0.0774071
yccA	b0970	0.593948	0.603587	0.598768	0.00681539	0.561849	0.478878	0.520363	-0.0784042
yajC	b0407	1.07606	0.94974	1.0129	0.08932	1.01002	0.858085	0.934053	-0.078846
oxyR	b3961	0.631686	0.679609	0.655648	0.0338868	0.543352	0.609311	0.576331	-0.0793164
ttdB	b3062	0.550846	0.69581	0.623328	0.102505	0.643755	0.443783	0.543769	-0.0795591
yceJ	b1057	0.937942	0.823031	0.880486	0.0812542	0.950512	0.649581	0.800046	-0.0804397
yhgG	b3410	1.22333	1.23229	1.22781	0.00633801	1.02058	1.27014	1.14536	-0.0824475
fabG	b1093	0.873853	0.924639	0.899246	0.0359108	0.86932	0.762578	0.815949	-0.0832968
frlB	b3371	0.541599	0.650702	0.596151	0.0771471	0.526916	0.498216	0.512566	-0.0835844
bolA	b0435	1.22326	1.49109	1.35718	0.189387	1.43679	1.10724	1.27202	-0.0851555
rlpA	b0633	0.419241	0.535516	0.477379	0.0822189	0.386272	0.397638	0.391955	-0.0854235
	b1017	0.543046	0.644228	0.593637	0.0715463	0.533435	0.482754	0.508095	-0.0855422
yheN	b3345	0.678835	0.66369	0.671263	0.0107093	0.662569	0.507749	0.585159	-0.0861038
bcsF	b3537	1.14733	1.13129	1.13931	0.0113429	0.986425	1.11934	1.05288	-0.0864344
srlR	b2707	0.986028	0.924888	0.955458	0.0432325	0.902543	0.834621	0.868582	-0.0868762
ynjA	b1753	0.928351	0.923686	0.926018	0.0032989	0.847446	0.828858	0.838152	-0.0878663
yghY	b3000	0.842745	0.999033	0.920889	0.110512	0.93484	0.729806	0.832323	-0.0885661
yccR	b0959	0.749683	0.812419	0.781051	0.044361	0.734408	0.650529	0.692469	-0.0885826
yhfG	b3362	1.14555	1.26791	1.20673	0.0865221	1.10068	1.13525	1.11797	-0.0887672
ygeD	b2835	0.734229	0.745282	0.739756	0.00781554	0.609939	0.688142	0.649041	-0.0907147
yfjT	b2637	0.46973	0.999981	0.734855	0.374944	0.709928	0.578265	0.644096	-0.0907589
cheY	b1882	0.975895	1.13805	1.05697	0.11466	1.17565	0.755832	0.96574	-0.0912315
fdhD	b3895	0.879084	0.858366	0.868725	0.0146498	1.04988	0.503783	0.776834	-0.0918909
ydbC	b1406	2.30267	2.19856	2.25062	0.0736196	1.23572	3.07926	2.15749	-0.0931272
cbpM	b0999	0.984394	0.991644	0.988019	0.00512646	0.959289	0.830138	0.894713	-0.0933055
priB	b4201	1.71883	1.20228	1.46056	0.365256	1.72716	1.00579	1.36647	-0.0940866
recB	b2820	1.41234	1.43913	1.42574	0.0189429	1.36783	1.29104	1.32943	-0.0963027
nirC	b3367	0.678033	0.724769	0.701401	0.0330476	0.74267	0.466318	0.604494	-0.096907
nudC	b3996	0.914247	0.900494	0.907371	0.00972493	0.751482	0.8692	0.810341	-0.0970296
ilvN	b3670	1.04179	1.06873	1.05526	0.0190555	0.90305	1.01279	0.957921	-0.097339
yphA	b2543	0.885019	0.898267	0.891643	0.00936762	0.976416	0.611877	0.794147	-0.0974963
atpF	b3736	1.03248	0.854268	0.943375	0.126018	1.01667	0.671318	0.843994	-0.0993814
chiA	b3338	1.44462	1.47118	1.4579	0.0187817	1.04516	1.6708	1.35798	-0.0999205
aqpZ	b0875	1.0953	1.10685	1.10107	0.00816931	1.52709	0.473682	1.00039	-0.100685
pgm	b0688	0.871201	0.860712	0.865957	0.00741695	0.674125	0.856026	0.765075	-0.100882
bdm	b1481	1.29309	1.59195	1.44252	0.211321	1.37763	1.30523	1.34143	-0.101089
yfiB	b2605	0.988418	1.00663	0.997525	0.0128789	0.851417	0.940858	0.896137	-0.101388
yrbB	b3191	0.920492	0.880157	0.900325	0.0285213	0.741968	0.855816	0.798892	-0.101433
usg	b2319	1.45874	1.61308	1.53591	0.10914	2.29606	0.572648	1.43435	-0.101556
yajQ	b0426	1.02839	1.12014	1.07427	0.0648777	1.09703	0.847372	0.972203	-0.102066
fdnH	b1475	0.596387	0.547773	0.57208	0.0343753	0.358624	0.580276	0.46945	-0.102629
ygeK	b2855	2.3557	1.87089	2.11329	0.342815	1.88823	2.13156	2.00989	-0.103399
ycfZ	b1121	1.38521	1.41353	1.39937	0.0200225	1.30029	1.29043	1.29536	-0.104011
nagE	b0679	0.442685	0.447228	0.444956	0.00321201	0.401837	0.279043	0.34044	-0.104516
gatD	b2091	1.06386	1.1638	1.11383	0.0706717	1.08252	0.935519	1.00902	-0.104811
cmk	b0910	0.690187	0.741039	0.715613	0.0359581	0.707083	0.512155	0.609619	-0.105995
lpxC	b0096	0.70458	0.639048	0.671814	0.0463384	0.628651	0.499687	0.564169	-0.107645
ynaJ	b1332	1.62176	1.616	1.61888	0.00407577	1.45832	1.56331	1.51082	-0.108061
eutJ	b2454	0.844607	0.934698	0.889653	0.0637042	0.732631	0.82996	0.781296	-0.108357
yqfE	b2915	0.95425	1.04439	0.999319	0.0637376	0.856351	0.922764	0.889557	-0.109762
hisA	b2024	0.591813	0.727966	0.659889	0.0962746	0.60539	0.493517	0.549453	-0.110436
yciA	b1253	0.910063	1.04283	0.976447	0.0938813	0.864972	0.866629	0.8658	-0.110647
murI	b3967	0.620984	0.63905	0.630017	0.0127749	0.644785	0.393925	0.519355	-0.110662
cspF	b1558	1.05541	1.05189	1.05365	0.00249204	0.981951	0.904	0.942976	-0.110675
ftsN	b3933	1.01787	1.16742	1.09264	0.105744	0.901802	1.06114	0.981471	-0.111172
rseA	b2572	1.32701	1.12697	1.22699	0.141453	1.05521	1.17309	1.11415	-0.11284
yeeU	b2004	1.32681	1.86858	1.5977	0.383094	1.54913	1.42013	1.48463	-0.113066
yijP	b3955	1.99386	1.62158	1.80772	0.263244	1.99381	1.39522	1.69452	-0.113205
yhfX	b3381	0.832015	0.860377	0.846196	0.0200544	0.726063	0.739013	0.732538	-0.113658
citT	b0612	1.35864	1.32052	1.33958	0.0269559	1.13724	1.3145	1.22587	-0.113712
	b3016	0.646162	0.63179	0.638976	0.0101625	0.243172	0.805773	0.524473	-0.114504
leuC	b0072	0.717738	0.723434	0.720586	0.00402773	0.641527	0.570236	0.605881	-0.114704
rcsA	b1951	1.05299	1.0656	1.05929	0.0089119	1.10631	0.782672	0.944491	-0.114802
yhcN	b3238	1.24886	1.1354	1.19213	0.08023	0.965299	1.18845	1.07687	-0.115261
yihG	b3862	0.508844	0.52344	0.516142	0.0103208	0.532807	0.266571	0.399689	-0.116453
yceD	b1088	1.16235	0.9741	1.06822	0.133112	0.982355	0.920145	0.95125	-0.116974
insE-2	b0373	1.09473	1.02573	1.06023	0.0487883	0.844861	1.04081	0.942836	-0.117393
yjaG	b3999	0.901915	0.902062	0.901989	0.000104467	0.78506	0.782829	0.783945	-0.118044
bglX	b2132	0.737096	1.60217	1.16963	0.6117	1.02552	1.07634	1.05093	-0.118699
insA-2	b0265	1.02913	1.07524	1.05219	0.0326053	0.746194	1.1187	0.932447	-0.11974
insE-4	b1027	1.02764	1.03813	1.03288	0.00742225	0.914806	0.911124	0.912965	-0.119919
cysC	b2750	0.670149	0.718876	0.694512	0.0344551	0.641138	0.506524	0.573831	-0.120682
yhjR	b3535	1.46624	1.33481	1.40053	0.0929309	1.25185	1.30628	1.27907	-0.121461
ydfC	b1573	1.63842	1.24835	1.44338	0.275823	1.40225	1.24145	1.32185	-0.121536
yidZ	b3711	0.815023	0.901154	0.858088	0.0609044	0.929039	0.541536	0.735287	-0.122801
yfcD	b2299	0.860617	0.810615	0.835616	0.0353567	0.870687	0.55438	0.712533	-0.123082
holD	b4372	0.912979	1.00114	0.957059	0.0623391	0.960467	0.702479	0.831473	-0.125586
znuC	b1858	0.592411	0.573663	0.583037	0.0132567	0.506414	0.407859	0.457137	-0.1259
fxsA	b4140	0.981343	0.897307	0.939325	0.0594226	0.793489	0.832072	0.812781	-0.126544
nuoB	b2287	1.0607	0.97526	1.01798	0.0604183	1.03881	0.741634	0.890223	-0.127759
yebV	b1836	1.00041	0.969313	0.984859	0.0219863	0.93539	0.778022	0.856706	-0.128153
hyaE	b0976	1.03514	1.1792	1.10717	0.101867	0.641736	1.31623	0.978983	-0.12819
eutA	b2451	0.774762	0.819318	0.79704	0.0315063	0.58957	0.747701	0.668635	-0.128405
yedP	b1955	0.609706	0.63615	0.622928	0.0186986	0.554508	0.434415	0.494461	-0.128467
ypjL	b2639	0.920106	0.931811	0.925958	0.00827652	0.958728	0.634477	0.796603	-0.129356
hisF	b2025	0.694206	0.744223	0.719214	0.0353671	0.675325	0.503878	0.589601	-0.129613
yghU	b2989	1.08793	1.11852	1.10322	0.0216289	0.578946	1.36787	0.973408	-0.129813
ffh	b2610	0.47033	0.468605	0.469467	0.00121931	0.349933	0.329176	0.339555	-0.129913
baeR	b2079	0.909545	0.936768	0.923156	0.0192497	1.08088	0.503694	0.792289	-0.130868
insA-5	b1894	0.960307	1.07376	1.01703	0.0802256	0.921674	0.850463	0.886068	-0.130966
qseB	b3025	1.01983	1.20935	1.11459	0.134008	1.06142	0.905494	0.983458	-0.131134
hyfI	b2489	0.558339	0.71395	0.636145	0.110034	0.470964	0.538438	0.504701	-0.131444
ebgC	b3077	1.41096	1.7709	1.59093	0.254516	0.817496	2.09758	1.45754	-0.133391
yciC	b1255	0.446865	1.05488	0.750871	0.429929	0.676823	0.557963	0.617393	-0.133478
yoaC	b1810	1.29562	1.12946	1.21254	0.117496	1.16621	0.991068	1.07864	-0.133901
creA	b4397	1.64917	1.6492	1.64918	1.94546e-05	0.905107	2.12456	1.51483	-0.134351
cobC	b0638	0.461614	0.53613	0.498872	0.0526911	0.389927	0.33873	0.364329	-0.134543
xdhB	b2867	0.667569	0.833768	0.750668	0.11752	0.660731	0.569964	0.615348	-0.135321
yffI	b2438	0.992331	1.17733	1.08483	0.130813	0.927066	0.971634	0.94935	-0.13548
yfeZ	b2433	1.76794	1.71781	1.74288	0.0354458	1.84884	1.36582	1.60733	-0.135547
rusA	b0550	1.33945	1.40699	1.37322	0.0477578	1.23068	1.24424	1.23746	-0.135755
yhhQ	b3471	0.816886	0.754776	0.785831	0.0439186	0.668858	0.631144	0.650001	-0.13583
cysB	b1275	1.02148	1.02208	1.02178	0.000420971	0.946752	0.824684	0.885718	-0.136061
fadE	b0221	1.01517	1.08409	1.04963	0.0487342	1.00507	0.821825	0.913448	-0.136185
cyoD	b0429	0.928863	0.889308	0.909085	0.02797	0.544011	0.991073	0.767542	-0.141543
	b3840	1.01664	1.03578	1.02621	0.0135366	0.816208	0.950799	0.883503	-0.142705
insA-1	b0022	0.877298	1.00082	0.939061	0.0873454	0.826885	0.763013	0.794949	-0.144112
yhfK	b3358	1.45743	1.48799	1.47271	0.021606	1.5036	1.15109	1.32734	-0.145365
ygbF	b2754	0.690195	0.917189	0.803692	0.160509	0.707919	0.606534	0.657226	-0.146466
hemG	b3850	0.755089	0.711911	0.7335	0.0305316	0.354869	0.819144	0.587007	-0.146493
yjjN	b4358	1.3744	1.62153	1.49797	0.174747	0.628118	2.07446	1.35129	-0.146676
	b1030	0.927638	1.00596	0.966801	0.0553856	0.531292	1.10752	0.819406	-0.147396
eco	b2209	0.891248	0.785	0.838124	0.0751288	0.720999	0.658199	0.689599	-0.148525
narV	b1465	0.579576	0.738433	0.659005	0.112329	0.564692	0.456199	0.510446	-0.148559
ybeY	b0659	0.923816	0.904236	0.914026	0.0138451	0.799242	0.730222	0.764732	-0.149294
phoR	b0400	1.3407	1.44658	1.39364	0.0748674	1.28481	1.20356	1.24419	-0.149451
mukE	b0923	1.055	1.06078	1.05789	0.00409344	0.892257	0.923566	0.907911	-0.149979
yhbC	b3170	0.905981	0.882298	0.894139	0.0167464	0.780165	0.708089	0.744127	-0.150012
yjhP	b4306	1.25194	1.28277	1.26736	0.0217973	1.47013	0.763694	1.11691	-0.150448
frdC	b4152	1.26532	1.2364	1.25086	0.0204487	1.20151	0.998382	1.09995	-0.150917
gudP	b2789	0.989707	1.13592	1.06281	0.103387	0.885078	0.9383	0.911689	-0.151124
ynfA	b1582	1.03713	1.1331	1.08512	0.0678627	0.935952	0.931023	0.933487	-0.15163
ypdE	b2384	1.13664	1.17184	1.15424	0.0248898	0.614369	1.38878	1.00157	-0.152666
yeeT	b2003	1.4096	1.81275	1.61118	0.285072	1.39537	1.52125	1.45831	-0.152866
ackA	b2296	0.622914	0.511822	0.567368	0.078554	0.519504	0.308864	0.414184	-0.153185
ylaC	b0458	1.12312	1.09982	1.11147	0.0164769	0.991462	0.924993	0.958227	-0.153239
apaG	b0050	1.10595	1.06944	1.08769	0.0258113	0.72025	1.148	0.934127	-0.153568
	b0701	0.913521	0.956131	0.934826	0.0301299	0.815347	0.744813	0.78008	-0.154745
dgkA	b4042	1.12957	1.0027	1.06613	0.0897119	1.06478	0.757346	0.911062	-0.155073
ybcC	b0539	1.62163	1.92018	1.7709	0.211108	1.53399	1.69765	1.61582	-0.155084
fdnG	b1474	0.77129	0.706122	0.738706	0.0460806	0.590366	0.575841	0.583103	-0.155602
yodC	b1957	1.06372	1.12718	1.09545	0.0448718	0.945394	0.933389	0.939391	-0.156055
phnC	b4106	0.55129	0.721477	0.636384	0.12034	0.506695	0.447957	0.477326	-0.159058
cls	b1249	1.0124	1.11393	1.06316	0.0717979	1.09326	0.714947	0.904102	-0.159062
mokC	b0018	1.37087	1.39607	1.38347	0.0178173	0.919316	1.52934	1.22433	-0.159145
ygaH	b2683	1.20282	1.09773	1.15028	0.074305	0.983117	0.998068	0.990592	-0.159684
srlD	b2705	1.13587	1.09179	1.11383	0.0311692	1.02088	0.886029	0.953455	-0.160372
yecN	b1869	1.16556	1.2223	1.19393	0.0401234	1.07026	0.996014	1.03314	-0.160791
ycbW	b0946	0.854017	0.869324	0.86167	0.0108234	0.448767	0.952158	0.700462	-0.161208
efp	b4147	0.794406	0.757043	0.775725	0.0264197	0.742985	0.485999	0.614492	-0.161232
ygfA	b2912	0.877973	0.865107	0.87154	0.00909798	0.746715	0.673023	0.709869	-0.161671
plsX	b1090	0.590902	0.600558	0.59573	0.00682762	0.502915	0.36514	0.434027	-0.161702
pstC	b3727	0.699713	0.804763	0.752238	0.0742816	0.581869	0.596834	0.589351	-0.162887
chpR	b2783	1.31244	1.14711	1.22977	0.116908	1.10403	1.02705	1.06554	-0.164233
aroC	b2329	0.725694	0.878037	0.801865	0.107723	0.741546	0.533635	0.637591	-0.164275
ldcC	b0186	0.652595	0.711272	0.681933	0.0414915	0.553508	0.479879	0.516693	-0.16524
yceP	b1060	1.38599	1.29983	1.34291	0.0609263	0.85831	1.4961	1.1772	-0.165704
rpsA	b0911	0.62286	0.51744	0.57015	0.0745434	0.546152	0.261646	0.403899	-0.166251
yhbH	b3203	1.10891	1.02633	1.06762	0.0583868	0.947507	0.851233	0.89937	-0.16825
fdoI	b3892	0.844575	0.87625	0.860413	0.0223978	0.915678	0.468206	0.691942	-0.16847
creB	b4398	1.02551	1.08263	1.05407	0.0403891	0.975959	0.794661	0.88531	-0.168759
fucA	b2800	1.67624	1.61723	1.64673	0.0417282	1.3835	1.57168	1.47759	-0.169144
yjgM	b4256	0.790939	0.833736	0.812338	0.0302616	0.626353	0.660026	0.643189	-0.169148
yneJ	b1526	0.616444	0.804046	0.710245	0.132655	0.643163	0.43886	0.541012	-0.169233
ychN	b1219	0.93279	1.07099	1.00189	0.097722	0.865282	0.797267	0.831274	-0.170616
rpsB	b0169	0.73457	0.697883	0.716227	0.0259417	0.647771	0.442244	0.545008	-0.171219
wcaM	b2043	1.48552	1.25291	1.36921	0.16448	1.6451	0.750357	1.19773	-0.171483
trxC	b2582	1.07795	1.19487	1.13641	0.0826733	1.17481	0.752053	0.96343	-0.172983
nrdI	b2674	0.850068	1.0252	0.937634	0.123838	0.869095	0.659969	0.764532	-0.173102
ytfA	b4205	0.900533	0.778067	0.8393	0.0865965	0.60069	0.731305	0.665997	-0.173302
yfdK	b2354	1.20891	1.12349	1.1662	0.0603985	0.986918	0.997689	0.992304	-0.173895
osmE	b1739	1.90067	2.14974	2.0252	0.176116	1.75751	1.94127	1.84939	-0.175813
yliH	b0836	1.81201	1.66926	1.74063	0.100943	1.86033	1.26925	1.56479	-0.175843
hybD	b2993	0.933289	0.961615	0.947452	0.0200298	0.823719	0.719198	0.771459	-0.175994
fepE	b0587	0.803054	0.838437	0.820745	0.0250195	0.613304	0.673856	0.64358	-0.177165
ydhZ	b1675	1.47304	1.37787	1.42545	0.0672989	1.12377	1.37244	1.24811	-0.177348
mdtL	b3710	0.827518	0.958517	0.893017	0.0926307	0.958676	0.472294	0.715485	-0.177533
ubiB	b3835	0.675903	0.760988	0.718445	0.0601638	0.557582	0.523657	0.540619	-0.177826
sprT	b2944	0.89529	0.941468	0.918379	0.0326529	0.737293	0.743702	0.740498	-0.177881
ynjF	b1758	1.05647	1.2479	1.15218	0.13536	1.25012	0.693719	0.971918	-0.180265
ybjO	b0858	1.20253	1.30582	1.25417	0.0730418	0.983413	1.16363	1.07352	-0.180655
rhaA	b3903	0.546983	0.642841	0.594912	0.0677818	0.45884	0.369547	0.414193	-0.180719
osmB	b1283	1.24441	1.43952	1.34197	0.137962	1.31496	1.00549	1.16023	-0.181737
eutT	b2459	0.965962	0.994172	0.980067	0.0199475	0.751713	0.844544	0.798129	-0.181939
clpB	b2592	1.12825	1.09817	1.11321	0.0212684	1.37251	0.489375	0.930945	-0.182265
yedJ	b1962	0.624881	0.612397	0.618639	0.00882769	0.494158	0.37605	0.435104	-0.183535
yohH	b2139	1.08469	1.30563	1.19516	0.156232	0.547035	1.47262	1.00983	-0.18533
gmd	b2053	0.852219	0.881271	0.866745	0.0205433	0.75496	0.605294	0.680127	-0.186618
rplC	b3320	1.10159	0.887949	0.99477	0.151068	0.744874	0.869796	0.807335	-0.187435
ycfS	b1113	0.691057	0.683759	0.687408	0.00516025	0.552779	0.446491	0.499635	-0.187773
ygiN	b3029	0.998155	0.882383	0.940269	0.0818636	0.738241	0.766307	0.752274	-0.187995
insH-2	b0552	1.26311	1.6214	1.44226	0.253347	2.2146	0.293863	1.25423	-0.188026
srmB	b2576	0.918497	0.857722	0.88811	0.0429743	1.06313	0.334673	0.698903	-0.189206
rpsI	b3230	1.14072	1.0305	1.08561	0.0779364	0.802167	0.989609	0.895888	-0.189724
ybgI	b0710	1.00734	0.964909	0.986124	0.0300024	0.797656	0.794802	0.796229	-0.189894
nudE	b3397	0.599863	0.628738	0.614301	0.0204183	0.419121	0.429062	0.424092	-0.190209
glpR	b3423	0.754731	0.780255	0.767493	0.0180479	0.707779	0.445583	0.576681	-0.190812
yggX	b2962	1.29368	1.44188	1.36778	0.104793	1.23899	1.11475	1.17687	-0.190903
ampE	b0111	1.21327	1.24488	1.22907	0.0223524	1.36201	0.714125	1.03807	-0.191007
entB	b0595	0.509155	0.599248	0.554202	0.0637056	0.437659	0.288169	0.362914	-0.191288
ybdB	b0597	0.987151	1.00028	0.993718	0.00928709	0.832918	0.771868	0.802393	-0.191325
yhhJ	b3485	0.519413	0.584146	0.551779	0.0457732	0.395021	0.324245	0.359633	-0.192147
ycdH	b1007	1.03058	1.22868	1.12963	0.140079	1.02569	0.849096	0.937394	-0.192238
fliN	b1946	0.765375	0.965563	0.865469	0.141554	0.853819	0.49107	0.672445	-0.193024
ulaC	b4195	0.957011	1.08875	1.02288	0.0931523	0.899825	0.759393	0.829609	-0.193271
yheO	b3346	0.683748	0.637098	0.660423	0.0329865	0.51101	0.420251	0.465631	-0.194792
envR	b3264	1.27529	1.16309	1.21919	0.0793395	1.26695	0.78064	1.02379	-0.1954
yafM	b0228	1.00232	0.986493	0.994405	0.0111899	1.03891	0.55862	0.798763	-0.195642
murB	b3972	1.4335	1.32923	1.38136	0.07373	0.76092	1.60793	1.18443	-0.196935
ybfF	b0686	0.755096	0.775395	0.765245	0.0143537	0.586843	0.548487	0.567665	-0.19758
glpG	b3424	0.578806	0.702003	0.640405	0.0871132	0.505875	0.378267	0.442071	-0.198334
sdaC	b2796	0.610913	0.572968	0.59194	0.0268312	0.422516	0.363523	0.39302	-0.19892
ypdF	b2385	0.576236	0.623169	0.599702	0.0331869	0.310756	0.488573	0.399664	-0.200038
malG	b4032	0.62877	0.669535	0.649153	0.0288254	0.483506	0.413606	0.448556	-0.200597
ascF	b2715	0.593216	0.744934	0.669075	0.107281	0.490373	0.446024	0.468198	-0.200877
ycdX	b1034	0.609458	0.762215	0.685837	0.108015	0.616216	0.351851	0.484033	-0.201803
yhbU	b3158	0.775856	0.749851	0.762854	0.0183886	0.659688	0.461906	0.560797	-0.202057
yehE	b2112	1.45386	1.30934	1.3816	0.102192	1.16047	1.19782	1.17915	-0.202449
wzb	b2061	1.29778	1.31331	1.30555	0.0109819	1.1543	1.04856	1.10143	-0.204115
luxS	b2687	0.933067	1.03038	0.981726	0.068814	0.848404	0.706345	0.777374	-0.204351
yihI	b3866	0.770141	0.69333	0.731735	0.0543139	0.648247	0.406493	0.52737	-0.204365
rplL	b3986	0.942777	0.881098	0.911938	0.0436136	0.945421	0.467179	0.7063	-0.205637
mreD	b3249	1.08056	1.23736	1.15896	0.110876	1.42917	0.475197	0.952186	-0.206777
ybcO	b0549	1.02481	1.15423	1.08952	0.0915132	0.905398	0.855516	0.880457	-0.209067
phoB	b0399	1.38554	1.51942	1.45248	0.094663	1.10164	1.38262	1.24213	-0.210347
nuoJ	b2280	0.912679	0.929125	0.920902	0.0116289	1.14334	0.276954	0.710147	-0.210755
galU	b1236	1.54672	1.40777	1.47725	0.0982586	1.36559	1.16737	1.26648	-0.210766
rluD	b2594	1.44964	1.42611	1.43788	0.0166361	1.49858	0.955505	1.22704	-0.210837
sulA	b0958	1.34175	1.3353	1.33853	0.0045585	1.2221	1.02726	1.12468	-0.213844
ybbK	b0489	1.75989	1.67063	1.71526	0.0631135	2.30714	0.694721	1.50093	-0.214332
ydjJ	b1774	1.70507	1.46934	1.5872	0.166683	1.2934	1.45007	1.37173	-0.215468
yqaD	b2658	1.30998	1.23801	1.274	0.0508902	0.94536	1.17153	1.05844	-0.215555
folX	b2303	1.32933	1.08202	1.20567	0.174875	0.943455	1.03665	0.990052	-0.215622
ybfM	b0681	0.790972	0.759313	0.775142	0.0223861	0.688642	0.42943	0.559036	-0.216106
ccmG	b2195	1.0253	1.14876	1.08703	0.0873029	0.80997	0.931661	0.870816	-0.216213
ygdK	b2811	0.915589	1.06321	0.989397	0.104381	0.686356	0.859252	0.772804	-0.216593
yafN	b0232	1.64683	1.6422	1.64452	0.00327543	1.67516	1.17941	1.42729	-0.21723
yeaC	b1777	0.97365	0.902424	0.938037	0.050364	0.49638	0.945136	0.720758	-0.217279
acrB	b0462	1.43256	1.41223	1.42239	0.0143703	1.24339	1.16634	1.20487	-0.217526
yfaP	b2225	0.660481	0.645303	0.652892	0.0107324	0.543269	0.327323	0.435296	-0.217595
xylE	b4031	0.986209	1.06276	1.02449	0.0541333	1.14246	0.470206	0.806335	-0.218152
insH-1	b0259	1.38101	1.53618	1.4586	0.109719	2.18556	0.292928	1.23924	-0.219352
entE	b0594	0.500049	0.534115	0.517082	0.0240887	0.363005	0.231614	0.297309	-0.219772
insH-11	b3505	1.13681	1.37703	1.25692	0.169861	1.86067	0.213475	1.03707	-0.219843
yfgJ	b2510	1.49822	1.53155	1.51489	0.0235665	1.15461	1.43492	1.29477	-0.220116
ccmC	b2199	0.535117	0.704191	0.619654	0.119554	0.573573	0.22522	0.399397	-0.220257
yiaL	b3576	1.27064	1.27699	1.27381	0.00449229	1.18557	0.920885	1.05323	-0.220587
yqaE	b2666	1.04193	1.2566	1.14926	0.151797	1.11497	0.742155	0.928564	-0.220699
rzpR	b1362	1.18395	1.2451	1.21452	0.0432364	1.10514	0.87885	0.991997	-0.222526
yrbC	b3192	0.992983	0.975841	0.984412	0.0121212	0.721016	0.802667	0.761841	-0.222571
mrcA	b3396	1.1412	1.2093	1.17525	0.048152	0.630517	1.27443	0.952474	-0.222776
thiF	b3992	0.756539	0.858263	0.807401	0.0719298	0.553489	0.615023	0.584256	-0.223145
yfbV	b2295	1.11316	1.08902	1.10109	0.0170735	0.813595	0.940983	0.877289	-0.223799
cpxR	b3912	1.72378	1.41252	1.56815	0.220093	1.2693	1.41634	1.34282	-0.225326
htpX	b1829	0.735066	0.715219	0.725143	0.0140339	0.650972	0.347483	0.499227	-0.225915
rpsG	b3341	0.971651	0.868653	0.920152	0.0728305	0.720883	0.66739	0.694137	-0.226015
mog	b0009	0.858907	0.894237	0.876572	0.024982	0.845016	0.454545	0.64978	-0.226791
thiE	b3993	0.768264	0.957686	0.862975	0.133941	0.69862	0.573074	0.635847	-0.227128
ygfM	b2880	1.22541	1.19442	1.20992	0.0219145	1.37092	0.59397	0.982443	-0.227473
pheS	b1714	0.698544	0.681564	0.690054	0.012006	0.609377	0.314276	0.461827	-0.228227
fliG	b1939	0.691108	0.908779	0.799944	0.153917	0.636721	0.504325	0.570523	-0.229421
pepA	b4260	0.527367	0.552881	0.540124	0.0180408	0.197198	0.424138	0.310668	-0.229456
nusA	b3169	0.648855	0.556718	0.602787	0.0651508	0.485212	0.261209	0.373211	-0.229576
yejL	b2187	1.26047	1.18695	1.22371	0.0519891	0.642968	1.34457	0.993769	-0.229939
ydcC	b1460	2.062	1.58646	1.82423	0.336257	2.33958	0.848992	1.59429	-0.229943
yqgE	b2948	0.854693	0.914522	0.884608	0.0423061	0.697474	0.610914	0.654194	-0.230413
yhhI	b3484	2.09985	1.71987	1.90986	0.268691	2.3497	1.00665	1.67818	-0.231684
ycgL	b1179	1.67198	1.50857	1.59028	0.115554	1.56874	1.14803	1.35839	-0.231889
emrA	b2685	0.754021	0.778509	0.766265	0.0173157	0.673987	0.391679	0.532833	-0.233431
chbG	b1733	1.50205	1.73332	1.61768	0.163534	1.31884	1.4496	1.38422	-0.233462
vsr	b1960	0.926948	1.05643	0.991687	0.0915545	0.868518	0.64738	0.757949	-0.233738
yedX	b1970	0.774306	0.935614	0.85496	0.114062	0.618728	0.621741	0.620235	-0.234725
yadR	b0156	0.664297	0.847072	0.755685	0.129242	0.564719	0.476103	0.520411	-0.235274
acpS	b2563	1.37638	1.43197	1.40417	0.0393046	1.24793	1.08987	1.1689	-0.235277
yzgL	b3427	1.10206	0.985005	1.04353	0.0827691	0.784851	0.831135	0.807993	-0.235538
thiQ	b0066	0.686428	0.774547	0.730487	0.0623096	0.469058	0.520683	0.494871	-0.235617
gapA	b1779	0.875194	0.656081	0.765637	0.154937	0.625097	0.432949	0.529023	-0.236614
	b1367	1.21514	1.08343	1.14928	0.0931296	0.66184	1.1632	0.912521	-0.236762
yhhM	b3467	1.57103	1.53909	1.55506	0.0225897	1.3915	1.24504	1.31827	-0.236791
narH	b1225	0.748441	0.706887	0.727664	0.0293827	0.488911	0.492564	0.490737	-0.236927
gatZ	b2095	0.695794	1.48358	1.08969	0.557046	0.829375	0.872764	0.851069	-0.238616
frwD	b3953	1.23063	1.37526	1.30295	0.102269	1.00761	1.12022	1.06392	-0.239033
frwC	b3949	1.38246	1.65362	1.51804	0.19174	1.03557	1.52226	1.27891	-0.239131
idi	b2889	1.1122	1.05321	1.08271	0.0417173	0.876817	0.809766	0.843292	-0.239414
ycdW	b1033	0.571475	0.571791	0.571633	0.000223235	0.422761	0.240828	0.331795	-0.239839
tnaB	b3709	1.8205	1.92708	1.87379	0.075364	1.76301	1.50342	1.63322	-0.240575
yfiP	b2583	0.851307	0.862104	0.856705	0.0076348	0.596231	0.634841	0.615536	-0.241169
insH-4	b1331	1.40672	1.57345	1.49009	0.117895	2.20535	0.292412	1.24888	-0.241207
cysW	b2423	1.28112	1.32982	1.30547	0.0344349	1.10253	1.02529	1.06391	-0.241561
ybcI	b0527	0.717946	0.860126	0.789036	0.100536	0.552252	0.542155	0.547204	-0.241833
lexA	b4043	0.915878	0.957916	0.936897	0.0297253	0.703226	0.683423	0.693325	-0.243573
	b3372	0.888554	0.925302	0.906928	0.0259854	0.771566	0.554673	0.663119	-0.243809
nfi	b3998	0.699339	0.738366	0.718852	0.0275964	0.553563	0.394623	0.474093	-0.244759
yciE	b1257	1.54414	1.62572	1.58493	0.0576912	1.2263	1.45335	1.33982	-0.245107
fliI	b1941	0.636407	0.814979	0.725693	0.12627	0.652496	0.308108	0.480302	-0.24539
hyfG	b2487	0.776823	0.848689	0.812756	0.0508165	0.637239	0.497374	0.567306	-0.245449
holE	b1842	1.45726	1.51718	1.48722	0.0423696	1.32109	1.16127	1.24118	-0.246035
rhaR	b3906	1.00411	1.26425	1.13418	0.183945	0.839634	0.936223	0.887928	-0.246248
narY	b1467	0.597906	0.717772	0.657839	0.0847578	0.413509	0.407713	0.410611	-0.247229
yrdB	b3280	1.11461	1.15071	1.13266	0.0255309	0.859847	0.910896	0.885371	-0.247287
yidQ	b3688	0.755493	0.798664	0.777078	0.030527	0.54385	0.513889	0.528869	-0.248209
yecD	b1867	0.873727	1.06147	0.967598	0.132752	0.854345	0.584089	0.719217	-0.24838
insH-8	b2192	1.34529	1.5924	1.46884	0.174733	2.14378	0.297116	1.22045	-0.248396
ypjK	b2635	1.1508	1.25188	1.20134	0.0714743	0.933468	0.972208	0.952838	-0.2485
lolA	b0891	1.08691	1.00718	1.04705	0.0563783	0.932633	0.664121	0.798377	-0.248672
tpx	b1324	1.6176	1.55727	1.58743	0.0426584	1.15098	1.52485	1.33792	-0.249515
ydgK	b1626	0.900438	0.794021	0.84723	0.0752482	0.672266	0.519547	0.595907	-0.251323
apaH	b0049	0.875723	0.88781	0.881766	0.00854651	0.732118	0.528325	0.630221	-0.251545
recE	b1350	1.68017	1.29681	1.48849	0.271078	1.71641	0.75742	1.23691	-0.251579
rplD	b3319	1.25227	1.00012	1.1262	0.178299	0.812316	0.936785	0.87455	-0.251646
ugpQ	b3449	1.10928	1.19566	1.15247	0.0610797	0.879022	0.922374	0.900698	-0.251769
rnd	b1804	0.815675	0.82961	0.822643	0.00985383	0.68466	0.457019	0.570839	-0.251804
narP	b2193	0.787901	0.978161	0.883031	0.134534	0.804802	0.457382	0.631092	-0.251939
gmk	b3648	1.57841	1.37134	1.47488	0.146416	1.9166	0.528655	1.22263	-0.252247
folC	b2315	1.27111	1.25813	1.26462	0.00917421	1.18701	0.836725	1.01187	-0.252754
rfaK	b3623	2.0432	1.63993	1.84156	0.285154	1.72209	1.45469	1.58839	-0.253177
grxA	b0849	1.08739	1.04858	1.06798	0.0274472	0.933733	0.695618	0.814676	-0.253308
lpxD	b0179	0.858425	0.707367	0.782896	0.106814	0.62947	0.42939	0.52943	-0.253466
znuA	b1857	0.788727	0.879657	0.834192	0.0642973	0.57844	0.581059	0.579749	-0.254443
araD	b0061	0.881411	0.821717	0.851564	0.0422098	0.559518	0.634029	0.596774	-0.25479
dnaC	b4361	1.02359	1.06158	1.04259	0.0268599	1.03621	0.539108	0.78766	-0.254928
exbD	b3005	1.15629	1.14657	1.15143	0.00687314	0.867831	0.923752	0.895792	-0.255634
yhcB	b3233	1.08995	1.20252	1.14623	0.0795986	0.92137	0.85873	0.89005	-0.256181
hslR	b3400	0.983339	1.0634	1.02337	0.05661	0.761611	0.772732	0.767172	-0.256197
prmA	b3259	0.855985	0.871132	0.863558	0.0107106	0.664273	0.549837	0.607055	-0.256503
insH-3	b0656	1.39356	1.52594	1.45975	0.0936081	2.10719	0.299005	1.2031	-0.256654
sgbH	b3581	1.02927	1.28799	1.15863	0.182946	0.927804	0.875471	0.901638	-0.256994
rzpD	b0556	1.25086	1.15734	1.2041	0.0661315	1.0857	0.808361	0.947032	-0.25707
hemN	b3867	0.772313	0.697799	0.735056	0.0526896	0.514777	0.441001	0.477889	-0.257167
dsbA	b3860	0.707611	0.669493	0.688552	0.0269534	0.573473	0.288956	0.431214	-0.257337
tynA	b1386	0.789107	0.824147	0.806627	0.0247765	0.582771	0.515519	0.549145	-0.257482
potI	b0857	0.596042	0.823294	0.709668	0.160691	0.468084	0.435249	0.451666	-0.258001
yphB	b2544	0.717854	0.759868	0.738861	0.0297079	0.648641	0.312676	0.480659	-0.258202
fepG	b0589	0.733077	0.876494	0.804785	0.101411	0.495402	0.596356	0.545879	-0.258906
queA	b0405	0.928176	0.987444	0.95781	0.0419084	0.936066	0.460845	0.698456	-0.259355
dinI	b1061	1.53593	1.52528	1.5306	0.00753243	1.4154	1.12679	1.2711	-0.259509
ydfU	b1560	0.649927	0.753803	0.701865	0.0734515	0.53677	0.347042	0.441906	-0.259959
yhhK	b3459	0.990349	1.12592	1.05814	0.0958659	0.786121	0.81003	0.798076	-0.260061
ygiV	b3023	1.25216	1.40362	1.32789	0.107097	0.935683	1.19852	1.0671	-0.260789
lpxH	b0524	0.895262	0.806362	0.850812	0.062862	0.634952	0.544069	0.589511	-0.261301
recR	b0472	0.934784	0.954539	0.944661	0.0139692	0.797001	0.568519	0.68276	-0.261901
cusA	b0575	0.686891	0.87706	0.781976	0.13447	0.50965	0.529128	0.519389	-0.262587
menB	b2262	0.850013	0.87857	0.864291	0.0201927	0.862043	0.34133	0.601687	-0.262604
gspM	b3334	1.78338	1.84966	1.81652	0.0468633	1.65539	1.45177	1.55358	-0.262944
ydfT	b1559	0.677728	0.690958	0.684343	0.00935487	0.487242	0.353732	0.420487	-0.263856
dnaK	b0014	1.18608	1.08722	1.13665	0.0699062	1.29191	0.453035	0.872472	-0.264175
elaB	b2266	1.1105	1.18531	1.14791	0.052902	0.920399	0.84683	0.883615	-0.264292
bioF	b0776	0.756694	0.855156	0.805925	0.0696236	0.544665	0.538288	0.541476	-0.264449
ycfN	b1106	1.50968	1.60516	1.55742	0.0675109	1.33488	1.25079	1.29283	-0.264586
	b4250	1.39831	1.24636	1.32233	0.107448	0.978965	1.13652	1.05774	-0.264591
yceI	b1056	1.09885	0.997396	1.04812	0.0717391	0.915909	0.64887	0.782389	-0.265734
insH-5	b1370	1.22883	1.41148	1.32015	0.129149	1.76985	0.338916	1.05438	-0.265774
mutT	b0099	0.72475	1.51267	1.11871	0.557142	0.943191	0.762628	0.852909	-0.265799
phoU	b3724	1.52771	1.59522	1.56146	0.0477398	1.31282	1.27839	1.29561	-0.265856
ydaT	b1358	1.62851	1.5114	1.56995	0.0828114	1.14583	1.46108	1.30345	-0.266499
yfgC	b2494	0.821884	0.832808	0.827346	0.00772481	0.691788	0.429685	0.560736	-0.26661
zitB	b0752	0.802875	0.950136	0.876505	0.10413	0.655049	0.562405	0.608727	-0.267778
yedY	b1971	0.769081	0.818092	0.793586	0.0346554	0.604505	0.445909	0.525207	-0.268379
glnG	b3868	0.601318	0.715282	0.6583	0.0805849	0.445309	0.334049	0.389679	-0.268621
	b1898	1.67868	1.31798	1.49833	0.255057	1.44726	1.01182	1.22954	-0.268791
pheT	b1713	0.65879	0.633816	0.646303	0.0176592	0.468637	0.285585	0.377111	-0.269192
cheZ	b1881	1.01743	1.03395	1.02569	0.0116842	0.909936	0.602384	0.75616	-0.269531
ydiL	b1689	0.976976	0.921341	0.949158	0.03934	0.64204	0.714884	0.678462	-0.270696
yfhL	b2562	1.2584	1.15438	1.20639	0.0735501	0.861427	1.00795	0.934688	-0.271703
malQ	b3416	0.578189	0.680152	0.62917	0.0720988	0.359099	0.355502	0.3573	-0.27187
insH-6	b1994	1.43373	1.70857	1.57115	0.194343	2.33906	0.259041	1.29905	-0.272097
ulaD	b4196	0.654868	0.738191	0.69653	0.0589184	0.457886	0.39086	0.424373	-0.272156
yiiU	b3928	0.975681	1.02756	1.00162	0.0366867	0.784911	0.673771	0.729341	-0.272282
yedZ	b1972	0.904172	0.805292	0.854732	0.0699188	0.751651	0.41276	0.582206	-0.272526
yjbA	b4030	0.802839	0.877218	0.840029	0.052594	0.521393	0.613426	0.56741	-0.272619
yliG	b0835	0.958053	1.03728	0.997668	0.0560243	0.770017	0.679884	0.724951	-0.272718
nuoI	b2281	1.29818	1.05848	1.17833	0.169492	1.12185	0.687926	0.904886	-0.273446
fliY	b1920	0.816562	0.923389	0.869976	0.0755381	0.768839	0.423605	0.596222	-0.273754
glvB	b3682	0.965736	1.10729	1.03651	0.100094	0.823767	0.701115	0.762441	-0.274072
gmhB	b0200	0.996841	0.99109	0.993966	0.00406654	0.824872	0.613919	0.719395	-0.27457
sseB	b2522	1.02979	0.880435	0.955112	0.10561	0.80406	0.556482	0.680271	-0.274841
yidI	b3677	1.1027	0.969495	1.0361	0.0941905	0.780017	0.740329	0.760173	-0.275925
yciB	b1254	1.14087	1.11638	1.12862	0.0173116	0.867134	0.834935	0.851034	-0.27759
ydjK	b1775	2.4454	2.40597	2.42569	0.0278842	1.52207	2.77263	2.14735	-0.278336
ccmB	b2200	0.949692	1.06015	1.00492	0.0781085	0.789668	0.661505	0.725586	-0.279336
glnQ	b0809	0.67662	0.821893	0.749257	0.102723	0.442265	0.496822	0.469543	-0.279713
ygjF	b3068	0.822135	0.865225	0.84368	0.0304693	0.612853	0.513596	0.563224	-0.280456
yccF	b0961	0.927634	1.12859	1.02811	0.1421	0.816029	0.679028	0.747528	-0.280585
panE	b0425	0.702196	0.88128	0.791738	0.126631	0.560882	0.459221	0.510051	-0.281687
gspK	b3332	1.12659	1.08628	1.10644	0.0284997	1.03418	0.611599	0.822888	-0.283549
frvA	b3900	1.09172	0.988945	1.04033	0.0726738	0.842025	0.671342	0.756684	-0.28365
entA	b0596	0.72416	0.779722	0.751941	0.0392881	0.598268	0.336046	0.467157	-0.284784
pstA	b3726	0.734795	0.794404	0.7646	0.0421495	0.584802	0.374744	0.479773	-0.284827
purU	b1232	0.753156	0.883943	0.81855	0.0924797	0.563318	0.50391	0.533614	-0.284935
ycfM	b1105	0.938213	1.16693	1.05257	0.16173	0.866034	0.669016	0.767525	-0.285049
ypeA	b2434	1.47457	1.64054	1.55755	0.117354	1.44657	1.09798	1.27227	-0.285281
marB	b1532	1.64243	1.7928	1.71762	0.106334	1.52624	1.33773	1.43199	-0.285627
yhaH	b3103	1.43295	1.46302	1.44798	0.0212579	1.2152	1.10863	1.16191	-0.286072
astA	b1747	0.64357	0.729447	0.686509	0.0607241	0.437784	0.361978	0.399881	-0.286628
insH-10	b3218	1.29045	1.57119	1.43082	0.198514	1.99732	0.290636	1.14398	-0.286843
ftsZ	b0095	0.727929	0.668254	0.698092	0.042196	0.541954	0.280301	0.411128	-0.286964
livJ	b3460	0.796153	0.929513	0.862833	0.0942999	0.628182	0.523134	0.575658	-0.287175
envY	b0566	1.02426	1.17262	1.09844	0.104909	0.86195	0.760206	0.811078	-0.287363
pyrH	b0171	0.719413	0.65832	0.688866	0.0431991	0.468155	0.334694	0.401425	-0.287441
yfdT	b2363	1.72324	1.73044	1.72684	0.00509086	1.40158	1.47561	1.43859	-0.288246
yjiW	b4347	0.83245	0.861187	0.846818	0.0203199	0.368721	0.746193	0.557457	-0.289361
ydfR	b1555	1.74266	1.46577	1.60422	0.195793	1.22612	1.40257	1.31434	-0.289874
slp	b3506	1.49868	1.37146	1.43507	0.0899544	1.28454	1.00491	1.14473	-0.290343
ygcF	b2777	1.23223	1.2154	1.22382	0.0118965	0.963198	0.902968	0.933083	-0.290732
sixA	b2340	1.12058	1.04987	1.08523	0.05	0.750338	0.836139	0.793239	-0.291987
chbR	b1735	2.01901	2.17601	2.09751	0.111017	1.86048	1.74877	1.80463	-0.292886
atoE	b2223	0.688529	0.684396	0.686462	0.00292224	0.428623	0.358076	0.393349	-0.293113
mhpE	b0352	0.885315	0.98662	0.935967	0.0716337	0.669315	0.615123	0.642219	-0.293748
flgA	b1072	1.51096	1.41162	1.46129	0.0702412	1.41965	0.912004	1.16583	-0.295464
cusF	b0573	1.18836	1.34522	1.26679	0.110914	1.00032	0.941851	0.971086	-0.295706
chpB	b4225	0.817423	0.959155	0.888289	0.100219	0.669716	0.515155	0.592436	-0.295854
uxaA	b3091	1.05425	1.12781	1.09103	0.0520105	0.745763	0.844405	0.795084	-0.295948
ymcB	b0985	1.25755	1.30931	1.28343	0.0365961	1.01577	0.958825	0.987297	-0.296131
yjgA	b4234	1.09062	1.2638	1.17721	0.122455	0.864625	0.896958	0.880791	-0.296415
	b1416	1.87928	1.90661	1.89295	0.0193281	1.58499	1.6078	1.5964	-0.296551
melB	b4120	0.598553	0.691214	0.644884	0.0655214	0.34974	0.346767	0.348253	-0.29663
ycdS	b1024	1.50801	1.48296	1.49549	0.0177075	1.18957	1.20806	1.19882	-0.296668
yohM	b2106	1.25205	1.10283	1.17744	0.105514	0.905497	0.855778	0.880638	-0.296804
ygjD	b3064	0.794597	0.9553	0.874948	0.113634	0.705162	0.450553	0.577858	-0.29709
	b3007	1.59377	1.50654	1.55016	0.0616792	1.15341	1.35175	1.25258	-0.29758
ygbL	b2738	0.586274	1.39179	0.989034	0.569588	0.69803	0.683814	0.690922	-0.298112
emrK	b2368	1.4381	1.43016	1.43413	0.00561042	1.08165	1.18981	1.13573	-0.2984
aaeR	b3243	0.675877	0.805815	0.740846	0.0918799	0.559322	0.325535	0.442429	-0.298417
frr	b0172	1.00293	0.813664	0.908299	0.133834	0.754703	0.463804	0.609254	-0.299045
mdoH	b1049	0.992957	0.977367	0.985162	0.0110238	0.750748	0.620743	0.685745	-0.299417
yegT	b2098	0.658269	0.751963	0.705116	0.0662512	0.396482	0.412999	0.404741	-0.300375
murP	b2429	0.740195	0.944765	0.84248	0.144653	0.539863	0.543647	0.541755	-0.300725
aceF	b0115	0.670108	0.610465	0.640286	0.0421736	0.449585	0.228678	0.339132	-0.301155
ygcO	b2767	1.26151	1.26436	1.26294	0.00201651	0.88911	1.03062	0.959864	-0.303075
wcaB	b2058	1.07077	1.14541	1.10809	0.0527817	1.15849	0.451304	0.804895	-0.303194
yqcB	b2791	0.773134	0.852601	0.812867	0.056192	0.49784	0.519997	0.508918	-0.303949
ydhD	b1654	1.00962	1.05662	1.03312	0.033235	0.734005	0.72401	0.729008	-0.304111
nuoC	b2286	0.659164	0.587463	0.623313	0.0507001	0.343635	0.294623	0.319129	-0.304185
ydaN	b1342	0.78102	0.822015	0.801517	0.0289875	0.533543	0.460068	0.496805	-0.304712
sgcQ	b4303	0.919589	0.965267	0.942428	0.032299	0.922716	0.352209	0.637462	-0.304965
ymgD	b1171	1.16244	1.15778	1.16011	0.00329593	0.810808	0.898137	0.854472	-0.30564
tsf	b0170	0.81737	0.746203	0.781786	0.0503226	0.569491	0.381864	0.475677	-0.306109
fecC	b4289	0.937669	1.01162	0.974642	0.0522876	0.722676	0.614335	0.668505	-0.306137
chbF	b1734	2.02019	1.93947	1.97983	0.0570834	1.54909	1.79789	1.67349	-0.306337
frmR	b0357	1.13936	1.38158	1.26047	0.171281	0.942135	0.965586	0.953861	-0.306609
yjiO	b4337	0.615207	0.682573	0.64889	0.0476348	0.45531	0.228311	0.34181	-0.30708
insH-7	b2030	1.29726	1.7047	1.50098	0.288104	2.09873	0.288516	1.19363	-0.307356
yqgF	b2949	1.13397	1.32917	1.23157	0.138027	0.873094	0.97474	0.923917	-0.307654
pflA	b0902	0.933128	0.854369	0.893749	0.055691	0.58384	0.586855	0.585348	-0.308401
ydhI	b1643	1.01585	1.0464	1.03112	0.0216001	0.447925	0.997154	0.72254	-0.308583
	b0519	1.30326	1.52345	1.41336	0.1557	1.21243	0.996469	1.10445	-0.308907
yheU	b3354	0.989304	1.15324	1.07127	0.115919	0.760499	0.763911	0.762205	-0.309066
yeaA	b1778	0.863998	0.802316	0.833157	0.0436157	0.531938	0.516103	0.52402	-0.309137
yibL	b3602	1.06952	1.37232	1.22092	0.214112	0.920085	0.903344	0.911714	-0.309204
mdaB	b3028	1.05866	0.989696	1.02418	0.0487671	0.811002	0.618882	0.714942	-0.309237
aspA	b4139	0.638637	0.532156	0.585396	0.0752934	0.330562	0.221659	0.27611	-0.309286
argO	b2923	1.00785	1.01032	1.00908	0.00174293	0.637383	0.760482	0.698933	-0.310152
yhfY	b3382	1.03176	1.01624	1.024	0.0109746	0.746129	0.679619	0.712874	-0.311124
fadH	b3081	0.788611	0.972436	0.880524	0.129984	0.572063	0.564163	0.568113	-0.31241
cca	b3056	0.787206	0.860215	0.82371	0.0516253	0.588509	0.433736	0.511123	-0.312588
yieF	b3713	1.22776	0.989872	1.10881	0.16821	0.823296	0.767989	0.795642	-0.313172
insF-5	b2089	1.13492	1.4104	1.27266	0.194796	0.804588	1.11273	0.958661	-0.313999
hycB	b2724	1.08195	1.0568	1.06937	0.0177856	0.795443	0.715253	0.755348	-0.314027
prmC	b1212	1.46643	1.54498	1.5057	0.0555438	1.45168	0.930911	1.1913	-0.314407
	b3763	1.27625	1.17432	1.22528	0.072076	1.05168	0.769733	0.910707	-0.314574
npr	b3206	2.2769	2.24182	2.25936	0.0248049	2.12209	1.76726	1.94468	-0.314689
trxB	b0888	0.618086	0.600771	0.609429	0.0122436	0.245499	0.34123	0.293364	-0.316065
entF	b0586	0.773151	0.869241	0.821196	0.0679456	0.602695	0.40573	0.504212	-0.316983
ybgE	b0735	1.27677	1.28853	1.28265	0.00831757	1.06814	0.861642	0.96489	-0.317763
yqjD	b3098	1.16699	1.2144	1.19069	0.0335297	1.03606	0.708449	0.872254	-0.318441
insA-3	b0275	0.978383	1.04688	1.01263	0.0484365	0.481573	0.906458	0.694015	-0.318617
cchA	b2457	1.00847	1.23214	1.12031	0.158156	0.877501	0.725876	0.801688	-0.31862
hyaD	b0975	0.79942	1.09819	0.948804	0.211262	0.656679	0.603509	0.630094	-0.31871
	b2974	1.51429	1.36532	1.43981	0.105334	1.0222	1.21994	1.12107	-0.318738
acnB	b0118	1.06754	1.069	1.06827	0.00103509	1.15949	0.338871	0.749179	-0.319091
xseB	b0422	1.54717	1.28291	1.41504	0.186861	1.25308	0.938806	1.09594	-0.319096
fabA	b0954	1.009	0.883768	0.946383	0.0885509	0.948193	0.306101	0.627147	-0.319236
insH-9	b2982	1.34111	1.52273	1.43192	0.128427	1.96708	0.258232	1.11266	-0.319265
hycD	b2722	0.910134	0.92093	0.915532	0.00763411	0.672049	0.516666	0.594358	-0.321174
	b0609	1.20251	1.27619	1.23935	0.0520969	0.985467	0.850699	0.918083	-0.321265
surA	b0053	0.923188	0.89009	0.906639	0.0234034	0.619196	0.551387	0.585291	-0.321348
trmH	b3651	0.873955	0.908338	0.891146	0.0243128	0.700238	0.437055	0.568647	-0.3225
hslV	b3932	0.953074	0.934915	0.943994	0.0128408	0.55418	0.687895	0.621038	-0.322957
yegU	b2099	1.02304	1.0815	1.05227	0.0413358	0.658912	0.799635	0.729274	-0.322993
ytjC	b4395	0.903123	1.159	1.03106	0.180934	0.644268	0.770871	0.70757	-0.323494
yjbE	b4026	1.1455	1.21026	1.17788	0.0457937	0.741068	0.966606	0.853837	-0.324044
ybjG	b0841	1.16356	1.05008	1.10682	0.0802449	0.808135	0.756884	0.782509	-0.324307
yffH	b2467	0.782711	0.942279	0.862495	0.112832	0.624807	0.450123	0.537465	-0.32503
	b3109	0.874318	0.977876	0.926097	0.0732259	0.588702	0.61234	0.600521	-0.325576
yehD	b2111	1.5991	1.52185	1.56048	0.0546233	1.27229	1.19702	1.23465	-0.325822
yphH	b2550	0.620591	1.35742	0.989004	0.521015	0.86787	0.454273	0.661071	-0.327933
yaaJ	b0007	0.570692	0.758324	0.664508	0.132676	0.323617	0.349377	0.336497	-0.328011
fabD	b1092	0.977398	1.003	0.990199	0.0181039	0.435042	0.888805	0.661924	-0.328275
yihA	b3865	0.909144	0.747401	0.828273	0.11437	0.552628	0.447244	0.499936	-0.328336
ydhA	b1639	1.71032	1.72453	1.71742	0.0100496	1.3238	1.45127	1.38754	-0.329885
oppC	b1245	0.802332	0.856576	0.829454	0.0383563	0.647878	0.350771	0.499325	-0.330129
nirB	b3365	1.45971	1.33636	1.39803	0.087226	1.04636	1.08877	1.06756	-0.330469
kdsA	b1215	1.00645	1.07171	1.03908	0.0461473	0.727705	0.687613	0.707659	-0.33142
rbsR	b3753	1.42025	1.51659	1.46842	0.0681195	1.24009	1.03388	1.13698	-0.331436
ynhG	b1678	0.736462	0.744983	0.740723	0.00602481	0.422382	0.395258	0.40882	-0.331903
insF-3	b0541	1.10281	1.13383	1.11832	0.0219374	0.683308	0.887624	0.785466	-0.332855
yceO	b1058	1.31115	1.22964	1.27039	0.057642	0.605182	1.26988	0.937529	-0.332865
yfgH	b2505	0.995214	0.90464	0.949927	0.064045	0.546357	0.687715	0.617036	-0.332891
metH	b4019	1.46092	1.50073	1.48083	0.0281516	1.38679	0.908616	1.1477	-0.333124
ycaL	b0909	1.19144	1.17341	1.18243	0.0127468	0.907799	0.789581	0.84869	-0.333738
degP	b0161	0.797591	0.835313	0.816452	0.0266738	0.601571	0.363765	0.482668	-0.333784
ycbQ	b0938	1.0457	1.02383	1.03476	0.0154672	0.778235	0.622261	0.700248	-0.334516
yeeX	b2007	1.63702	1.32569	1.48136	0.220142	1.36395	0.929356	1.14665	-0.334703
lldR	b3604	0.805751	1.03922	0.922486	0.165088	0.76168	0.412554	0.587117	-0.335369
ygjM	b3082	1.14732	1.0756	1.11146	0.0507118	0.724684	0.827409	0.776047	-0.335416
cusR	b0571	0.771088	0.909462	0.840275	0.0978454	0.526843	0.482381	0.504612	-0.335663
trpC	b1262	1.23497	1.35252	1.29375	0.0831183	1.00555	0.908422	0.956985	-0.336763
modE	b0761	1.14001	1.39466	1.26733	0.180065	1.36221	0.498802	0.930506	-0.336828
talA	b2464	0.852485	0.947327	0.899906	0.067064	0.636295	0.489687	0.562991	-0.336915
cyoC	b0430	0.975729	0.811314	0.893521	0.116259	0.703644	0.409307	0.556476	-0.337046
eutE	b2455	0.868453	1.03062	0.949535	0.114668	0.627262	0.593116	0.610189	-0.339346
otsB	b1897	0.951562	0.93636	0.943961	0.0107494	0.743139	0.465263	0.604201	-0.33976
yohJ	b2141	1.6958	1.74242	1.71911	0.032964	1.34413	1.41324	1.37868	-0.340429
mscS	b2924	0.745057	0.846139	0.795598	0.0714756	0.507492	0.401739	0.454615	-0.340982
ubiG	b2232	0.91558	0.766002	0.840791	0.105768	0.601187	0.397816	0.499501	-0.34129
mrr	b4351	0.760739	0.896944	0.828842	0.0963118	0.59857	0.376533	0.487552	-0.34129
tsr	b4355	0.817366	0.845605	0.831485	0.0199677	0.571359	0.408815	0.490087	-0.341399
insE-1	b0298	1.08155	1.06876	1.07516	0.00904682	0.417334	1.04764	0.732487	-0.342671
yhdN	b3293	1.19229	1.07574	1.13402	0.0824089	0.602211	0.980414	0.791312	-0.342704
yccT	b0964	0.887965	1.01036	0.949163	0.0865475	0.665598	0.546937	0.606267	-0.342895
ygaM	b2672	0.984575	1.16336	1.07397	0.12642	0.77152	0.689559	0.730539	-0.343428
dedD	b2314	1.04235	1.21113	1.12674	0.119342	1.19162	0.373133	0.782375	-0.344363
metQ	b0197	1.00163	0.915786	0.95871	0.0607034	0.796473	0.431651	0.614062	-0.344648
aat	b0885	0.97428	1.10514	1.03971	0.0925314	0.959644	0.430357	0.695	-0.344709
yaeR	b0187	1.16313	1.24745	1.20529	0.0596257	0.971636	0.748788	0.860212	-0.345075
ftsL	b0083	1.22241	1.24796	1.23519	0.0180668	0.990503	0.789389	0.889946	-0.34524
upp	b2498	1.02761	0.826942	0.927277	0.141896	0.687295	0.476305	0.5818	-0.345477
ybgS	b0753	1.16424	1.00786	1.08605	0.110579	1.06125	0.417712	0.739481	-0.346568
flgD	b1075	1.3768	1.28381	1.33031	0.0657481	1.5744	0.392958	0.983681	-0.346625
truB	b3166	1.01858	0.936636	0.977608	0.0579442	0.5746	0.686851	0.630726	-0.346883
yfiF	b2581	0.772269	0.861782	0.817025	0.0632951	0.495475	0.441957	0.468716	-0.348309
yghB	b3009	1.1272	1.14703	1.13711	0.0140253	0.803947	0.772771	0.788359	-0.348755
ycaO	b0905	1.10682	0.97173	1.03927	0.0955215	0.656671	0.723568	0.69012	-0.349154
galP	b2943	0.651899	0.679514	0.665706	0.0195264	0.362274	0.270741	0.316508	-0.349199
glmM	b3176	0.738874	0.867409	0.803141	0.0908881	0.525134	0.380929	0.453032	-0.350109
cysQ	b4214	1.0921	1.16658	1.12934	0.0526646	0.808425	0.748773	0.778599	-0.350741
yjfF	b4231	0.819138	0.732646	0.775892	0.0611587	0.479707	0.370472	0.425089	-0.350802
fdoH	b3893	1.17374	0.981024	1.07738	0.136274	0.968326	0.484778	0.726552	-0.350832
coaD	b3634	1.03426	1.16712	1.10069	0.0939435	0.893389	0.605505	0.749447	-0.351245
rsd	b3995	1.39567	1.40876	1.40222	0.00925694	1.04377	1.05795	1.05086	-0.351356
ybaN	b0468	1.3705	1.42214	1.39632	0.0365155	1.10997	0.979838	1.04491	-0.351418
mukF	b0922	0.83743	0.836771	0.837101	0.000466085	0.591782	0.378476	0.485129	-0.351972
nanT	b3224	0.715923	0.658834	0.687379	0.040368	0.390367	0.279899	0.335133	-0.352246
selB	b3590	0.71653	0.814038	0.765284	0.0689485	0.279524	0.54606	0.412792	-0.352492
ypfH	b2473	1.25958	1.41533	1.33745	0.110134	0.837215	1.13252	0.98487	-0.352584
yqeI	b2847	1.7809	1.25979	1.52034	0.368482	1.20374	1.13144	1.16759	-0.35275
rpsC	b3314	1.46914	1.20373	1.33644	0.18767	1.07155	0.895495	0.983525	-0.35291
yraK	b3145	2.12874	1.94057	2.03466	0.133058	1.42604	1.93661	1.68132	-0.353333
ygfO	b2882	1.19127	1.17776	1.18451	0.00955892	0.782518	0.878899	0.830708	-0.353806
ytfN	b4221	1.44717	1.43868	1.44292	0.00600299	0.645213	1.53123	1.08822	-0.354699
putP	b1015	0.601115	0.76166	0.681388	0.113522	0.415478	0.237657	0.326568	-0.35482
yacG	b0101	1.31308	1.20775	1.26042	0.0744772	0.91511	0.895722	0.905416	-0.355001
tus	b1610	0.729132	0.873838	0.801485	0.102323	0.540837	0.35082	0.445829	-0.355657
yehS	b2124	1.50625	1.19836	1.35231	0.217713	0.924129	1.06834	0.996234	-0.356072
yjiX	b4353	1.47984	1.20575	1.3428	0.193812	0.957876	1.01362	0.985746	-0.35705
ybhO	b0789	0.869189	0.915562	0.892375	0.0327904	0.608355	0.461523	0.534939	-0.357436
yjfP	b4190	0.843979	0.884687	0.864333	0.0287848	0.526259	0.487167	0.506713	-0.35762
rpoE	b2573	2.01902	1.97534	1.99718	0.0308855	1.61973	1.65719	1.63846	-0.358718
inaA	b2237	0.863789	0.989366	0.926577	0.0887967	0.536553	0.598528	0.567541	-0.359037
moaE	b0785	0.841436	0.9733	0.907368	0.0932422	0.53456	0.561182	0.547871	-0.359497
yejB	b2178	0.815517	0.904242	0.85988	0.0627381	0.35146	0.649226	0.500343	-0.359537
ybbS	b0504	1.06543	1.15727	1.11135	0.0649395	0.862665	0.639044	0.750855	-0.360499
hycE	b2721	0.766326	0.737672	0.751999	0.0202609	0.464404	0.31836	0.391382	-0.360617
ybcQ	b0551	1.98009	1.64645	1.81327	0.23592	1.54145	1.36311	1.45228	-0.360993
nusB	b0416	0.917863	1.06142	0.98964	0.101507	0.482386	0.773565	0.627976	-0.361664
ybiT	b0820	0.731678	0.785545	0.758611	0.0380902	0.402301	0.391417	0.396859	-0.361752
yejM	b2188	0.692245	0.668269	0.680257	0.0169539	0.345392	0.291082	0.318237	-0.36202
sdiA	b1916	0.983276	0.969358	0.976317	0.00984145	0.364451	0.862397	0.613424	-0.362893
yjiA	b4352	0.784334	0.881252	0.832793	0.0685308	0.570866	0.368873	0.469869	-0.362923
ydeA	b1528	0.434899	0.957378	0.696139	0.369449	0.423151	0.242804	0.332977	-0.363162
	b3108	0.856338	0.998394	0.927366	0.100449	0.593022	0.533048	0.563035	-0.364331
flu	b2000	0.656297	1.65967	1.15798	0.709493	0.991845	0.595166	0.793505	-0.364479
lepA	b2569	0.713925	0.721572	0.717749	0.00540768	0.430474	0.275545	0.353009	-0.364739
yodB	b1974	1.59766	1.37522	1.48644	0.157288	0.911333	1.33201	1.12167	-0.364768
metK	b2942	0.717564	0.61438	0.665972	0.0729624	0.362544	0.238212	0.300378	-0.365594
rspA	b1581	1.04695	1.12573	1.08634	0.0557071	0.777486	0.663787	0.720636	-0.3657
yedA	b1959	0.708048	0.731113	0.719581	0.0163093	0.404432	0.302093	0.353263	-0.366318
yegW	b2101	1.04363	0.972889	1.00826	0.0500209	0.63723	0.645185	0.641208	-0.367051
yjcD	b4064	0.973453	0.989238	0.981346	0.0111613	0.805229	0.422438	0.613834	-0.367512
yecA	b1908	0.913519	0.993265	0.953392	0.0563885	0.636055	0.534965	0.58551	-0.367882
rstA	b1608	1.77161	1.684	1.72781	0.0619494	1.19462	1.52461	1.35962	-0.368193
yecP	b1871	1.04912	1.05823	1.05368	0.00644161	0.753395	0.616967	0.685181	-0.368496
ybgJ	b0711	0.983768	1.15579	1.06978	0.12164	0.66133	0.739914	0.700622	-0.369158
ydeT	b1505	1.84212	1.45952	1.65082	0.270536	1.6488	0.914369	1.28159	-0.369233
ybfC	b0704	1.66581	1.3769	1.52136	0.204289	1.2399	1.06242	1.15116	-0.370198
racR	b1356	1.48604	1.41604	1.45104	0.0494984	1.04729	1.11401	1.08065	-0.370386
	b3694	1.37288	1.30912	1.341	0.0450847	1.10822	0.832653	0.970435	-0.370569
yciS	b1279	1.61601	1.4004	1.5082	0.152463	1.26707	1.0074	1.13724	-0.370965
dapD	b0166	1.48921	1.55936	1.52429	0.0496063	1.33147	0.975059	1.15326	-0.371024
ulaG	b4192	0.643012	0.682915	0.662963	0.0282162	0.363982	0.218733	0.291358	-0.371606
glnS	b0680	0.761173	0.785224	0.773198	0.0170063	0.4547	0.347889	0.401295	-0.371904
citG	b0613	0.904465	0.914925	0.909695	0.00739633	0.580691	0.494678	0.537685	-0.372011
yiiX	b3937	0.967805	0.886382	0.927094	0.057575	0.560017	0.549962	0.55499	-0.372104
gudD	b2787	0.956611	1.11858	1.0376	0.114533	0.393314	0.93709	0.665202	-0.372396
yhaI	b3104	1.34041	1.20849	1.27445	0.0932856	1.29122	0.512653	0.901938	-0.372514
	b1005	1.64747	1.48815	1.56781	0.112655	1.29199	1.09848	1.19524	-0.372573
ybeF	b0629	0.974313	1.00376	0.989035	0.02082	0.750645	0.480475	0.61556	-0.373475
dksA	b0145	1.09932	1.24064	1.16998	0.0999302	0.919474	0.672996	0.796235	-0.373741
rrmA	b1822	0.757663	0.820184	0.788923	0.0442087	0.418156	0.411882	0.415019	-0.373904
trmD	b2607	0.899638	0.78483	0.842234	0.0811812	0.591886	0.344122	0.468004	-0.37423
fabR	b3963	0.910526	0.903708	0.907117	0.00482131	0.512189	0.553333	0.532761	-0.374356
prc	b1830	0.725955	0.707146	0.716551	0.0133003	0.43578	0.24838	0.34208	-0.37447
ycdO	b1018	1.03954	0.866306	0.952924	0.122496	0.591832	0.564872	0.578352	-0.374572
rsmC	b4371	0.911562	0.971672	0.941617	0.0425037	0.618846	0.511091	0.564969	-0.376648
sapA	b1294	1.20704	1.34616	1.2766	0.0983759	1.10521	0.692819	0.899014	-0.377587
sapB	b1293	0.899805	1.03919	0.969495	0.0985568	0.652688	0.529837	0.591263	-0.378232
ypdI	b2376	1.85304	1.52073	1.68688	0.234979	0.811229	1.80587	1.30855	-0.378337
rsxA	b1627	0.804982	0.836471	0.820726	0.022266	0.463649	0.421069	0.442359	-0.378367
yhcM	b3232	0.894483	0.947882	0.921183	0.0377584	0.619853	0.464515	0.542184	-0.378999
ycaJ	b0892	0.910878	0.797995	0.854436	0.0798205	0.548437	0.402106	0.475271	-0.379165
mdtB	b2075	1.03941	0.904738	0.972074	0.0952276	0.540496	0.644256	0.592376	-0.379698
mntH	b2392	0.791858	0.881862	0.83686	0.0636427	0.606059	0.307392	0.456726	-0.380134
ydaL	b1340	1.14163	1.26587	1.20375	0.0878495	0.865569	0.781151	0.82336	-0.380389
evgA	b2369	1.25441	1.147	1.2007	0.0759516	1.01736	0.621721	0.819542	-0.381161
yegP	b2080	1.34156	1.19662	1.26909	0.102481	0.887367	0.888299	0.887833	-0.381257
yicJ	b3657	1.56626	1.68705	1.62666	0.0854126	1.58111	0.909379	1.24525	-0.381411
rfbD	b2040	1.0871	1.01191	1.04951	0.0531645	0.71466	0.618604	0.666632	-0.382873
rplE	b3308	1.00284	0.830809	0.916823	0.121643	0.594426	0.473224	0.533825	-0.382998
citX	b0614	1.15733	1.14184	1.14959	0.0109533	0.785158	0.746654	0.765906	-0.383681
	b0362	1.59258	1.54454	1.56856	0.0339712	1.62442	0.743532	1.18398	-0.384586
eutQ	b2460	1.13916	1.1252	1.13218	0.00987272	0.654124	0.838705	0.746414	-0.385766
yfiA	b2597	1.36929	1.10854	1.23892	0.184375	0.91871	0.787419	0.853064	-0.385852
yhdU	b3263	1.89174	1.64649	1.76912	0.173417	1.29987	1.46595	1.38291	-0.386205
chpS	b4224	1.2228	1.3705	1.29665	0.104441	1.08115	0.739558	0.910355	-0.386294
purB	b1131	1.0263	1.11498	1.07064	0.0627073	1.02383	0.344645	0.68424	-0.386398
sfmD	b0532	1.3559	1.59676	1.47633	0.170308	1.07535	1.10312	1.08924	-0.387094
yaiZ	b0380	1.3875	1.4124	1.39995	0.0176037	1.18858	0.83712	1.01285	-0.387101
yebG	b1848	1.22145	1.17052	1.19599	0.036011	0.882854	0.733196	0.808025	-0.387961
yqgC	b2940	1.32028	1.34902	1.33465	0.0203216	0.929765	0.96248	0.946123	-0.388528
ylbG	b0502	1.35431	1.44656	1.40043	0.0652276	1.03094	0.992618	1.01178	-0.388652
yaiA	b0389	1.43723	1.25697	1.3471	0.127465	0.709626	1.20641	0.958018	-0.38908
lldD	b3605	0.75299	0.708093	0.730542	0.0317465	0.436179	0.245923	0.341051	-0.38949
ygcE	b2776	1.32426	1.25523	1.28975	0.0488124	1.0376	0.761005	0.899301	-0.390446
mqo	b2210	0.899177	0.815036	0.857107	0.0594961	0.498312	0.434093	0.466203	-0.390904
ybjE	b0874	1.21195	1.19829	1.20512	0.00966347	1.08944	0.538831	0.814134	-0.390985
fre	b3844	0.888952	0.908267	0.898609	0.0136579	0.555687	0.458695	0.507191	-0.391419
mprA	b2684	1.41941	1.35606	1.38774	0.0447912	0.974584	1.01745	0.996017	-0.39172
fadR	b1187	0.93578	0.942075	0.938927	0.00445107	0.639779	0.454581	0.54718	-0.391747
soxR	b4063	1.51757	1.60444	1.561	0.0614259	1.12034	1.21789	1.16912	-0.391885
priC	b0467	1.06505	1.30804	1.18654	0.171823	0.977615	0.611227	0.794421	-0.392124
glcC	b2980	1.14822	1.24623	1.19723	0.0693009	0.472448	1.13563	0.80404	-0.393187
gntK	b3437	0.938516	1.04612	0.992321	0.0760908	0.622414	0.574389	0.598402	-0.393919
rnhA	b0214	1.24683	1.26946	1.25815	0.0160072	0.988789	0.733951	0.86137	-0.396775
ybaO	b0447	1.13107	1.39605	1.26356	0.187368	0.978657	0.753682	0.86617	-0.397387
yigP	b3834	1.04281	0.881169	0.961989	0.114298	0.575963	0.552208	0.564085	-0.397904
zntR	b3292	1.39739	1.24014	1.31877	0.111192	0.841231	1.00027	0.920749	-0.398019
yjjY	b4402	1.41	1.52902	1.46951	0.0841584	1.08144	1.06139	1.07142	-0.398096
asnB	b0674	0.861555	0.919843	0.890699	0.0412163	0.552011	0.432473	0.492242	-0.398457
	b3373	1.1799	1.09338	1.13664	0.0611782	0.798626	0.676903	0.737765	-0.398876
ycdB	b1019	1.00541	1.0879	1.04665	0.0583295	0.784481	0.510885	0.647683	-0.398972
araB	b0063	0.665278	0.670564	0.667921	0.00373811	0.221886	0.315985	0.268936	-0.398986
folP	b3177	0.827007	0.937395	0.882201	0.0780559	0.555181	0.411104	0.483142	-0.399059
mraZ	b0081	0.891168	0.881997	0.886583	0.0064853	0.602067	0.372516	0.487291	-0.399291
ycdC	b1013	1.30315	1.26243	1.28279	0.0287965	0.775153	0.989244	0.882198	-0.400594
rfaH	b3842	1.18708	1.18786	1.18747	0.000549936	1.25865	0.314328	0.786491	-0.40098
ybjJ	b0845	1.18649	1.42178	1.30414	0.166376	1.05875	0.747134	0.90294	-0.401196
narL	b1221	0.997958	1.03568	1.01682	0.0266715	0.697156	0.533598	0.615377	-0.401441
dgsA	b1594	1.08699	1.17862	1.13281	0.0647922	0.796041	0.665904	0.730973	-0.401837
yfhK	b2556	0.736727	0.842548	0.789638	0.0748261	0.476531	0.299015	0.387773	-0.401865
yfjO	b2631	2.72071	2.45553	2.58812	0.187509	2.86417	1.50762	2.1859	-0.402223
yqcC	b2792	0.862109	0.93271	0.897409	0.0499227	0.351648	0.637319	0.494484	-0.402925
glcB	b2976	1.04203	1.08368	1.06285	0.0294458	0.416755	0.90279	0.659772	-0.403082
pepB	b2523	0.623654	0.748292	0.685973	0.0881321	0.326832	0.2389	0.282866	-0.403107
yhiQ	b3497	0.878041	1.1691	1.02357	0.205812	0.645396	0.595435	0.620416	-0.403156
malY	b1622	1.56606	1.52258	1.54432	0.0307409	1.04175	1.23921	1.14048	-0.40384
rfbA	b2039	1.61706	1.5656	1.59133	0.036387	1.14494	1.22896	1.18695	-0.40438
ydgI	b1605	0.966742	0.848377	0.907559	0.0836966	0.636403	0.368804	0.502604	-0.404956
mgtA	b4242	1.14817	1.16119	1.15468	0.00920987	0.718798	0.777445	0.748121	-0.40656
lipA	b0628	0.748663	0.648607	0.698635	0.0707504	0.325665	0.257193	0.291429	-0.407206
nuoN	b2276	0.824152	0.970827	0.897489	0.103715	0.548151	0.431991	0.490071	-0.407418
yceH	b1067	1.41673	1.67409	1.54541	0.181981	0.941988	1.33367	1.13783	-0.407582
yqgA	b2966	1.04118	0.855796	0.948487	0.131084	0.569606	0.509908	0.539757	-0.40873
ydcZ	b1447	1.0574	1.12358	1.09049	0.0468009	0.660946	0.701602	0.681274	-0.409216
gabT	b2662	0.958842	1.04745	1.00315	0.0626552	0.653445	0.534035	0.59374	-0.409406
yaaA	b0006	0.957186	0.993053	0.975119	0.0253619	0.584112	0.54679	0.565451	-0.409668
rplA	b3984	1.04794	1.00631	1.02713	0.0294382	0.616306	0.617238	0.616772	-0.410355
rplP	b3313	1.35017	1.03195	1.19106	0.225019	0.824444	0.736558	0.780501	-0.410557
dinJ	b0226	1.23071	1.08027	1.15549	0.106372	0.509767	0.979698	0.744733	-0.410757
yjcE	b4065	1.2884	1.19094	1.23967	0.0689174	0.75592	0.901556	0.828738	-0.410931
galS	b2151	0.808362	1.76243	1.2854	0.674629	0.925245	0.82344	0.874343	-0.411054
lplA	b4386	0.715701	0.985422	0.850562	0.190722	0.55493	0.323709	0.439319	-0.411243
	b4091	0.859793	1.15158	1.00569	0.206324	0.694464	0.491913	0.593188	-0.412499
yggU	b2953	1.23432	1.37078	1.30255	0.0964921	0.521903	1.25791	0.889905	-0.412645
yfbT	b2293	1.02849	1.08097	1.05473	0.0371085	0.771636	0.512313	0.641974	-0.412758
uxaB	b1521	1.40699	1.24072	1.32386	0.117573	0.890795	0.93122	0.911008	-0.412849
ychM	b1206	0.706005	0.879752	0.792878	0.122857	0.406048	0.353779	0.379914	-0.412965
yfcH	b2304	0.808866	0.944922	0.876894	0.0962056	0.467026	0.458347	0.462686	-0.414208
acrF	b3266	1.43975	1.37258	1.40616	0.0474954	1.14254	0.84135	0.991944	-0.414219
ydfA	b1571	1.61124	1.61649	1.61387	0.00371102	0.850595	1.54806	1.19933	-0.414541
norW	b2711	0.869167	1.01494	0.942051	0.103074	0.506736	0.547675	0.527205	-0.414846
ytfE	b4209	0.90579	0.870445	0.888118	0.0249925	0.432758	0.51345	0.473104	-0.415013
yraJ	b3144	1.86664	1.74828	1.80746	0.0836959	1.60339	1.18116	1.39228	-0.415185
atpH	b3735	1.25426	1.27247	1.26336	0.0128756	1.05612	0.639906	0.848015	-0.415347
yehC	b2110	1.52637	1.35558	1.44098	0.120768	0.962049	1.08868	1.02537	-0.415613
yjjX	b4394	0.910136	1.01691	0.963522	0.0754998	0.533554	0.560664	0.547109	-0.416413
ygjO	b3084	0.971715	1.10066	1.03619	0.0911789	0.835924	0.401334	0.618629	-0.41756
torD	b0998	1.24735	1.2302	1.23878	0.0121295	0.888962	0.753289	0.821125	-0.41765
yhcE_1	b3217	1.51932	1.67227	1.5958	0.10815	1.3237	1.03253	1.17811	-0.417684
rimK	b0852	0.860925	0.999544	0.930234	0.0980179	0.548954	0.474985	0.511969	-0.418265
talB	b0008	0.82935	0.811754	0.820552	0.0124421	0.380258	0.423886	0.402072	-0.41848
yjeS	b4166	0.716345	0.709904	0.713124	0.00455461	0.376796	0.21174	0.294268	-0.418856
yjiD	b4326	1.0025	1.09188	1.04719	0.0632008	0.651965	0.60439	0.628177	-0.419015
ykfA	b0253	0.971697	1.16538	1.06854	0.136957	0.689933	0.608002	0.648968	-0.419572
yqeK	b2849	1.69548	1.4374	1.56644	0.182492	1.30899	0.983981	1.14649	-0.419953
mraW	b0082	0.90854	0.95146	0.93	0.0303491	0.56813	0.451598	0.509864	-0.420136
aslA	b3801	0.723668	0.811251	0.76746	0.0619307	0.376099	0.317519	0.346809	-0.420651
rpiA	b2914	1.07791	1.13053	1.10422	0.0372072	0.707964	0.65896	0.683462	-0.420756
ybiH	b0796	1.00692	1.16425	1.08558	0.111248	0.698471	0.630902	0.664687	-0.420895
yhdJ	b3262	1.00529	1.03053	1.01791	0.0178502	0.622877	0.571003	0.59694	-0.42097
yqjE	b3099	0.897513	0.97619	0.936851	0.0556332	0.468903	0.561821	0.515362	-0.421489
leuD	b0071	1.08729	1.08582	1.08656	0.00104398	0.808393	0.520495	0.664444	-0.422113
cheB	b1883	1.03396	1.33504	1.1845	0.212894	0.700805	0.823678	0.762241	-0.422257
	b4404	1.50869	1.66067	1.58468	0.107469	1.30248	1.02161	1.16205	-0.422631
folA	b0048	0.905783	1.01068	0.958232	0.0741739	0.632335	0.438862	0.535598	-0.422634
ybeA	b0636	1.00955	1.24434	1.12695	0.166023	0.67432	0.734008	0.704164	-0.422785
otsA	b1896	0.942746	0.880659	0.911703	0.0439025	0.579986	0.39777	0.488878	-0.422825
glvG	b3681	1.10798	1.16083	1.13441	0.0373671	0.809509	0.612597	0.711053	-0.423353
yfeG	b2437	1.14833	1.16094	1.15463	0.00891137	0.641052	0.81903	0.730041	-0.424593
argP	b2916	1.08727	1.12045	1.10386	0.0234654	0.735672	0.621944	0.678808	-0.425053
ygaF	b2660	0.94943	1.13009	1.03976	0.127747	0.633171	0.595783	0.614477	-0.425284
yjiS	b4341	1.20747	1.2718	1.23963	0.0454863	0.881063	0.7474	0.814231	-0.425403
oppD	b1246	0.944042	0.974663	0.959353	0.0216518	0.622	0.445293	0.533647	-0.425706
yhiO	b3494	1.07765	1.11302	1.09534	0.0250064	0.434095	0.904871	0.669483	-0.425853
	b3419	0.898938	1.16917	1.03405	0.191081	0.677012	0.539207	0.608109	-0.425943
hflD	b1132	1.24479	1.37881	1.3118	0.0947636	1.14184	0.629192	0.885514	-0.426286
yodA	b1973	1.21268	1.11649	1.16458	0.068015	0.802199	0.674137	0.738168	-0.426413
paaE	b1392	0.704165	0.832446	0.768306	0.0907083	0.389801	0.293762	0.341781	-0.426525
maa	b0459	0.822731	0.853293	0.838012	0.0216102	0	0.822557	0.411278	-0.426734
yeeV	b2005	1.44265	1.35713	1.39989	0.0604711	0.887859	1.05703	0.972446	-0.427446
psiF	b0384	1.31439	1.29882	1.3066	0.0110071	0.989232	0.768967	0.8791	-0.427504
lhr	b1653	1.11607	1.27272	1.1944	0.110766	0.816934	0.71657	0.766752	-0.427645
dadA	b1189	0.854225	1.05578	0.955	0.142518	0.638382	0.41602	0.527201	-0.427799
uhpC	b3667	0.693926	0.895688	0.794807	0.142667	0.381964	0.351877	0.366921	-0.427886
asnC	b3743	1.07201	1.11995	1.09598	0.0338978	0.726299	0.609504	0.667902	-0.428078
yajR	b0427	1.20049	1.23998	1.22023	0.0279252	0.891195	0.692091	0.791643	-0.428589
yhdV	b3267	1.53283	1.74494	1.63888	0.149986	1.06529	1.35488	1.21008	-0.4288
yjaA	b4011	1.11668	1.09252	1.1046	0.0170868	0.757647	0.590848	0.674247	-0.430355
yhbV	b3159	1.09304	1.07956	1.0863	0.00953368	0.747531	0.563793	0.655662	-0.430641
ulaE	b4197	0.923068	0.894178	0.908623	0.0204278	0.644183	0.311693	0.477938	-0.430685
frdB	b4153	1.23028	1.08812	1.1592	0.100522	0.787222	0.668891	0.728057	-0.431143
fixC	b0043	0.743547	0.861766	0.802656	0.0835929	0.4465	0.295925	0.371213	-0.431444
yaiP	b0363	1.27265	1.35132	1.31198	0.0556276	0.905748	0.853182	0.879465	-0.432518
sthA	b3962	0.831969	0.877288	0.854629	0.032045	0.512789	0.330206	0.421498	-0.433131
ynjB	b1754	0.818596	0.944252	0.881424	0.0888526	0.50904	0.387368	0.448204	-0.43322
yrbF	b3195	0.992897	1.03942	1.01616	0.0328942	0.638797	0.526057	0.582427	-0.433729
narJ	b1226	1.18969	1.27612	1.23291	0.0611112	1.01399	0.584177	0.799085	-0.43382
yceK	b1050	1.37471	1.3811	1.3779	0.00451989	0.905072	0.981395	0.943233	-0.43467
	b3285	1.41483	1.25056	1.33269	0.116154	0.824219	0.971273	0.897746	-0.434948
yjbG	b4028	0.987646	1.18867	1.08816	0.142143	0.713348	0.590511	0.65193	-0.436227
sohB	b1272	0.539502	1.01652	0.778013	0.337306	0.420615	0.262357	0.341486	-0.436527
ydcX	b1445	1.52478	1.48178	1.50328	0.0304056	1.52826	0.604521	1.06639	-0.436887
gltA	b0720	1.01786	1.09266	1.05526	0.0528937	0.624572	0.611508	0.61804	-0.437216
wrbA	b1004	1.19823	1.46309	1.33066	0.187287	1.02506	0.761002	0.893031	-0.437629
purR	b1658	0.961976	1.02973	0.995854	0.0479096	0.659104	0.457188	0.558146	-0.437707
fabH	b1091	0.860184	0.798511	0.829347	0.0436093	0.484874	0.296963	0.390918	-0.438429
pdxY	b1636	0.87416	0.91505	0.894605	0.0289138	0.486322	0.425331	0.455826	-0.438779
yphD	b2546	0.724976	0.894599	0.809788	0.119941	0.419308	0.321953	0.370631	-0.439157
bacA	b3057	0.909345	1.1687	1.03902	0.183391	0.557952	0.64139	0.599671	-0.439352
pssA	b2585	0.96873	0.93244	0.950585	0.0256611	0.542097	0.479217	0.510657	-0.439928
	b3762	0.949638	0.9509	0.950269	0.000892655	0.472251	0.547948	0.510099	-0.44017
ytfK	b4217	1.38023	1.37863	1.37943	0.00113511	1.02088	0.857619	0.93925	-0.440183
eno	b2779	0.939261	0.835548	0.887404	0.0733361	0.612845	0.281515	0.44718	-0.440224
yrbE	b3194	0.853669	1.09975	0.976711	0.174007	0.552034	0.518592	0.535313	-0.441398
sspA	b3229	1.69933	1.64242	1.67088	0.0402389	1.42704	1.03057	1.22881	-0.442071
bioA	b0774	0.897516	1.00954	0.953529	0.0792148	0.511311	0.511363	0.511337	-0.442192
rraA	b3929	1.18832	1.23219	1.21026	0.0310178	0.774832	0.760536	0.767684	-0.442572
ydfH	b1540	0.936609	0.964014	0.950311	0.0193782	0.585661	0.429472	0.507567	-0.442745
fepD	b0590	0.787968	0.989397	0.888683	0.142431	0.305274	0.586278	0.445776	-0.442906
fliA	b1922	1.12735	1.18234	1.15484	0.0388852	0.897883	0.525065	0.711474	-0.443368
ygaT	b2659	1.00431	0.974223	0.989268	0.0212763	0.779624	0.311822	0.545723	-0.443545
holA	b0640	1.04131	0.891011	0.966163	0.106281	0.624002	0.421149	0.522576	-0.443587
aslB	b3800	0.714222	0.811657	0.76294	0.0688966	0.38331	0.255345	0.319327	-0.443612
fliP	b1948	0.960465	1.01707	0.988766	0.0400237	0.721435	0.367596	0.544515	-0.444251
proY	b0402	0.827638	0.793464	0.810551	0.0241646	0.496498	0.235775	0.366136	-0.444414
rbbA	b3486	0.829976	0.830819	0.830398	0.000595946	0.402853	0.368162	0.385507	-0.44489
csgB	b1041	2.5178	1.95369	2.23574	0.398886	1.96351	1.61803	1.79077	-0.444973
alsB	b4088	1.53006	1.5968	1.56343	0.0471879	0.600817	1.63355	1.11718	-0.446249
yjhR	b4308	3.02195	2.97707	2.99951	0.0317374	3.31322	1.79329	2.55325	-0.446254
ybhT	b0762	1.44211	1.40954	1.42583	0.0230318	0.609568	1.34813	0.978849	-0.446978
yfeO	b2389	1.15698	1.13599	1.14648	0.0148428	0.866895	0.531815	0.699355	-0.447129
metI	b0198	0.831556	0.840092	0.835824	0.00603555	0.356267	0.420317	0.388292	-0.447532
ccmF	b2196	0.887965	0.935641	0.911803	0.033712	0.513634	0.414023	0.463828	-0.447975
yjdC	b4135	0.964717	0.945472	0.955095	0.0136083	0.504096	0.509738	0.506917	-0.448178
rplJ	b3985	0.949399	0.770465	0.859932	0.126526	0	0.823413	0.411706	-0.448226
plsB	b4041	1.07624	0.957975	1.01711	0.0836238	0.603871	0.533221	0.568546	-0.44856
trpD	b1263	0.985716	1.12036	1.05304	0.0952095	0.745484	0.463046	0.604265	-0.448774
rplI	b4203	1.58809	1.37219	1.48014	0.15266	1.2134	0.849223	1.03131	-0.44883
yfeS	b2420	1.5919	1.43103	1.51147	0.113753	0.98185	1.14227	1.06206	-0.449407
hycF	b2720	1.08804	1.09889	1.09346	0.00767482	0.796475	0.485524	0.641	-0.452465
htrG	b3055	0.839547	0.883821	0.861684	0.0313062	0.493976	0.321124	0.40755	-0.454134
yfiO	b2595	1.04253	0.980392	1.01146	0.0439367	0.62798	0.486443	0.557212	-0.454248
nanR	b3226	1.20502	1.09339	1.14921	0.0789335	0.859311	0.530562	0.694936	-0.454271
hycH	b2718	1.39889	1.61596	1.50742	0.153494	1.23213	0.873925	1.05303	-0.454395
nikC	b3478	0.865528	1.00095	0.933238	0.0957562	0.521372	0.435549	0.47846	-0.454778
nrfG	b4076	2.07037	1.68587	1.87812	0.271887	2.0722	0.772396	1.4223	-0.455824
yaaX	b0005	1.31647	1.20374	1.26011	0.0797076	0.917707	0.690743	0.804225	-0.455881
yhiR	b3499	1.09216	0.958901	1.02553	0.0942248	0.589931	0.548377	0.569154	-0.456374
hycC	b2723	0.700472	0.87945	0.789961	0.126557	0.384775	0.282297	0.333536	-0.456426
fixA	b0041	1.04895	1.0368	1.04288	0.00859358	0.679815	0.491486	0.58565	-0.457226
lpxL	b1054	0.924594	1.06654	0.995565	0.100368	0.675906	0.398555	0.53723	-0.458334
ymdE	b1028	1.79388	1.40996	1.60192	0.271478	1.37501	0.911599	1.14331	-0.458615
yphC	b2545	1.11454	1.1587	1.13662	0.031227	0.730343	0.624584	0.677463	-0.459157
folM	b1606	0.974349	1.02035	0.997351	0.0325306	0.588406	0.487633	0.538019	-0.459332
idnK	b4268	2.07795	2.16035	2.11915	0.0582681	1.74358	1.57474	1.65916	-0.45999
idnT	b4265	1.50513	1.4726	1.48886	0.023003	1.07991	0.977159	1.02853	-0.460328
tyrR	b1323	1.38774	1.39734	1.39254	0.00678801	0.579587	1.28412	0.931855	-0.460688
intG	b1936	1.63714	1.52162	1.57938	0.0816837	0.972625	1.2644	1.11851	-0.460868
yfcL	b2325	1.13086	1.26964	1.20025	0.0981296	0.838694	0.639876	0.739285	-0.460966
yfiD	b2579	1.8177	1.69589	1.75679	0.0861293	1.48964	1.10169	1.29567	-0.461128
yegQ	b2081	0.836446	0.90969	0.873068	0.0517914	0.451165	0.371914	0.411539	-0.461529
dmsA	b0894	0.859773	0.836812	0.848292	0.0162358	0.447242	0.325832	0.386537	-0.461755
ybdA	b0591	0.72192	0.932751	0.827336	0.14908	0.382698	0.34775	0.365224	-0.462112
ycdQ	b1022	2.37459	2.34928	2.36194	0.0178994	3.28012	0.518385	1.89925	-0.462685
gyrA	b2231	0.888541	0.872993	0.880767	0.0109939	0.509843	0.326285	0.418064	-0.462703
cyoA	b0432	1.18941	0.975996	1.0827	0.150904	0.802887	0.436132	0.61951	-0.463192
yecG	b1895	1.74461	1.65046	1.69754	0.0665707	1.30628	1.16104	1.23366	-0.463878
	b1240	1.70044	1.74208	1.72126	0.0294456	1.42273	1.09172	1.25722	-0.464036
yfgM	b2513	1.60344	1.57311	1.58827	0.0214494	1.09066	1.15483	1.12274	-0.465528
amtB	b0451	1.12886	1.1625	1.14568	0.0237888	0.750953	0.608135	0.679544	-0.466138
yjiM	b4335	0.730926	0.959373	0.845149	0.161537	0.431359	0.326563	0.378961	-0.466189
yigB	b3812	0.999628	0.987332	0.99348	0.00869415	0.737095	0.316894	0.526994	-0.466486
cytR	b3934	1.28118	1.25823	1.2697	0.0162323	0.769708	0.836534	0.803121	-0.466582
ydhQ	b1664	0.718761	0.827367	0.773064	0.076796	0.338742	0.273134	0.305938	-0.467126
fixB	b0042	0.921418	0.917654	0.919536	0.00266168	0.531853	0.371514	0.451684	-0.467852
recQ	b3822	1.13365	1.09018	1.11191	0.0307379	0.883668	0.404427	0.644048	-0.467863
ybgF	b0742	1.00213	1.03116	1.01665	0.0205264	0.619161	0.476331	0.547746	-0.468902
dcuD	b3227	0.825874	0.96904	0.897457	0.101234	0.459931	0.396701	0.428316	-0.469141
uvrB	b0779	0.916288	0.930478	0.923383	0.0100343	0.572465	0.335982	0.454224	-0.469159
creC	b4399	1.40562	1.38943	1.39753	0.0114456	0.70735	1.14847	0.927908	-0.469619
yfcC	b2298	1.31732	1.23227	1.2748	0.0601345	1.03563	0.574362	0.804994	-0.469801
fixX	b0044	0.998853	1.03703	1.01794	0.026992	0.54757	0.548273	0.547921	-0.470018
flgH	b1079	1.12147	1.24594	1.1837	0.0880171	0.813475	0.613656	0.713566	-0.470139
dusB	b3260	0.933451	0.844521	0.888986	0.0628829	0.473542	0.362204	0.417873	-0.471113
yfgO	b2493	0.893036	0.934253	0.913644	0.0291447	0.490593	0.392701	0.441647	-0.471997
ydiI	b1686	1.16701	1.1317	1.14935	0.0249714	0.644402	0.7096	0.677001	-0.472352
gspF	b3327	1.53912	1.59402	1.56657	0.0388217	1.2986	0.889074	1.09383	-0.472736
focA	b0904	1.51378	1.36633	1.44006	0.104257	1.02319	0.911043	0.967115	-0.47294
yjfC	b4186	0.862058	0.902345	0.882202	0.0284875	0.442764	0.374835	0.4088	-0.473402
dcrB	b3472	1.01597	0.96537	0.990668	0.0357767	0.555633	0.478712	0.517172	-0.473495
rhaD	b3902	0.682908	0.950365	0.816636	0.189121	0.260103	0.426086	0.343094	-0.473542
yfcG	b2302	1.01413	1.14105	1.07759	0.0897493	0.649778	0.557195	0.603486	-0.474102
yibH	b3597	1.1753	1.13431	1.1548	0.0289871	0.36292	0.998378	0.680649	-0.474154
yncE	b1452	1.29697	1.20404	1.2505	0.0657102	0.876706	0.675011	0.775858	-0.474645
ygfK	b2878	1.33777	1.32183	1.3298	0.0112699	0.921311	0.788926	0.855119	-0.47468
yaaI	b0013	1.28603	1.16782	1.22692	0.0835899	0.869348	0.634615	0.751982	-0.474943
hcaD	b2542	0.852776	0.898481	0.875628	0.0323185	0.449778	0.351511	0.400644	-0.474984
puuP	b1296	0.765572	0.875018	0.820295	0.0773903	0.370912	0.31867	0.344791	-0.475504
yjgJ	b4251	1.1857	1.24431	1.215	0.041443	0.689483	0.788459	0.738971	-0.476032
zwf	b1852	0.784562	0.812416	0.798489	0.0196953	0.389278	0.255522	0.3224	-0.476089
yeiE	b2157	1.11524	1.0618	1.08852	0.0377896	0.679096	0.545168	0.612132	-0.476392
yehT	b2125	1.21271	1.36634	1.28953	0.108638	0.771495	0.854697	0.813096	-0.476429
gcvP	b2903	0.7727	0.841211	0.806955	0.0484448	0.358095	0.30261	0.330352	-0.476603
fumB	b4122	0.827144	1.01069	0.918919	0.12979	0.542235	0.3416	0.441918	-0.477001
paaF	b1393	0.785542	0.946674	0.866108	0.113938	0.286771	0.491105	0.388938	-0.477171
yehW	b2128	1.23263	1.33173	1.28218	0.0700759	0.981252	0.627335	0.804293	-0.477884
uspA	b3495	1.61963	1.80706	1.71334	0.132534	1.20329	1.26712	1.2352	-0.478143
yhjD	b3522	0.744615	0.933248	0.838932	0.133383	0.385973	0.335507	0.36074	-0.478192
yidP	b3684	1.08157	1.11696	1.09927	0.0250245	0.780226	0.461304	0.620765	-0.478505
lysS	b2890	0.906469	0.787746	0.847107	0.0839499	0.345638	0.391225	0.368431	-0.478676
yhjG	b3524	1.27623	1.34182	1.30903	0.0463805	0.493901	1.16503	0.829466	-0.479562
yhgN	b3434	0.973514	0.980958	0.977236	0.00526339	0.520615	0.47338	0.496998	-0.480238
ygaZ	b2682	0.88346	0.986348	0.934904	0.0727528	0.532011	0.377269	0.45464	-0.480264
insE-5	b2088	1.11657	1.13258	1.12457	0.0113204	0.547341	0.740215	0.643778	-0.480793
malX	b1621	0.775664	0.83337	0.804517	0.0408047	0.377044	0.269179	0.323111	-0.481405
ydiY	b1722	1.00918	1.0474	1.02829	0.0270284	0.598941	0.494623	0.546782	-0.481511
mdtG	b1053	0.907631	0.930474	0.919052	0.0161525	0.54334	0.330686	0.437013	-0.482039
wcaJ	b2047	0.714575	0.834232	0.774403	0.0846102	0.320085	0.264588	0.292336	-0.482067
ydbL	b1383	1.57486	1.47575	1.5253	0.0700814	0.981585	1.10467	1.04313	-0.482177
yjeH	b4141	0.694394	0.851369	0.772881	0.110998	0.306052	0.274719	0.290386	-0.482496
nrfC	b4072	1.33542	1.37028	1.35285	0.0246525	1.13198	0.606352	0.869164	-0.483686
rsxB	b1628	1.12084	1.19632	1.15858	0.0533704	0.775856	0.571453	0.673654	-0.484923
yghX	b2999	0.853883	0.999067	0.926475	0.10266	0.321467	0.558042	0.439754	-0.48672
dnaG	b3066	1.1258	1.07077	1.09828	0.0389105	0.67256	0.549925	0.611243	-0.487042
rhtA	b0813	1.11391	1.28731	1.20061	0.122614	0.780315	0.645229	0.712772	-0.487834
ynaK	b1365	1.34019	1.16811	1.25415	0.121678	0.554189	0.976997	0.765593	-0.48856
rplB	b3317	1.44672	1.19356	1.32014	0.179013	0.78006	0.882009	0.831034	-0.48911
yrfC	b3394	0.981612	1.05399	1.0178	0.0511783	0.511132	0.546221	0.528676	-0.489125
proA	b0243	1.01199	1.05539	1.03369	0.0306912	0.683665	0.40351	0.543587	-0.4901
ddpB	b1486	0.844334	0.999463	0.921898	0.109693	0.534644	0.328228	0.431436	-0.490462
fepC	b0588	0.649593	0.783589	0.716591	0.0947496	0	0.451357	0.225679	-0.490912
uspG	b0607	1.08896	1.0085	1.04873	0.0568915	0.69351	0.422008	0.557759	-0.490971
fliE	b1937	1.84013	2.17759	2.00886	0.23862	1.48808	1.5462	1.51714	-0.491726
hycG	b2719	1.26112	1.21696	1.23904	0.0312225	0.813136	0.679462	0.746299	-0.492742
rsxG	b1631	0.966349	1.11761	1.04198	0.106958	0.587372	0.510722	0.549047	-0.492932
dxr	b0173	0.927545	0.782243	0.854894	0.102743	0.385	0.33827	0.361635	-0.493259
yejK	b2186	1.20082	1.10147	1.15114	0.0702532	0.655679	0.660034	0.657856	-0.493287
yafY	b0251	1.27654	1.22604	1.25129	0.0357066	1.08171	0.434226	0.757966	-0.493325
ftsW	b0089	0.805085	1.01614	0.910614	0.149242	0.55596	0.278252	0.417106	-0.493508
citD	b0617	1.36724	1.48738	1.42731	0.0849516	1.01164	0.855888	0.933763	-0.493544
ansA	b1767	1.04062	1.16632	1.10347	0.0888831	0.6117	0.606644	0.609172	-0.494297
yadS	b0157	1.12546	1.20359	1.16452	0.055246	0.747297	0.592542	0.669919	-0.494605
ugpA	b3452	1.09294	1.12684	1.10989	0.0239698	0.685568	0.544422	0.614995	-0.494897
yojL	b2214	1.21798	1.279	1.24849	0.043147	1.07872	0.428042	0.753381	-0.495111
yedD	b1928	1.15732	1.33086	1.24409	0.122716	0.781805	0.714834	0.748319	-0.495771
entD	b0583	0.993289	1.01948	1.00638	0.0185181	0.623757	0.397265	0.510511	-0.495872
ftsB	b2748	1.42682	1.17156	1.29919	0.180492	0.838409	0.766976	0.802693	-0.496496
yhaK	b3106	0.926276	1.05747	0.991875	0.092771	0.593737	0.395622	0.494679	-0.497195
galK	b0757	1.51393	1.43465	1.47429	0.0560569	0.871613	1.0823	0.976958	-0.497331
greB	b3406	1.11444	1.03183	1.07313	0.0584091	0.733039	0.418066	0.575553	-0.497582
hdeB	b3509	1.34269	1.35548	1.34908	0.00904548	0.907483	0.795089	0.851286	-0.497797
fkpA	b3347	1.19659	0.963939	1.08027	0.164511	0.642858	0.521828	0.582343	-0.497923
yegV	b2100	0.84027	0.896825	0.868548	0.0399902	0.402883	0.338051	0.370467	-0.49808
prlC	b3498	0.853182	0.814628	0.833905	0.0272615	0.338536	0.332014	0.335275	-0.49863
cld	b2027	1.13974	0.907657	1.0237	0.164104	0.544799	0.504237	0.524518	-0.499178
ftsH	b3178	0.765634	0.78984	0.777737	0.0171163	0	0.55677	0.278385	-0.499352
yiaG	b3555	1.47968	1.38301	1.43135	0.068352	0.989286	0.873813	0.93155	-0.499795
uxaC	b3092	0.81905	0.983639	0.901344	0.116382	0.229154	0.573592	0.401373	-0.499971
	b0159	1.08708	1.12488	1.10598	0.0267284	0.646582	0.565257	0.60592	-0.500063
ybbN	b0492	0.920387	1.07373	0.997056	0.108427	0.568241	0.424864	0.496552	-0.500504
yccV	b0966	1.11165	1.15076	1.1312	0.0276588	0	1.2603	0.630151	-0.501052
pspC	b1306	1.58725	1.74564	1.66644	0.111999	1.19491	1.13576	1.16533	-0.501108
yieE	b3712	0.887232	0.993402	0.940317	0.0750739	0.253965	0.623821	0.438893	-0.501424
	b2087	1.86613	1.92861	1.89737	0.0441792	1.34559	1.44548	1.39554	-0.501836
glnP	b0810	0.92443	0.892003	0.908216	0.0229294	0.476781	0.335772	0.406277	-0.50194
yiaC	b3550	1.029	1.13607	1.08253	0.0757095	0.6195	0.541282	0.580391	-0.502141
yjbB	b4020	0.955585	1.16954	1.06256	0.151289	0.516935	0.60036	0.558648	-0.503915
xylB	b3564	0.996433	1.27819	1.13731	0.199235	0.456659	0.809957	0.633308	-0.504005
ypfG	b2466	0.880273	1.05148	0.965878	0.121063	0.556314	0.367234	0.461774	-0.504104
tar	b1886	1.09946	0.968366	1.03391	0.0926987	0.514742	0.544352	0.529547	-0.504367
nrdH	b2673	1.00684	1.1045	1.05567	0.0690567	0.39565	0.705859	0.550755	-0.504912
cdaR	b0162	0.956197	1.0585	1.00735	0.0723417	0.606747	0.397805	0.502276	-0.505074
ybaT	b0486	0.733732	0.985384	0.859558	0.177945	0.428977	0.278456	0.353716	-0.505842
recX	b2698	1.36126	1.25621	1.30873	0.0742815	0.853777	0.751761	0.802769	-0.505963
erfK	b1990	0.789435	0.932419	0.860927	0.101105	0.355502	0.354194	0.354848	-0.506079
yqfB	b2900	1.61398	1.61071	1.61235	0.00231827	0.990678	1.22166	1.10617	-0.506174
yghE	b2969	0.755583	0.982971	0.869277	0.160788	0.275138	0.45002	0.362579	-0.506698
qseC	b3026	1.18827	1.12741	1.15784	0.0430347	0.975993	0.325855	0.650924	-0.506913
yidB	b3698	1.00198	0.963362	0.982673	0.0273097	0.495578	0.455834	0.475706	-0.506967
nikB	b3477	0.980148	1.2394	1.10977	0.18332	0.673433	0.532142	0.602787	-0.506988
yjfN	b4188	1.53266	1.49723	1.51495	0.0250512	1.04733	0.968514	1.00792	-0.507024
hyaF	b0977	0.974794	1.07352	1.02416	0.0698096	0.515747	0.517448	0.516598	-0.507559
yghW	b2998	1.45372	1.56143	1.50757	0.0761566	0.957531	1.04162	0.999573	-0.508001
envC	b3613	0.790812	0.825876	0.808344	0.0247939	0.338238	0.261878	0.300058	-0.508286
csgC	b1043	1.54868	1.53175	1.54022	0.0119689	0.769045	1.29468	1.03186	-0.508355
aceE	b0114	0.878528	0.742624	0.810576	0.096099	0.395114	0.209286	0.3022	-0.508376
yejO	b2190	1.03765	1.07664	1.05715	0.0275663	0.52963	0.567527	0.548578	-0.508568
dcp	b1538	2.02867	2.13584	2.08226	0.0757763	1.5558	1.59146	1.57363	-0.508625
yeaE	b1781	1.12105	1.18558	1.15332	0.0456312	0.878075	0.411244	0.64466	-0.508657
manY	b1818	1.08445	1.05501	1.06973	0.0208172	0.674283	0.447718	0.561001	-0.508731
yfiQ	b2584	0.786021	0.801773	0.793897	0.0111384	0.329283	0.240745	0.285014	-0.508883
garL	b3126	1.23486	1.34919	1.29203	0.080846	0.737242	0.828986	0.783114	-0.508912
kdsB	b0918	1.25299	1.3411	1.29704	0.0623039	0.845662	0.730443	0.788053	-0.50899
dppC	b3542	0.745252	0.994411	0.869832	0.176182	0.400847	0.320372	0.360609	-0.509222
cusS	b0570	0.806949	0.953202	0.880076	0.103417	0.542608	0.199099	0.370853	-0.509222
cfa	b1661	0.98243	1.06676	1.0246	0.0596304	0.644173	0.386432	0.515302	-0.509293
exoX	b1844	1.1955	1.26194	1.22872	0.0469854	0.924539	0.513301	0.71892	-0.509799
menF	b2265	1.246	1.44014	1.34307	0.137274	0.564784	1.10161	0.833195	-0.509875
hisG	b2019	1.24265	1.15822	1.20044	0.0597045	0.886884	0.492473	0.689679	-0.510757
yfgI	b2506	1.57954	1.2693	1.42442	0.219374	0.902645	0.924561	0.913603	-0.51082
ybdF	b0579	1.94987	1.80314	1.87651	0.103753	1.32508	1.40575	1.36541	-0.511094
yfcF	b2301	0.935393	1.03755	0.986472	0.0722372	0.72808	0.221573	0.474827	-0.511645
	b1437	1.70393	1.67552	1.68973	0.0200892	1.2478	1.10666	1.17723	-0.512495
yicC	b3644	1.13	1.25516	1.19258	0.0885042	0.80847	0.550401	0.679435	-0.513145
thrC	b0004	1.07564	1.08469	1.08016	0.00639748	0.689351	0.444654	0.567003	-0.513161
sgbE	b3583	1.06533	0.877128	0.97123	0.13308	0.381946	0.533156	0.457551	-0.513679
ycdU	b1029	1.1239	1.12848	1.12619	0.00323881	0.759523	0.465223	0.612373	-0.513816
ptsN	b3204	1.58236	1.54313	1.56275	0.0277397	1.14648	0.95119	1.04883	-0.513915
nagA	b0677	0.801029	0.863938	0.832484	0.0444834	0.369501	0.267093	0.318297	-0.514187
xthA	b1749	0.845043	1.04941	0.947225	0.144506	0.431614	0.434251	0.432933	-0.514292
thiD	b2103	1.09648	1.08634	1.09141	0.0071693	0.569154	0.584654	0.576904	-0.514507
fnr	b1334	1.41651	1.38926	1.40289	0.0192646	1.02273	0.753935	0.888334	-0.514553
pyrD	b0945	0.936453	0.832741	0.884597	0.0733351	0.451264	0.288667	0.369966	-0.514631
tolC	b3035	1.07695	1.01707	1.04701	0.042341	0.463216	0.599198	0.531207	-0.515806
	b3436	0.899093	0.999973	0.949533	0.0713333	0.471005	0.395409	0.433207	-0.516326
ygcP	b2768	1.13957	1.34782	1.24369	0.147255	0.854063	0.598544	0.726304	-0.517388
ygiW	b3024	1.11459	1.31274	1.21366	0.140109	0.675882	0.716336	0.696109	-0.517556
yaeL	b0176	0.846896	0.879719	0.863307	0.0232097	0.394917	0.294633	0.344775	-0.518532
yeaB	b1813	1.00313	0.96114	0.982133	0.0296892	0.678959	0.247981	0.46347	-0.518664
glcD	b2979	1.02114	1.14704	1.08409	0.0890249	0.643557	0.485609	0.564583	-0.519507
yciM	b1280	0.926117	0.954793	0.940455	0.020277	0.474539	0.366877	0.420708	-0.519747
ydiT	b1700	1.56479	1.5198	1.5423	0.0318091	1.03553	1.00808	1.02181	-0.520491
yjcR	b4082	1.11065	0.893287	1.00197	0.153698	0.498172	0.461591	0.479882	-0.522086
fhiA	b0229	0.711959	0.989069	0.850514	0.195946	0.386519	0.268267	0.327393	-0.523121
abgB	b1337	1.17224	1.21285	1.19255	0.0287182	0.721873	0.616086	0.66898	-0.523566
ycdI	b1008	0.915502	1.09325	1.00438	0.125687	0.562827	0.397452	0.480139	-0.524237
ygbM	b2739	0.923372	1.06937	0.996373	0.103239	0.488009	0.4559	0.471954	-0.524419
eutL	b2439	0.965077	1.12179	1.04343	0.110814	0.600405	0.437587	0.518996	-0.524438
hemH	b0475	0.893408	0.921601	0.907505	0.0199348	0.446497	0.319322	0.382909	-0.524595
	b1903	1.62475	1.55481	1.58978	0.0494503	1.0104	1.11861	1.06451	-0.525273
rhlB	b3780	0.885039	0.905292	0.895166	0.0143209	0.385249	0.354487	0.369868	-0.525297
yifE	b3764	1.45414	1.13626	1.2952	0.224774	0.773145	0.76623	0.769687	-0.525509
eutI	b2458	0.961016	1.14654	1.05378	0.131187	0.581651	0.474848	0.52825	-0.52553
yrfD	b3395	0.815841	1.0002	0.908022	0.130364	0.408082	0.356884	0.382483	-0.525539
sodB	b1656	1.29618	1.26678	1.28148	0.0207901	0.778447	0.731382	0.754915	-0.526566
yjbJ	b4045	1.57062	1.3975	1.48406	0.12242	0.954057	0.960747	0.957402	-0.526658
fliH	b1940	0.859737	0.823442	0.841589	0.0256641	0.262396	0.364223	0.31331	-0.52828
yaaH	b0010	1.0041	1.22586	1.11498	0.156808	0.686746	0.485454	0.5861	-0.528884
atpB	b3738	0.969412	0.964515	0.966963	0.00346251	0.446283	0.429224	0.437753	-0.52921
yjfI	b4181	1.14675	0.964232	1.05549	0.129057	0.480256	0.571763	0.52601	-0.529479
ydgC	b1607	1.38049	1.39112	1.3858	0.00751654	0.868234	0.842658	0.855446	-0.530355
ispD	b2747	1.02153	1.06671	1.04412	0.0319468	0.587481	0.438121	0.512801	-0.531322
hypB	b2727	1.0723	1.16046	1.11638	0.0623376	0.664235	0.505136	0.584686	-0.531695
flk	b2321	1.56144	1.61587	1.58866	0.0384833	1.19906	0.914675	1.05687	-0.531787
mtlR	b3601	1.37581	1.62265	1.49923	0.174544	1.14936	0.78452	0.966938	-0.532293
entC	b0593	0.798939	0.886656	0.842797	0.0620256	0.372073	0.247689	0.309881	-0.532917
gntY	b3414	1.16153	1.18539	1.17346	0.0168672	0.678853	0.600271	0.639562	-0.5339
yqhD	b3011	0.795913	0.913574	0.854744	0.0831989	0.369421	0.270366	0.319894	-0.53485
yafK	b0224	1.04542	1.03695	1.04119	0.00599114	0.558013	0.454577	0.506295	-0.534893
ygbA	b2732	1.24539	1.39752	1.32146	0.107571	0.817885	0.754689	0.786287	-0.535172
mreC	b3250	0.918495	1.08456	1.00153	0.117426	0.496403	0.43562	0.466011	-0.535516
ydgH	b1604	1.01817	1.09709	1.05763	0.0558095	0.548023	0.49495	0.521487	-0.536144
argH	b3960	0.817463	0.90883	0.863146	0.0646056	0.339078	0.313505	0.326292	-0.536855
narX	b1222	0.923254	0.913431	0.918343	0.00694612	0.412184	0.350424	0.381304	-0.537039
paaC	b1390	1.05461	1.13617	1.09539	0.0576723	0.577311	0.539029	0.55817	-0.53722
ypfE	b2462	1.66647	1.52773	1.5971	0.0981032	0.96104	1.15829	1.05966	-0.537439
lgt	b2828	0.91853	0.999043	0.958787	0.0569312	0.474871	0.367668	0.42127	-0.537517
insF-4	b1026	1.09866	1.28232	1.19049	0.129869	0.543535	0.762354	0.652944	-0.537542
ptsA	b3947	1.17113	1.18968	1.18041	0.0131175	0.632978	0.651658	0.642318	-0.538087
azoR	b1412	1.47938	1.37761	1.4285	0.0719665	1.08436	0.696152	0.890256	-0.53824
	b3841	0.853275	1.00837	0.930823	0.10967	0	0.784912	0.392456	-0.538367
nikR	b3481	1.39105	1.58064	1.48584	0.134058	1.00997	0.883629	0.9468	-0.539043
nuoG	b2283	1.1169	0.899703	1.0083	0.153582	0.483871	0.454104	0.468987	-0.539314
ycfJ	b1110	1.29723	1.61029	1.45376	0.221373	1.10345	0.724886	0.914167	-0.539592
pncA	b1768	1.07034	1.17774	1.12404	0.0759448	0.580611	0.587612	0.584111	-0.539928
ugpE	b3451	0.957118	1.10691	1.03201	0.105918	0.513006	0.470083	0.491544	-0.540469
sbcC	b0397	1.04658	1.0355	1.04104	0.00783869	0.56235	0.438766	0.500558	-0.540484
pabB	b1812	0.873928	0.987304	0.930616	0.080169	0.38492	0.394077	0.389498	-0.541118
ygaD	b2700	1.42323	1.31228	1.36775	0.0784528	0.730143	0.922784	0.826463	-0.541292
ybiA	b0798	1.483	1.32368	1.40334	0.112653	0.961627	0.761896	0.861762	-0.541579
nrdA	b2234	0.793887	0.733945	0.763916	0.0423855	0.192915	0.251167	0.222041	-0.541875
degS	b3235	1.02309	1.17626	1.09968	0.108313	0.622294	0.493193	0.557744	-0.541932
arsR	b3501	1.85242	1.71997	1.78619	0.0936587	1.21858	1.26939	1.24398	-0.542208
ybhL	b0786	0.992424	0.950998	0.971711	0.0292929	0.273581	0.585255	0.429418	-0.542293
yafT	b0217	1.26033	1.11034	1.18534	0.106059	0.735065	0.55002	0.642542	-0.542793
yjiY	b4354	0.956584	0.926275	0.941429	0.0214317	0.335435	0.461082	0.398258	-0.543171
yqhC	b3010	0.808772	0.892429	0.850601	0.0591544	0.253463	0.361163	0.307313	-0.543288
ydeR	b1503	1.2255	1.37205	1.29878	0.10363	0.745908	0.764744	0.755326	-0.54345
cheR	b1884	1.37645	1.39685	1.38665	0.0144221	0.839346	0.846896	0.843121	-0.543528
yjgB	b4269	1.02238	1.13883	1.0806	0.0823488	0.63932	0.434488	0.536904	-0.543701
nudD	b2051	1.60245	1.32017	1.46131	0.199603	0.968699	0.865873	0.917286	-0.544024
argC	b3958	1.02127	1.13295	1.07711	0.0789727	0.630008	0.43585	0.532929	-0.54418
hyaB	b0973	1.01405	1.0223	1.01818	0.00583529	0.519935	0.427745	0.47384	-0.544338
aes	b0476	1.13876	1.15692	1.14784	0.0128383	0.6942	0.5116	0.6029	-0.544938
ygjN	b3083	1.60537	1.48441	1.54489	0.0855323	1.0212	0.978138	0.999667	-0.545223
nuoE	b2285	1.37733	1.1324	1.25487	0.173195	0.793185	0.625832	0.709509	-0.545358
ptsI	b2416	1.77723	1.62887	1.70305	0.104907	1.08615	1.22912	1.15763	-0.545416
recG	b3652	0.978248	0.995297	0.986772	0.0120557	0.52894	0.353176	0.441058	-0.545714
rihB	b2162	1.16079	1.13534	1.14807	0.0179905	0.657181	0.547441	0.602311	-0.545755
fliR	b1950	1.06853	0.998651	1.03359	0.0494109	0.56225	0.412613	0.487431	-0.546158
yihF	b3861	0.792098	0.725118	0.758608	0.0473616	0.175874	0.248609	0.212242	-0.546366
hycI	b2717	1.06956	1.29166	1.18061	0.157046	0.654157	0.614102	0.634129	-0.546479
glpD	b3426	0.798229	0.807643	0.802936	0.0066571	0.269942	0.242348	0.256145	-0.546791
creD	b4400	0.889069	0.960988	0.925028	0.0508543	0.448976	0.305139	0.377058	-0.54797
ydcF	b1414	1.06036	1.07075	1.06555	0.00734407	0.536879	0.497985	0.517432	-0.548122
brnQ	b0401	0.800522	0.908546	0.854534	0.0763846	0.297705	0.314915	0.30631	-0.548224
dgoK	b3693	1.13715	1.08607	1.11161	0.0361142	0.581428	0.544554	0.562991	-0.548618
ilvC	b3774	0.742147	0.847375	0.794761	0.0744068	0.169387	0.322299	0.245843	-0.548918
yidH	b3676	1.17075	1.32929	1.25002	0.112105	0.720449	0.681581	0.701015	-0.549001
yijD	b3964	1.24908	1.17644	1.21276	0.0513684	0.648371	0.679104	0.663737	-0.549021
yjfJ	b4182	1.22151	1.20489	1.2132	0.0117491	0.634712	0.693156	0.663934	-0.549265
ygeO	b2859	1.50341	1.22919	1.3663	0.193909	0.879542	0.754126	0.816834	-0.549467
yafD	b0209	0.998388	1.00694	1.00266	0.00604459	0.500213	0.406111	0.453162	-0.5495
secM	b0097	1.36556	1.33086	1.34821	0.0245356	0.97244	0.622623	0.797531	-0.55068
tolR	b0738	1.37368	1.14196	1.25782	0.163854	0.555072	0.858289	0.70668	-0.551138
ydaM	b1341	1.03117	0.933557	0.982362	0.0690203	0.480668	0.381138	0.430903	-0.551459
recA	b2699	1.20952	1.07506	1.14229	0.095078	0.702826	0.475319	0.589072	-0.553216
yfdO	b2358	1.2145	1.30895	1.26173	0.0667833	0.740563	0.67548	0.708022	-0.553705
yjiZ	b4356	0.905836	1.07844	0.992137	0.122049	0.522318	0.354036	0.438177	-0.55396
ompX	b0814	0.996034	0.973755	0.984895	0.0157532	0	0.858821	0.429411	-0.555484
tatA	b3836	2.20039	1.42323	1.81181	0.549532	1.21846	1.29269	1.25558	-0.55623
ynjC	b1755	0.832557	0.984483	0.90852	0.107428	0.336898	0.366843	0.35187	-0.55665
ompW	b1256	1.22255	1.41228	1.31741	0.134162	0.86698	0.654538	0.760759	-0.556655
ung	b2580	0.93904	1.17964	1.05934	0.170127	0.620998	0.383886	0.502442	-0.556896
hcaB	b2541	1.13914	1.35973	1.24943	0.155986	0.707534	0.677097	0.692315	-0.557119
ytjB	b4387	1.26028	1.22842	1.24435	0.0225272	0.678471	0.695604	0.687037	-0.557313
add	b1623	0.82708	1.0604	0.943741	0.164983	0.46777	0.303231	0.385501	-0.55824
slt	b4392	0.79405	0.838891	0.81647	0.0317079	0.256186	0.259486	0.257836	-0.558635
yjdJ	b4127	1.28681	1.28324	1.28502	0.00253069	1.0652	0.387103	0.72615	-0.558874
htgA	b0012	1.27958	1.00246	1.14102	0.195952	0.771237	0.392743	0.58199	-0.559029
yggD	b2929	1.68903	1.55645	1.62274	0.0937482	1.31425	0.813009	1.06363	-0.559112
yhjB	b3520	1.1956	1.3255	1.26055	0.0918549	0.824283	0.577995	0.701139	-0.559413
ybjD	b0876	1.69605	1.60414	1.65009	0.0649849	1.08302	1.0976	1.09031	-0.559787
ccmE	b2197	1.02772	1.00181	1.01476	0.0183256	0.644153	0.264105	0.454129	-0.560636
msbA	b0914	0.994388	0.982967	0.988678	0.00807552	0.58281	0.270846	0.426828	-0.56185
ygaU	b2665	0.626625	1.36996	0.998293	0.525618	0.598866	0.273985	0.436426	-0.561867
ulaB	b4194	1.04573	1.09581	1.07077	0.035408	0.601389	0.415847	0.508618	-0.562152
yfgF	b2503	1.17594	1.1365	1.15622	0.0278875	0.547171	0.640693	0.593932	-0.562287
yehR	b2123	1.57824	1.39525	1.48674	0.129393	1.02976	0.818873	0.924317	-0.562425
cadC	b4133	1.69967	1.54188	1.62078	0.111574	1.3098	0.805823	1.05781	-0.562967
pyrB	b4245	0.925092	1.03007	0.977581	0.0742305	0.425277	0.403149	0.414213	-0.563367
fliZ	b1921	1.04705	1.18736	1.1172	0.0992117	0.582973	0.524138	0.553555	-0.563649
adhP	b1478	1.66929	1.47849	1.57389	0.134918	0.665818	1.3545	1.01016	-0.563731
paaI	b1396	1.33721	1.45087	1.39404	0.0803678	0.88195	0.777809	0.829879	-0.564161
	b0395	1.57698	1.68971	1.63335	0.0797139	1.03293	1.105	1.06897	-0.564381
asnA	b3744	0.874127	1.17842	1.02628	0.21517	0.539594	0.383373	0.461484	-0.564792
	b1899	1.00309	1.00001	1.00155	0.00217972	0.449906	0.423051	0.436478	-0.565074
udp	b3831	0.938437	1.24403	1.09124	0.216089	0.636457	0.415739	0.526098	-0.565137
rnk	b0610	1.30609	1.3165	1.31129	0.00736256	0.888696	0.603137	0.745917	-0.565374
yjjK	b4391	0.83372	0.851704	0.842712	0.0127163	0.327672	0.225932	0.276802	-0.56591
ymfA	b1122	1.47924	1.59537	1.53731	0.0821142	1.13701	0.80571	0.971362	-0.565944
ttdA	b3061	0.935507	0.856672	0.896089	0.0557451	0.309788	0.348939	0.329364	-0.566726
gcd	b0124	0.922124	0.983246	0.952685	0.0432195	0.220783	0.549983	0.385383	-0.567302
nrfF	b4075	1.35402	1.55925	1.45664	0.145125	1.31033	0.467085	0.888707	-0.567928
yeeE	b2013	1.11575	1.02455	1.07015	0.064483	0.529634	0.473773	0.501703	-0.568448
lolC	b1116	1.29131	1.37988	1.33559	0.0626289	0.767456	0.766728	0.767092	-0.568501
yqeF	b2844	0.908203	1.14961	1.02891	0.170704	0.493185	0.427097	0.460141	-0.568768
ydaW	b1361	1.221	1.22241	1.22171	0.000994418	0.638758	0.665477	0.652117	-0.569588
yggE	b2922	1.04901	1.11628	1.08264	0.0475711	0.580599	0.445395	0.512997	-0.569646
yegH	b2063	0.996689	0.86877	0.932729	0.0904527	0.349163	0.375462	0.362312	-0.570417
ahpF	b0606	0.972908	1.03619	1.00455	0.0447486	0.566968	0.300705	0.433837	-0.570713
agaW	b3134	0.996726	1.01722	1.00697	0.0144902	0.364381	0.508018	0.4362	-0.570772
yigF	b3817	1.69827	1.48692	1.5926	0.149449	1.0936	0.949664	1.02163	-0.570966
ade	b3665	1.15191	1.14447	1.14819	0.00526109	0.574117	0.579753	0.576935	-0.571252
glpF	b3927	0.894928	1.01654	0.955733	0.0859916	0.407764	0.361092	0.384428	-0.571305
rho	b3783	1.03563	1.02087	1.02825	0.010435	0.493972	0.419772	0.456872	-0.571378
bioB	b0775	1.00034	1.04403	1.02219	0.0308952	0.513455	0.388129	0.450792	-0.571395
pepE	b4021	1.08465	1.09977	1.09221	0.0106881	0.511557	0.529416	0.520487	-0.571723
dcuS	b4125	1.55564	1.50115	1.52839	0.0385304	1.42138	0.490886	0.956135	-0.572259
ydeQ	b1502	1.83454	2.0048	1.91967	0.120394	1.25042	1.44388	1.34715	-0.572521
ynfF	b1588	0.834443	0.950118	0.89228	0.0817947	0.38305	0.255035	0.319043	-0.573238
baeS	b2078	1.06593	1.13688	1.1014	0.0501701	0.751795	0.302973	0.527384	-0.574018
torA	b0997	0.972709	1.00878	0.990746	0.025508	0.471141	0.362299	0.41672	-0.574026
dcm	b1961	1.02427	0.992981	1.00862	0.0221221	0.518301	0.348535	0.433418	-0.575205
fumC	b1611	0.867338	0.929855	0.898596	0.044206	0.394248	0.247562	0.320905	-0.577691
aaeX	b3242	1.35861	1.32429	1.34145	0.0242655	0.769179	0.75802	0.763599	-0.577853
yhiD	b3508	1.24332	1.26497	1.25414	0.0153096	0.739115	0.613353	0.676234	-0.57791
yeeO	b1985	0.815028	0.871895	0.843461	0.0402106	0.278315	0.252059	0.265187	-0.578274
rcsB	b2217	0.995683	0.987194	0.991438	0.00600213	0.349111	0.476872	0.412992	-0.578447
oppF	b1247	1.32882	1.61917	1.47399	0.205309	1.13072	0.660315	0.895518	-0.578474
ygcH	b2756	1.09075	1.18203	1.13639	0.0645428	0.591738	0.523108	0.557423	-0.578968
pflD	b3951	1.43203	1.18881	1.31042	0.171983	0.872883	0.589225	0.731054	-0.579367
rpiB	b4090	2.13881	1.84552	1.99217	0.207386	1.2791	1.54645	1.41277	-0.579395
glnE	b3053	0.964941	1.12661	1.04578	0.114321	0.53369	0.398414	0.466052	-0.579726
yjaH	b4001	1.02446	1.03412	1.02929	0.00682701	0.54756	0.351305	0.449432	-0.579858
ssuA	b0936	1.12798	1.43658	1.28228	0.218213	0.570133	0.833522	0.701827	-0.580454
umuC	b1184	0.965009	1.08516	1.02508	0.0849567	0.488464	0.40014	0.444302	-0.580781
metN	b0199	1.21031	1.54256	1.37643	0.234937	1.09674	0.494316	0.795529	-0.580903
yobG	b1826	2.11311	1.9192	2.01615	0.13711	1.44652	1.4239	1.43521	-0.580943
yjfO	b4189	1.08337	1.29153	1.18745	0.147195	0.717027	0.495704	0.606365	-0.581083
yjhE	b4282	1.57653	1.31098	1.44376	0.187776	0.769144	0.954944	0.862044	-0.581711
ftsY	b3464	0.880724	1.00183	0.941276	0.0856339	0.278045	0.440556	0.359301	-0.581976
surE	b2744	1.03723	1.29694	1.16708	0.183644	0.687801	0.482316	0.585058	-0.582023
kdpD	b0695	0.907508	1.25407	1.08079	0.245054	0.489025	0.507864	0.498445	-0.582343
crcA	b0622	1.65634	1.42546	1.5409	0.163254	1.04891	0.86752	0.958217	-0.582683
insF-1	b0299	1.20753	1.23728	1.2224	0.0210319	0.496247	0.781752	0.639	-0.583405
nfnB	b0578	1.70352	1.5181	1.61081	0.131115	1.06402	0.9896	1.02681	-0.584
caiF	b0034	1.66289	1.48385	1.57337	0.126599	1.11192	0.866174	0.989048	-0.584324
fliS	b1925	1.34178	1.48238	1.41208	0.0994211	0.965446	0.688863	0.827154	-0.584926
ycaN	b0900	1.2688	1.29734	1.28307	0.0201817	0.893694	0.502286	0.69799	-0.58508
recD	b2819	0.796213	0.941363	0.868788	0.102636	0.336876	0.229516	0.283196	-0.585592
gatA	b2094	1.86736	1.74174	1.80455	0.088828	1.35419	1.08198	1.21808	-0.586467
[truncated: 2,074 more rows]
