# Supplementary material for: Genetic Dissection of an Exogenously Induced Biofilm in Laboratory and Clinical Isolates of E. coli
Source: PLoS Pathog. 2009 May 15;5(5):e1000432. doi: 10.1371/journal.ppat.1000432 (PMC2675270; doi:10.1371/journal.ppat.1000432)
Supplement: Table S1 — Expected m/z values for all possible Dispersin B digested PNAG fragments on ESI-LTQ Orbitrap Hybrid mass spectrometer. The molecular weights of all potential mono- and oligosaccharides species that could be generated from incomplete digestion of a PNAG sample with all possible acetylation patterns are calculated. The corresponding m/z value for all these molecules and their dehydration products are given here. This table provides a complete list of all potential digestion products, however only a subset of them might exist in the sample and would show up on the spectrum. (0.03 MB XLS) [file ppat.1000432.s013.xls]

## Sheet: AcetylProfile
Molecular Species	Number of Acetyl Groups	Expected m/z Value (z=1)	Expected m/z Value for Dehydration Product (z=1)
Monomer	0	180.088	162.076
Monomer	1	222.099	204.087
Dimer	0	341.156	323.144
Dimer	1	383.167	365.155
Dimer	2	425.178	407.166
Trimer	0	502.224	484.212
Trimer	1	544.235	526.223
Trimer	2	586.246	568.234
Trimer	3	628.257	610.245
Tetramer	0	663.292	645.28
Tetramer	1	705.303	687.291
Tetramer	2	747.314	729.302
Tetramer	3	789.325	771.313
Tetramer	4	831.336	813.324
Pentamer	0	824.36	806.348
Pentamer	1	866.371	848.359
Pentamer	2	908.382	890.37
Pentamer	3	950.393	932.381
Pentamer	4	992.404	974.392
Pentamer	5	1034.41	1016.4
Hexamer	0	985.428	967.416
Hexamer	1	1027.44	1009.43
Hexamer	2	1069.45	1051.44
Hexamer	3	1111.46	1093.45
Hexamer	4	1153.47	1135.46
Hexamer	5	1195.48	1177.47
Hexamer	6	1237.49	1219.48
Heptamer	0	1146.5	1128.48
Heptamer	1	1188.51	1170.49
Heptamer	2	1230.52	1212.51
Heptamer	3	1272.53	1254.52
Heptamer	4	1314.54	1296.53
Heptamer	5	1356.55	1338.54
Heptamer	6	1398.56	1380.55
Heptamer	7	1440.57	1422.56
Octamer	0	1307.56	1289.55
Octamer	1	1349.58	1331.56
Octamer	2	1391.59	1373.57
Octamer	3	1433.6	1415.59
Octamer	4	1475.61	1457.6
Octamer	5	1517.62	1499.61
Octamer	6	1559.63	1541.62
Octamer	7	1601.64	1583.63
Octamer	8	1643.65	1625.64
Nonamer	0	1468.63	1450.62
Nonamer	1	1510.64	1492.63
Nonamer	2	1552.65	1534.64
Nonamer	3	1594.66	1576.65
Nonamer	4	1636.68	1618.66
Nonamer	5	1678.69	1660.67
Nonamer	6	1720.7	1702.69
Nonamer	7	1762.71	1744.7
Nonamer	8	1804.72	1786.71
Nonamer	9	1846.73	1828.72
Decamer	0	1629.7	1611.69
Decamer	1	1671.71	1653.7
Decamer	2	1713.72	1695.71
Decamer	3	1755.73	1737.72
Decamer	4	1797.74	1779.73
Decamer	5	1839.76	1821.74
Decamer	6	1881.77	1863.75
Decamer	7	1923.78	1905.77
Decamer	8	1965.79	1947.78
Decamer	9	2007.8	1989.79
Decamer	10	2049.81	2031.8
