# Supplementary material for: Genetic Dissection of an Exogenously Induced Biofilm in Laboratory and Clinical Isolates of E. coli
Source: PLoS Pathog. 2009 May 15;5(5):e1000432. doi: 10.1371/journal.ppat.1000432 (PMC2675270; doi:10.1371/journal.ppat.1000432)
Supplement: Table S2 — Validation of microarray data for identification of mutants defective in responding to sPNAG. In-frame deletions of the top candidate ORFs (and a few others) were generated and their behavior was studied in the presence of 0.1 U/ml sPNAG. Only deletion of rfaP, rfaQ, and rfaY impaired the biofilm formation ability of the cells. Other abundant transposon insertion events in different locations of the rfaQ-K operon presumably caused their phenotype through polar effects or other indirect interferences with proper biological functioning of rfaP, rfaQ, and rfaY gene products. rfaF and rfaG deletion mutants showed spontaneous surface-attachment activity in a sPNAG-independent manner, as well. However, this phenotype was much weaker than the sPNAG-induced behavior and was easily distinguishable from it. (0.02 MB XLS) [file ppat.1000432.s014.xls]

## Sheet: Sheet1
Deleted_Gene_Name	Responding to sPNAG
rfaP	-
rfaQ	-
rfaY	-
cbpM	+
dppC	+
glyS	+
gpp	+
groL	+
hepA	+
hslR	+
kdtA	+
mutH	+
mutY	+
ilvD	+
nrfB	+
nrfD	+
nuoJ	+
rep	+
rfaB	+
rfaE	+
rfaF	+
rfaG	+
rfaI	+
rfaJ	+
rfaK	+
rfaS	+
rfaZ	+
rhlB	+
rtcR	+
yiaD	+
yicH	+
ydiR	+
yhhN	+
yhiQ	+
yicM	+
yjcQ	+
yraR	+
