# Supplementary material for: Genetic Dissection of an Exogenously Induced Biofilm in Laboratory and Clinical Isolates of E. coli
Source: PLoS Pathog. 2009 May 15;5(5):e1000432. doi: 10.1371/journal.ppat.1000432 (PMC2675270; doi:10.1371/journal.ppat.1000432)
Supplement: Table S4 — Validation of microarray data for identification of suppressor mutations reverting the phenotype of ΔrfaY cells. In-frame deletions of the top candidate ORFs (and a few others) were generated in the ΔrfaY background and their behavior was studied in the presence of 0.1 U/ml sPNAG. As shown here, deletion of many of the LPS biosynthetic genes suppressed the rfaY deletion phenotype. Based on the microarray results, mutants with transposon insertions within or in the vicinity of znuA and znuC, subunits of zinc uptake transporter of the inner membrane ([11] in Text S1), were significantly enriched in our selection. However, we did not observe any phenotype upon deletion of any of those genes in the ΔrfaY background. We also deleted zur, the transcriptional repressor of the znuBC and znuA transcription units ([11] in Text S1) to explore the possibility of the transposon disrupting the repressor binding site and enhancing the expression of these genes, but no phenotype was observed in that case either. Three of the genes involved in E. coli type 1 fimbrium (pilus) biosynthesis, fimA, fimB, and fimE, also acquired high scores in our selection. However, since type 1 fimbrium can enhance nonspecific adhesion to biotic and abiotic surfaces ([12,13] in Text S1), we did not focus on those mutants. In case of rfbD and rfbC mutants, the suppression effect was stronger on glass surface, compared to plastic. (0.01 MB XLS) [file ppat.1000432.s016.xls]

## Sheet: Sheet1
Deleted_Gene_Name_in_ΔrfaY_Bckground	Responding to sPNAG
rfbD	+
rfbC	+
rfaI	+
rfaH	+
rfaF	+
rfaC	+
pgm	+
galU	+
adiY	+
zur	-
znuC	-
znuB	-
znuA	-
yrhA	-
yfiC	-
tolC	-
rfaK	-
rfaJ	-
rfaE	-
rfaB	-
rcsF	-
gabD	-
