# Supplementary material for: Genetic Dissection of an Exogenously Induced Biofilm in Laboratory and Clinical Isolates of E. coli
Source: PLoS Pathog. 2009 May 15;5(5):e1000432. doi: 10.1371/journal.ppat.1000432 (PMC2675270; doi:10.1371/journal.ppat.1000432)
Supplement: Table S7 — Bacterial strains used in this study. *: csrA has been reported to be conditionally essential in MG1655 ([17] in Text S1) and csrA deletion mutants of MG1655 were reported to be capable of growth on LB only after inactivation of the glgCAP operon. However, we managed to delete the entire csrA ORF in our strain. This discrepancy could be explained either by the differences that might exist between the genetic backgrounds of the strains (which could potentially make csrA deletion permissive in one) or acquisition of suppressor mutations that allowed csrA deletion. However, we found the growth rate of the mutant to be significantly slower than the wild-type strain. (0.05 MB XLS) [file ppat.1000432.s019.xls]

## Sheet: Sheet1
Strain	Description	Genetic Background	Source, Reference
MG1655	F- lambda- ilvG- rfb-50 rph-1	E. coli MG1655	Girgis et al., PLOS Genet., 2007
csrA::kan*	Marked deletion of csrA ORF generated by the Datsenko Wanner method	E. coli MG1655	This study
csrA::cml*	Marked deletion of csrA ORF generated by the Datsenko Wanner method	E. coli MG1655	This study
∆csrA*	In-frame deletion of csrA ORF generated by the method described by Link et al., 1997	E. coli MG1655	Hany Girgis
∆csrA pgaA::kan	Marked deletion of pgaA P1 transduced from Keio collection mutant to ∆csrA background	E. coli MG1655	This study
∆csrA pgaB::kan	Marked deletion of pgaB P1 transduced from Keio collection mutant to ∆csrA background	E. coli MG1655	This study
∆csrA pgaC::kan	Marked deletion of pgaC P1 transduced from Keio collection mutant to ∆csrA background	E. coli MG1655	This study
∆csrA pgaD::kan	Marked deletion of pgaD P1 transduced from Keio collection mutant to ∆csrA background	E. coli MG1655	This study
MG1655 pPGA'-GFP	MG1655 transformed with reporte plasmid pCMW7-pga'-gfp	E. coli MG1655	This study
∆csrA pPGA'-GFP	∆csrA transformed with reporte plasmid pCMW7-pga'-gfp	E. coli MG1655	This study
rfaY::kan	Marked deletion of rfaY ORF generated by the Datsenko Wanner method	E. coli MG1655	This study
rfaQ::kan	Marked deletion of rfaQ ORF generated by the Datsenko Wanner method	E. coli MG1655	This study
rfaP::kan	Marked deletion of rfaP ORF generated by the Datsenko Wanner method	E. coli MG1655	This study
rfaE::kan	Marked deletion of rfaE ORF generated by the Datsenko Wanner method	E. coli MG1655	This study
rfaG::kan	Marked deletion of rfaG ORF generated by the Datsenko Wanner method	E. coli MG1655	This study
rfaI::kan	Marked deletion of rfaI ORF generated by the Datsenko Wanner method	E. coli MG1655	This study
rfaB::kan	Marked deletion of rfaB ORF generated by the Datsenko Wanner method	E. coli MG1655	This study
rfaJ::kan	Marked deletion of rfaJ ORF generated by the Datsenko Wanner method	E. coli MG1655	This study
rfaK::kan	Marked deletion of rfaK ORF generated by the Datsenko Wanner method	E. coli MG1655	This study
rfaF::kan	Marked deletion of rfaF ORF generated by the Datsenko Wanner method	E. coli MG1655	This study
kdtA::kan	Marked deletion of ktdA ORF generated by the Datsenko Wanner method	E. coli MG1655	Hany Girgis
yjcQ::kan	Marked deletion of yjcQ ORF generated by the Datsenko Wanner method	E. coli MG1655	Hany Girgis
pgaA::kan	Marked deletion of pgaA ORF P1 transduced from Keio collection mutant to MG1655 background	E. coli MG1655	This study
pgaB::kan	Marked deletion of pgaB ORF P1 transduced from Keio collection mutant to MG1655 background	E. coli MG1655	This study
pgaC::kan	Marked deletion of pgaC ORF P1 transduced from Keio collection mutant to MG1655 background	E. coli MG1655	This study
pgaD::kan	Marked deletion of pgaD ORF P1 transduced from Keio collection mutant to MG1655 background	E. coli MG1655	This study
dppC::kan	Marked deletion of dppC ORF generated by the Datsenko Wanner method, Keio Collection	E. coli BW25113	Keio Collection, Baba et al., Mol Syst Biol, 2006
yiaD::kan	Marked deletion of yiaD ORF generated by the Datsenko Wanner method, Keio Collection	E. coli BW25113	Keio Collection, Baba et al., Mol Syst Biol, 2006
rfaS::kan	Marked deletion of rfaS ORF generated by the Datsenko Wanner method, Keio Collection	E. coli BW25113	Keio Collection, Baba et al., Mol Syst Biol, 2006
rhlB::kan	Marked deletion of rhlB ORF generated by the Datsenko Wanner method, Keio Collection	E. coli BW25113	Keio Collection, Baba et al., Mol Syst Biol, 2006
yicM::kan	Marked deletion of yicM ORF generated by the Datsenko Wanner method, Keio Collection	E. coli BW25113	Keio Collection, Baba et al., Mol Syst Biol, 2006
cbpM::kan	Marked deletion of cbpM ORF generated by the Datsenko Wanner method, Keio Collection	E. coli BW25113	Keio Collection, Baba et al., Mol Syst Biol, 2006
yraR::kan	Marked deletion of yraR ORF generated by the Datsenko Wanner method, Keio Collection	E. coli BW25113	Keio Collection, Baba et al., Mol Syst Biol, 2006
yhhN::kan	Marked deletion of yhhN ORF generated by the Datsenko Wanner method, Keio Collection	E. coli BW25113	Keio Collection, Baba et al., Mol Syst Biol, 2006
nuoJ::kan	Marked deletion of nuoJ ORF generated by the Datsenko Wanner method, Keio Collection	E. coli BW25113	Keio Collection, Baba et al., Mol Syst Biol, 2006
hepA::kan	Marked deletion of hepA ORF generated by the Datsenko Wanner method, Keio Collection	E. coli BW25113	Keio Collection, Baba et al., Mol Syst Biol, 2006
ydiR::kan	Marked deletion of ydiR ORF generated by the Datsenko Wanner method, Keio Collection	E. coli BW25113	Keio Collection, Baba et al., Mol Syst Biol, 2006
hslR::kan	Marked deletion of hslR ORF generated by the Datsenko Wanner method, Keio Collection	E. coli BW25113	Keio Collection, Baba et al., Mol Syst Biol, 2006
rtcR::kan	Marked deletion of rtcR ORF generated by the Datsenko Wanner method, Keio Collection	E. coli BW25113	Keio Collection, Baba et al., Mol Syst Biol, 2006
glyS::kan	Marked deletion of glyS ORF generated by the Datsenko Wanner method, Keio Collection	E. coli BW25113	Keio Collection, Baba et al., Mol Syst Biol, 2006
rfaZ::kan	Marked deletion of rfaZ ORF generated by the Datsenko Wanner method, Keio Collection	E. coli BW25113	Keio Collection, Baba et al., Mol Syst Biol, 2006
ilvD::kan	Marked deletion of ilvD ORF generated by the Datsenko Wanner method, Keio Collection	E. coli BW25113	Keio Collection, Baba et al., Mol Syst Biol, 2006
gpp::kan	Marked deletion of gpp ORF generated by the Datsenko Wanner method, Keio Collection	E. coli BW25113	Keio Collection, Baba et al., Mol Syst Biol, 2006
mutY::kan	Marked deletion of mutY ORF generated by the Datsenko Wanner method, Keio Collection	E. coli BW25113	Keio Collection, Baba et al., Mol Syst Biol, 2006
yhiQ::kan	Marked deletion of yhiQ ORF generated by the Datsenko Wanner method, Keio Collection	E. coli BW25113	Keio Collection, Baba et al., Mol Syst Biol, 2006
yicH::kan	Marked deletion of yicH ORF generated by the Datsenko Wanner method, Keio Collection	E. coli BW25113	Keio Collection, Baba et al., Mol Syst Biol, 2006
nrfB::kan	Marked deletion of nrfB ORF generated by the Datsenko Wanner method, Keio Collection	E. coli BW25113	Keio Collection, Baba et al., Mol Syst Biol, 2006
nrfD::kan	Marked deletion of nrfD ORF generated by the Datsenko Wanner method, Keio Collection	E. coli BW25113	Keio Collection, Baba et al., Mol Syst Biol, 2006
groL::kan	Marked deletion of groL ORF generated by the Datsenko Wanner method, Keio Collection	E. coli BW25113	Keio Collection, Baba et al., Mol Syst Biol, 2006
mutH::kan	Marked deletion of mutH ORF generated by the Datsenko Wanner method, Keio Collection	E. coli BW25113	Keio Collection, Baba et al., Mol Syst Biol, 2006
rep::kan	Marked deletion of rep ORF generated by the Datsenko Wanner method, Keio Collection	E. coli BW25113	Keio Collection, Baba et al., Mol Syst Biol, 2006
alaS::kan	Marked deletion of alaS ORF generated by the Datsenko Wanner method, Keio Collection	E. coli BW25113	Keio Collection, Baba et al., Mol Syst Biol, 2006
pgaA::kan	Marked deletion of pgaA ORF generated by the Datsenko Wanner method, Keio Collection	E. coli BW25113	Keio Collection, Baba et al., Mol Syst Biol, 2006
pgaB::kan	Marked deletion of pgaB ORF generated by the Datsenko Wanner method, Keio Collection	E. coli BW25113	Keio Collection, Baba et al., Mol Syst Biol, 2006
pgaC::kan	Marked deletion of pgaC ORF generated by the Datsenko Wanner method, Keio Collection	E. coli BW25113	Keio Collection, Baba et al., Mol Syst Biol, 2006
pgaD::kan	Marked deletion of pgaD ORF generated by the Datsenko Wanner method, Keio Collection	E. coli BW25113	Keio Collection, Baba et al., Mol Syst Biol, 2006
∆rfaY	Kan cassette removed from rfaY::kan with heat-inducible FLP recombinase	E. coli MG1655	This study
rfaQ::Tn5<kan>	rfaQ::Tn5<kan> isolated from Tn-insertion library (wild-type background) with Tn5 insertion 971 bp from start in plus orientation, gene length 1035 bp	E. coli MG1655	This study
rfaQ::Tn5<kan>	rfaQ::Tn5<kan> isolated from Tn-insertion library (wild-type background) with Tn5 insertion 962 bp from start in minus orientation, gene length 1035 bp	E. coli MG1655	This study
rfaQ::Tn5<kan>	rfaQ::Tn5<kan> isolated from Tn-insertion library (wild-type background) with Tn5 insertion 784 bp from start in minus orientation, gene length 1035 bp	E. coli MG1655	This study
rfaQ::Tn5<kan>	rfaQ::Tn5<kan> isolated from Tn-insertion library (wild-type background) with Tn5 insertion 140 bp from start in minus orientation, gene length 1035 bp	E. coli MG1655	This study
∆rcsF rfaP::kan	Marked deletion of rfaP ORF generated by the Datsenko Wanner method in ∆rcsF background	E. coli MG1655	Girgis et al., PLOS Genet., 2007
∆rcsF rfaY::kan	Marked deletion of rfaY ORF generated by the Datsenko Wanner method in ∆rcsF background	E. coli MG1655	Girgis et al., PLOS Genet., 2007
∆rfaY rfaC::kan	Marked deletion of rfaC ORF generated by the Datsenko Wanner method in ∆rfaY background	E. coli MG1655	This study
∆rfaY rfaF::kan	Marked deletion of rfaF ORF generated by the Datsenko Wanner method in ∆rfaY background	E. coli MG1655	This study
∆rfaY rfaI::kan	Marked deletion of rfaI ORF generated by the Datsenko Wanner method in ∆rfaY background	E. coli MG1655	This study
∆rfaY pgm::kan	Marked deletion of pgm ORF P1 transduced from Keio collection mutant to ∆rfaY background	E. coli MG1655	This study
∆rfaY galU::kan	Marked deletion of galU ORF P1 transduced from Keio collection mutant to ∆rfaY background	E. coli MG1655	This study
∆rfaY rfaH::kan	Marked deletion of rfaH ORF P1 transduced from Keio collection mutant to ∆rfaY background	E. coli MG1655	This study
∆rfaY rfbC::kan	Marked deletion of rfbC ORF P1 transduced from Keio collection mutant to ∆rfaY background	E. coli MG1655	This study
∆rfaY rfbD::kan	Marked deletion of rfbD P1 transduced from Keio collection mutant to ∆rfaY background	E. coli MG1655	This study
∆rfaY znuA::kan	Marked deletion of znuA P1 transduced from Keio collection mutant to ∆rfaY background	E. coli MG1655	This study
∆rfaY znuB::kan	Marked deletion of znuB P1 transduced from Keio collection mutant to ∆rfaY background	E. coli MG1655	This study
∆rfaY znuC::kan	Marked deletion of znuC P1 transduced from Keio collection mutant to ∆rfaY background	E. coli MG1655	This study
∆rfaY adiY::kan	Marked deletion of adiY P1 transduced from Keio collection mutant to ∆rfaY background	E. coli MG1655	This study
∆rfaY rfaE::kan	Marked deletion of rfaE ORF generated by the Datsenko Wanner method in ∆rfaY background	E. coli MG1655	This study
∆rfaY rfaK::kan	Marked deletion of rfaK ORF generated by the Datsenko Wanner method in ∆rfaY background	E. coli MG1655	This study
∆rfaY rfaB::kan	Marked deletion of rfaJ ORF generated by the Datsenko Wanner method in ∆rfaY background	E. coli MG1655	This study
∆rfaY rfaJ::kan	Marked deletion of rfaB ORF generated by the Datsenko Wanner method in ∆rfaY background	E. coli MG1655	This study
∆rfaY yfiC::kan	Marked deletion of yfiC P1 transduced from Keio collection mutant to ∆rfaY background	E. coli MG1655	This study
∆rfaY gabD::kan	Marked deletion of gabD P1 transduced from Keio collection mutant to ∆rfaY background	E. coli MG1655	This study
∆rfaY tolC::kan	Marked deletion of tolC P1 transduced from Keio collection mutant to ∆rfaY background	E. coli MG1655	This study
∆rfaY yrhA::kan	Marked deletion of yrhA P1 transduced from Keio collection mutant to ∆rfaY background	E. coli MG1655	This study
∆rfaY zur::kan	Marked deletion of zurP1 transduced from Keio collection mutant to ∆rfaY background	E. coli MG1655	This study
∆rfaY pgaA::kan	Marked deletion of pgaA P1 transduced from Keio collection mutant to ∆rfaY background	E. coli MG1655	This study
∆rfaY pgaB::kan	Marked deletion of pgaB P1 transduced from Keio collection mutant to ∆rfaY background	E. coli MG1655	This study
∆rfaY pgaC::kan	Marked deletion of pgaC P1 transduced from Keio collection mutant to ∆rfaY background	E. coli MG1655	This study
∆rfaY pgaD::kan	Marked deletion of pgaD P1 transduced from Keio collection mutant to ∆rfaY background	E. coli MG1655	This study
∆rfaY rfbD::Tn5<kan>	∆rfaY rfbD::Tn5<kan> double mutant isolated from ∆rfaY Tn-insertion library with Tn5 insertion 756 bp from start in minus orientation, gene length 900 bp	E. coli MG1655	This study
∆rfaY rfbD::Tn5<kan>	∆rfaY rfbD::Tn5<kan> double mutant isolated from ∆rfaY Tn-insertion library with Tn5 insertion 761 bp from start in minus orientation, gene length 900 bp	E. coli MG1655	This study
∆rfaY rfbC::Tn5<kan>	∆rfaY rfbC::Tn5<kan> double mutant isolated from ∆rfaY Tn-insertion library with Tn5 insertion 221 bp from start in minus orientation, gene length 900 bp	E. coli MG1655	This study
∆rfaY rfaQ::Tn5<kan>	∆rfaY rfaQ::Tn5<kan> double mutant isolated from ∆rfaY Tn-insertion library with Tn5 insertion 641 bp from start in minus orientation, gene length 1035 bp	E. coli MG1655	This study
∆rfaY rfaB::Tn5<kan>	∆rfaY rfaB::Tn5<kan> double mutant isolated from ∆rfaY Tn-insertion library with Tn5 insertion 846 bp from start in minus orientation, gene length 1110 bp	E. coli MG1655	This study
∆rfaY rfaB::Tn5<kan>	∆rfaY rfaB::Tn5<kan> double mutant isolated from ∆rfaY Tn-insertion library with Tn5 insertion 801 bp from start in minus orientation, gene length 1110 bp	E. coli MG1655	This study
∆rfaY rfaI::Tn5<kan>	∆rfaY rfaI::Tn5<kan> double mutant isolated from ∆rfaY Tn-insertion library with Tn5 insertion 662 bp from start in minus orientation, gene length 1020 bp	E. coli MG1655	This study
∆rfaY rfaQ::Tn5<kan>	∆rfaY rfaQ::Tn5<kan> double mutant isolated from ∆rfaY Tn-insertion library with Tn5 insertion 626 bp from start in plus orientation, gene length 1035 bp	E. coli MG1655	This study
∆rfaY pGFP	∆rfaY transformed with plasmid pCMW7-gfp	E. coli MG1655	This study
∆rfaY rfaF::kan pRFP	∆rfaY rfaF::kan transformed with plasmid pCMW7-mCherry	E. coli MG1655	This study
∆rfaY pRFP	∆rfaY transformed with plasmid pCMW7-mCherry	E. coli MG1655	This study
∆rfaY rfaF::kan pGFP	∆rfaY ∆rfaY rfaF::kan transformed with plasmid pCMW7-gfp	E. coli MG1655	This study
∆rfaY pBR322-gadWYX	∆rfaY pBR322-gadWXY, isolated from overexpression library	E. coli MG1655	This study
∆rfaY pBR322-argR	∆rfaY pBR322-argR, isolated from overexpression library	E. coli MG1655	This study
∆rfaY pBR322	∆rfaY carrying pBR322 plasmid	E. coli MG1655	This study
∆rfaY ∆lacZ ∆pgaABCD rfaQ'-lacZ	Promoterless lacZ placed downstream of chromosomal rfaQ promoter to make a lacZ transcriptional fusion strain using plasmid pKG137	E. coli MG1655	This study
∆rfaY ∆lacZ ∆pgaABCD rfaQ'-lacZ pBR322-gadWYX	∆rfaY ∆lacZ ∆pgaABCD rfaQ'-lacZ carrying pBR322-gadWYX plasmid	E. coli MG1655	This study
∆rfaY ∆lacZ ∆pgaABCD rfaQ'-lacZ pBR322	∆rfaY ∆lacZ ∆pgaABCD rfaQ'-lacZ carrying pBR322 plasmid	E. coli MG1655	This study
E. coli NICU-2	Clinical ioslate from patients with neonatal bloodstream infection	E. coli clinical isolate	Cerca et al., PNAS, 2007
E. coli NICU-4	Clinical ioslate from patients with neonatal bloodstream infection	E. coli clinical isolate	Cerca et al., PNAS, 2007
E. coli NICU-10	Clinical ioslate from patients with neonatal bloodstream infection	E. coli clinical isolate	Cerca et al., PNAS, 2007
E. coli NICU-12	Clinical ioslate from patients with neonatal bloodstream infection	E. coli clinical isolate	Cerca et al., PNAS, 2007
E. coli UTI-E	Clinical ioslate from patients with urinary tract infection	E. coli clinical isolate	Cerca et al., PNAS, 2007
E. coli UTI-G	Clinical ioslate from patients with urinary tract infection	E. coli clinical isolate	Cerca et al., PNAS, 2007
E. coli UTI-H	Clinical ioslate from patients with urinary tract infection	E. coli clinical isolate	Cerca et al., PNAS, 2007
E. coli UTI-J	Clinical ioslate from patients with urinary tract infection	E. coli clinical isolate	Cerca et al., PNAS, 2007
E. coli UTI-P	Clinical ioslate from patients with urinary tract infection	E. coli clinical isolate	Cerca et al., PNAS, 2007
E. coli UTI-R	Clinical ioslate from patients with urinary tract infection	E. coli clinical isolate	Cerca et al., PNAS, 2007
EV36	K-12K1 Hybrid producing K1 capsule indistinguishable from that of natural K1 strains	E. coli K-12	Vimr et al., J Bacteriol, 1985
EV36 pMF19	EV36 strain transformed with pMF19 producing K1 capsule and O16 antigen	E. coli K-12	This study
MG1655 pGB20	MG1655 transformed with plasmid pGB20, producing K92 capsule	E. coli MG1655	This study
MG1655 pMF19	MG1655 transformed with pMF19 plasmid, producing O16 antigen	E. coli MG1655	This study
MG1655 pMF19 pGB20	MG1655 transformed with pMF19 and pGB20 plasmids producing O16 antigen and K92 capsule	E. coli MG1655	This study
Salmonella typhimurium LT2	S. typhimurium LT2	S. typhimurium LT2	Hany Girgis
S. typhimurium LT2	S. typhimurium LT2 rfaK::Tn5<kan> isolated from Salmonella Tn-insertion library with Tn5 insertion 552 bp from start in plus orientation, gene length 1145 bp	S. typhimurium LT2	This study
S. typhimurium LT2	S. typhimurium LT2 rfaK::Tn5<kan> isolated from Salmonella Tn-insertion library with Tn5 insertion 857 bp from start in minus orientation, gene length 1145 bp	S. typhimurium LT2	This study
S. typhimurium LT2	S. typhimurium LT2 rfaK::Tn5<kan> isolated from Salmonella Tn-insertion library with Tn5 insertion 442 bp from start in plus orientation, gene length 1145 bp	S. typhimurium LT2	This study
S. typhimurium LT2	S. typhimurium LT2 rfaK::Tn5<kan> isolated from Salmonella Tn-insertion library with Tn5 insertion 183 bp from start in minus orientation, gene length 1145 bp	S. typhimurium LT2	This study
mutH::Tn5<kan>	Polymyxin B resistant mutH::Tn5<kan> mutant isolated from Tn-insertion library (wild-type background) with Tn5 insertion 45 bp from start in plus orientation, gene length 690 bp	E. coli MG1655	This study
