# Supplementary material for: Genetic Dissection of an Exogenously Induced Biofilm in Laboratory and Clinical Isolates of E. coli
Source: PLoS Pathog. 2009 May 15;5(5):e1000432. doi: 10.1371/journal.ppat.1000432 (PMC2675270; doi:10.1371/journal.ppat.1000432)
Supplement: Table S8 — Plasmids and bacteriophages used in this study. (0.02 MB XLS) [file ppat.1000432.s020.xls]

## Sheet: Sheet1
Plasmid Name	Name Used in This Work	Desciption	Reference
pCMW1-gfp	NA	Vector constitutively expressing GFP; KanR	Girgis et al., PLOS Genet., 2007
pCMW7-gfp	pGFP	Kan cassette in pCMW1-gfp vector replaced with Amp, constitutively expressing GFP; AmpR	This study
pCMW7-mCherry	pRFP	gfp coding sequence in pCMW7-gfp vecotr replaced with mCherry, constitutively expressing mCherry; AmpR	This study
pCMW7-pga'-gfp	pPGA'-GFP	gfp promoter in pCMW7-gfp vector replaced with pga promoter; AmpR	This study
pMF19	pMF19	wbbL, rhamnosyltransferase, cloned into pEXT21; SpR	Marolda et al, Methods Mol Biol, 2006
pGB20	pGB20	K92 capsule biosynthesis gene cluster cloned into pHC79; AmpR	Roberts et al., J Bacteriol, 1986
pCP20	NA	Vector expressing heat-inducible FLP recombinase with temperature sensitive origin of replication; AmpR, CmR	Datsenko KA, Wanner BL, PNAS, 2000
pKD3	NA	Containing an FRT-flanked kanamycin resistance cassette as a template for Datsenko-Wanner method; CmR	Datsenko KA, Wanner BL, PNAS, 2000
pKD4	NA	Contains an FRT-flanked kanamycin resistance cassette as a template for Datsenko-Wanner method; KanR	Datsenko KA, Wanner BL, PNAS, 2000
pKD46	NA	Vector containing arabinose-inducible phage λ Red recombinase with temperature sensitive origin of replication; AmpR	Datsenko KA, Wanner BL, PNAS, 2000
pTnKan	NA	Vector containg Tn5 transposon; KanR	Girgis et al., PLOS Genet., 2007
pKG137	pKG137	Conaining promoterless lacZ for generating lac fusions	Jones et al., J Bacteriol, 2006
pR1-GadY	pR1-GadY	pKK177-3 plasmid carrying gadY small RNA coding sequence	Opdyke et al., J Bacteriol, 2004
pBR322-gadWYX	pBR322-gadWYX	Isolated from overexpression library in the ∆rfaY background, containing a 2482bp long fragment from E. coli genome corresponding to the coding sequence for gadX, gadY, and gadW together with 30bp of its upstream promoter sequence	This study
pBR322-argR	pBR322-argR	Isolated from overexpression library in the ∆rfaY background, containing a 910bp long fragment from E. coli genome corresponding to the first 380bp of the argR ORF (total length 471bp) together with 580bp of its upstream sequence	This study
Bacteriophage	Name Used in This Work	Description	Referance
P1vir	P1vir	Generalized transducing phage	Girgis et al., PLOS Genet., 2007
Bacteriophage E	Bacteriophage E	Lytic phage specific for E. coli K1	Annunziato et al., J Bacteriol, 1995
